# Supplementary material for: Crystal structure of (7-fluoro-2-oxo-2H-chromen-4-yl)methyl morpholine-4-carbodi­thio­ate
Source: Acta Crystallogr E Crystallogr Commun. 2015 Nov 14;71(Pt 12):o928–9. doi: 10.1107/S2056989015021179 (PMC4719885; doi:10.1107/S2056989015021179)
Supplement: Supplementary file 1 [file e-71-0o928-sup1.cif]

##############################################################################
#                                                                            #
# This CIF contains the data in a paper accepted for publication in          #
# Acta Crystallographica Section E. It conforms to the requirements of       #
# Notes for Authors for Acta Crystallographica Section E, and has been       #
# peer reviewed under the auspices of the IUCr Commission on Journals.       #
#                                                                            #
# Full details of the Crystallographic Information File format               #
# are given in the paper "The Crystallographic Information File (CIF):       #
# a New Standard Archive File for Crystallography" by S. R. Hall, F. H.      #
# Allen and I. D. Brown [Acta Cryst. (1991), A47, 655-685].                  #
#                                                                            #
# The current version of the core CIF dictionary is obtainable from          #
# ftp://ftp.iucr.org/pub/cif_core.dic.                                       #
#                                                                            #
# Software is freely available for graphical display of the structure(s)     #
# in this CIF. For information consult the CIF software page                 #
# http://www.iucr.org/resources/cif/software.                                #
#                                                                            #
# This file may be used for bona fide research purposes within the           #
# scientific community so long as proper attribution is given to the journal # 
# article from which it was obtained.                                        #
#                                                                            #
##############################################################################
data_I
_database_code_depnum_ccdc_archive 'CCDC 1435782'
_audit_creation_method     'SHELXL-2014/7'
_chemical_name_systematic
;
(7-Fluoro-2-oxo-2<i>H</i>-chromen-4-yl)methyl morpholine-4-carbodithioate
;
_chemical_name_common     ?
_chemical_formula_moiety     'C15 H14 F N O3 S2'
_chemical_formula_sum     'C15 H14 F N O3 S2'
_chemical_formula_iupac     'C15 H14 F N O3 S2'
_chemical_formula_weight     339.39
_chemical_melting_point     413
_shelx_space_group_comment
;
The symmetry employed for this shelxl refinement is uniquely defined
by the following loop, which should always be used as a source of
symmetry information in preference to the above space-group names.
They are only intended as comments.
;
_space_group_crystal_system     triclinic
_space_group_name_H-M_alt     'P -1'
_space_group_name_Hall     '-P 1'
loop_
    _space_group_symop_operation_xyz
    'x, y, z'
    '-x, -y, -z'
_cell_length_a     7.0285(3)
_cell_length_b     7.8845(3)
_cell_length_c     14.8151(6)
_cell_angle_alpha     74.779(2)
_cell_angle_beta     87.653(2)
_cell_angle_gamma     74.241(2)
_cell_volume     762.01(5)
_cell_formula_units_Z     2
_cell_measurement_reflns_used     2683
_cell_measurement_theta_min     1.425
_cell_measurement_theta_max     24.991
_cell_measurement_temperature     296(2)
_exptl_crystal_description     Plate
_exptl_crystal_colour     colourless
_exptl_crystal_size_max     0.24
_exptl_crystal_size_mid     0.20
_exptl_crystal_size_min     0.12
_exptl_crystal_density_diffrn     1.479
_exptl_crystal_F_000     352
_exptl_absorpt_coefficient_mu     0.371
_exptl_absorpt_correction_type     multi-scan
_exptl_absorpt_process_details
;
(SADABS; Sheldrick, 2007)
;
_exptl_absorpt_correction_T_min     0.7700
_exptl_absorpt_correction_T_max     1.0000
_diffrn_ambient_temperature     296(2)
_diffrn_radiation_type     MoK\a
_diffrn_radiation_wavelength     0.71073
_diffrn_radiation_source     'fine-focus sealed tube'
_diffrn_radiation_monochromator     graphite
_diffrn_measurement_device_type     'Bruker SMART CCD'
_diffrn_measurement_method     '\w and \f scans'
_diffrn_detector_area_resol_mean     ?
_diffrn_reflns_number     10293
_diffrn_reflns_av_R_equivalents     0.1708
_diffrn_reflns_theta_min     1.425
_diffrn_reflns_theta_max     24.991
_diffrn_reflns_theta_full     24.991
_diffrn_measured_fraction_theta_max     0.998
_diffrn_measured_fraction_theta_full     0.998
_diffrn_reflns_limit_h_min     -8
_diffrn_reflns_limit_h_max     8
_diffrn_reflns_limit_k_min     -9
_diffrn_reflns_limit_k_max     8
_diffrn_reflns_limit_l_min     -17
_diffrn_reflns_limit_l_max     17
_reflns_number_total     2683
_reflns_number_gt     1352
_reflns_threshold_expression     'I > 2\s(I)'
_refine_ls_structure_factor_coef     Fsqd
_refine_ls_matrix_type     full
_refine_ls_R_factor_all     0.2574
_refine_ls_R_factor_gt     0.0479
_refine_ls_wR_factor_gt     0.0989
_refine_ls_wR_factor_ref     0.1263
_refine_ls_goodness_of_fit_ref     1.093
_refine_ls_restrained_S_all     1.093
_refine_ls_number_reflns     2683
_refine_ls_number_parameters     199
_refine_ls_number_restraints     0
_refine_ls_hydrogen_treatment     constr
_refine_ls_weighting_scheme     calc
_refine_ls_weighting_details
                      'w=1/[\s^2^(Fo^2^)+(0.0425P)^2^] where P=(Fo^2^+2Fc^2^)/3'
_atom_sites_solution_hydrogens     geom
_atom_sites_solution_primary     ?
_atom_sites_solution_secondary     ?
_refine_ls_shift/su_max     0.001
_refine_ls_shift/su_mean     0.000
_refine_diff_density_max     0.869
_refine_diff_density_min     -1.147
_refine_ls_extinction_method     none
_refine_ls_extinction_coef     .
loop_
    _atom_type_symbol
    _atom_type_description
    _atom_type_scat_dispersion_real
    _atom_type_scat_dispersion_imag
    _atom_type_scat_source
    'C' 'C' 0.0033 0.0016
                         'International Tables Vol C Tables 4.2.6.8 and 6.1.1.4'
    'H' 'H' 0.0000 0.0000
                         'International Tables Vol C Tables 4.2.6.8 and 6.1.1.4'
    'N' 'N' 0.0061 0.0033
                         'International Tables Vol C Tables 4.2.6.8 and 6.1.1.4'
    'O' 'O' 0.0106 0.0060
                         'International Tables Vol C Tables 4.2.6.8 and 6.1.1.4'
    'F' 'F' 0.0171 0.0103
                         'International Tables Vol C Tables 4.2.6.8 and 6.1.1.4'
    'S' 'S' 0.1246 0.1234
                         'International Tables Vol C Tables 4.2.6.8 and 6.1.1.4'
_computing_data_collection
;
SMART (Bruker, 2001)
;
_computing_cell_refinement
;
SAINT (Bruker, 2001)
;
_computing_data_reduction
;
SAINT (Bruker, 2001)
;
_computing_structure_solution
;
SHELXS97 (Sheldrick, 2008)
;
_computing_structure_refinement
;
SHELXL2014 (Sheldrick, 2015)
;
_computing_molecular_graphics
;
ORTEP-3 for Windows (Farrugia, 2012)
;
_computing_publication_material
;
SHELXL2014 (Sheldrick, 2015)
;
loop_
    _atom_site_type_symbol
    _atom_site_label
    _atom_site_fract_x
    _atom_site_fract_y
    _atom_site_fract_z
    _atom_site_U_iso_or_equiv
    _atom_site_adp_type
    _atom_site_calc_flag
    _atom_site_occupancy
    _atom_site_disorder_assembly
    _atom_site_disorder_group
    F F1 0.9653(3) 0.2708(3) 0.50738(15) 0.0859(8) Uani d 1 . .
    S S2 0.29218(11) 0.78840(9) 0.14758(6) 0.0461(3) Uani d 1 . .
    S S3 -0.06235(10) 0.70598(9) 0.07735(7) 0.0518(3) Uani d 1 . .
    O O4 0.4232(3) 0.1520(2) 0.38952(16) 0.0527(7) Uani d 1 . .
    O O5 0.1885(3) 0.0795(2) 0.32697(18) 0.0719(9) Uani d 1 . .
    O O6 0.4365(3) 0.7772(3) -0.19559(19) 0.0646(8) Uani d 1 . .
    N N7 0.2427(3) 0.7703(3) -0.0227(2) 0.0398(8) Uani d 1 . .
    C C8 0.2533(5) 0.2013(4) 0.3352(3) 0.0501(11) Uani d 1 . .
    C C9 0.1673(4) 0.3931(3) 0.2956(2) 0.0439(10) Uani d 1 . .
    H H9 0.0452 0.4306 0.2640 0.053 Uiso calc 1 . .
    C C10 0.2554(4) 0.5204(3) 0.3023(2) 0.0388(9) Uani d 1 . .
    C C11 0.4419(4) 0.4640(3) 0.3540(2) 0.0391(9) Uani d 1 . .
    C C12 0.5198(4) 0.2788(3) 0.3958(2) 0.0428(9) Uani d 1 . .
    C C13 0.5487(5) 0.5827(4) 0.3661(2) 0.0506(10) Uani d 1 . .
    H H13 0.4997 0.7074 0.3394 0.061 Uiso calc 1 . .
    C C14 0.7248(5) 0.5187(4) 0.4167(3) 0.0581(11) Uani d 1 . .
    H H14 0.7959 0.5983 0.4237 0.070 Uiso calc 1 . .
    C C15 0.7935(5) 0.3342(5) 0.4566(3) 0.0576(11) Uani d 1 . .
    C C16 0.6958(4) 0.2118(4) 0.4476(2) 0.0540(11) Uani d 1 . .
    H H16 0.7458 0.0876 0.4754 0.065 Uiso calc 1 . .
    C C17 0.1662(4) 0.7184(3) 0.2536(2) 0.0455(10) Uani d 1 . .
    H H17A 0.1744 0.7928 0.2953 0.055 Uiso calc 1 . .
    H H17B 0.0276 0.7377 0.2387 0.055 Uiso calc 1 . .
    C C18 0.1546(4) 0.7529(3) 0.0590(2) 0.0358(9) Uani d 1 . .
    C C19 0.1388(5) 0.7751(4) -0.1081(3) 0.0513(11) Uani d 1 . .
    H H19A 0.0697 0.9005 -0.1387 0.062 Uiso calc 1 . .
    H H19B 0.0410 0.7068 -0.0910 0.062 Uiso calc 1 . .
    C C20 0.2771(5) 0.6969(4) -0.1743(3) 0.0647(12) Uani d 1 . .
    H H20A 0.3295 0.5666 -0.1473 0.078 Uiso calc 1 . .
    H H20B 0.2047 0.7139 -0.2318 0.078 Uiso calc 1 . .
    C C21 0.5445(4) 0.7488(4) -0.1116(3) 0.0568(11) Uani d 1 . .
    H H21A 0.6569 0.7993 -0.1262 0.068 Uiso calc 1 . .
    H H21B 0.5948 0.6187 -0.0837 0.068 Uiso calc 1 . .
    C C22 0.4230(4) 0.8337(4) -0.0435(3) 0.0468(10) Uani d 1 . .
    H H22A 0.3857 0.9654 -0.0683 0.056 Uiso calc 1 . .
    H H22B 0.5005 0.8042 0.0140 0.056 Uiso calc 1 . .
loop_
    _atom_site_aniso_label
    _atom_site_aniso_U_11
    _atom_site_aniso_U_22
    _atom_site_aniso_U_33
    _atom_site_aniso_U_12
    _atom_site_aniso_U_13
    _atom_site_aniso_U_23
    F1 0.0668(14) 0.1122(16) 0.077(2) -0.0272(13) -0.0263(14) -0.0140(14)
    S2 0.0509(5) 0.0439(4) 0.0471(9) -0.0193(4) -0.0053(5) -0.0104(4)
    S3 0.0364(5) 0.0581(5) 0.0627(9) -0.0154(4) -0.0008(5) -0.0158(5)
    O4 0.0643(14) 0.0439(11) 0.049(2) -0.0201(11) -0.0109(13) -0.0038(11)
    O5 0.0950(19) 0.0548(12) 0.077(2) -0.0418(14) -0.0197(16) -0.0102(12)
    O6 0.0576(16) 0.1042(16) 0.047(2) -0.0387(13) 0.0110(14) -0.0294(15)
    N7 0.0360(15) 0.0413(13) 0.047(3) -0.0110(11) -0.0068(14) -0.0177(14)
    C8 0.063(2) 0.0512(18) 0.043(3) -0.0255(18) 0.0008(19) -0.0129(17)
    C9 0.0493(18) 0.0480(16) 0.037(3) -0.0183(14) -0.0009(17) -0.0094(15)
    C10 0.0443(17) 0.0392(14) 0.034(3) -0.0112(13) 0.0029(16) -0.0113(14)
    C11 0.0480(18) 0.0463(16) 0.027(3) -0.0158(14) 0.0042(17) -0.0140(15)
    C12 0.0501(19) 0.0433(16) 0.038(3) -0.0154(15) 0.0008(17) -0.0130(15)
    C13 0.059(2) 0.0541(17) 0.044(3) -0.0217(16) 0.0030(19) -0.0158(17)
    C14 0.060(2) 0.076(2) 0.054(3) -0.0350(19) -0.001(2) -0.025(2)
    C15 0.048(2) 0.081(2) 0.046(3) -0.0198(19) -0.006(2) -0.019(2)
    C16 0.054(2) 0.0603(19) 0.041(3) -0.0108(17) -0.001(2) -0.0068(18)
    C17 0.0507(19) 0.0425(14) 0.047(3) -0.0081(14) -0.0015(18) -0.0221(15)
    C18 0.0373(16) 0.0292(12) 0.040(3) -0.0037(12) -0.0061(16) -0.0115(14)
    C19 0.0430(19) 0.0588(18) 0.057(3) -0.0119(16) -0.0049(19) -0.0240(18)
    C20 0.055(2) 0.087(2) 0.067(4) -0.030(2) 0.001(2) -0.036(2)
    C21 0.0397(19) 0.0622(19) 0.074(4) -0.0163(16) 0.000(2) -0.024(2)
    C22 0.0393(17) 0.0498(16) 0.058(3) -0.0168(14) -0.0002(18) -0.0195(17)
_geom_special_details
;
All e.s.d.'s (except the e.s.d. in the dihedral angle between two l.s. planes)
are estimated using the full covariance matrix. The cell e.s.d.'s are taken
into account individually in the estimation of e.s.d.'s in distances, angles
and torsion angles; correlations between e.s.d.'s in cell parameters are only
used when they are defined by crystal symmetry. An approximate (isotropic)
treatment of cell e.s.d.'s is used for estimating e.s.d.'s involving l.s.
planes.
;
loop_
    _geom_bond_atom_site_label_1
    _geom_bond_atom_site_label_2
    _geom_bond_site_symmetry_2
    _geom_bond_distance
    _geom_bond_publ_flag
    F1 C15 . 1.350(3) ?
    S2 C18 . 1.783(3) ?
    S2 C17 . 1.804(3) ?
    S3 C18 . 1.660(3) ?
    O4 C8 . 1.374(3) ?
    O4 C12 . 1.375(3) ?
    O5 C8 . 1.203(3) ?
    O6 C20 . 1.417(3) ?
    O6 C21 . 1.419(4) ?
    N7 C18 . 1.329(4) ?
    N7 C19 . 1.473(4) ?
    N7 C22 . 1.478(3) ?
    C8 C9 . 1.437(4) ?
    C9 C10 . 1.340(3) ?
    C9 H9 . 0.9300 ?
    C10 C11 . 1.446(4) ?
    C10 C17 . 1.504(3) ?
    C11 C12 . 1.390(3) ?
    C11 C13 . 1.398(4) ?
    C12 C16 . 1.382(4) ?
    C13 C14 . 1.373(4) ?
    C13 H13 . 0.9300 ?
    C14 C15 . 1.374(4) ?
    C14 H14 . 0.9300 ?
    C15 C16 . 1.362(4) ?
    C16 H16 . 0.9300 ?
    C17 H17A . 0.9700 ?
    C17 H17B . 0.9700 ?
    C19 C20 . 1.484(4) ?
    C19 H19A . 0.9700 ?
    C19 H19B . 0.9700 ?
    C20 H20A . 0.9700 ?
    C20 H20B . 0.9700 ?
    C21 C22 . 1.472(4) ?
    C21 H21A . 0.9700 ?
    C21 H21B . 0.9700 ?
    C22 H22A . 0.9700 ?
    C22 H22B . 0.9700 ?
loop_
    _geom_angle_atom_site_label_1
    _geom_angle_atom_site_label_2
    _geom_angle_atom_site_label_3
    _geom_angle_site_symmetry_1
    _geom_angle_site_symmetry_3
    _geom_angle
    _geom_angle_publ_flag
    C18 S2 C17 . . 104.01(14) ?
    C8 O4 C12 . . 121.2(2) ?
    C20 O6 C21 . . 108.9(3) ?
    C18 N7 C19 . . 121.1(2) ?
    C18 N7 C22 . . 124.6(3) ?
    C19 N7 C22 . . 112.4(3) ?
    O5 C8 O4 . . 116.7(3) ?
    O5 C8 C9 . . 126.3(3) ?
    O4 C8 C9 . . 117.0(3) ?
    C10 C9 C8 . . 122.8(3) ?
    C10 C9 H9 . . 118.6 ?
    C8 C9 H9 . . 118.6 ?
    C9 C10 C11 . . 119.0(3) ?
    C9 C10 C17 . . 120.7(3) ?
    C11 C10 C17 . . 120.3(2) ?
    C12 C11 C13 . . 117.5(3) ?
    C12 C11 C10 . . 117.9(2) ?
    C13 C11 C10 . . 124.6(3) ?
    O4 C12 C16 . . 116.1(2) ?
    O4 C12 C11 . . 121.7(3) ?
    C16 C12 C11 . . 122.1(3) ?
    C14 C13 C11 . . 121.2(3) ?
    C14 C13 H13 . . 119.4 ?
    C11 C13 H13 . . 119.4 ?
    C15 C14 C13 . . 118.5(3) ?
    C15 C14 H14 . . 120.7 ?
    C13 C14 H14 . . 120.7 ?
    F1 C15 C16 . . 118.2(3) ?
    F1 C15 C14 . . 118.8(3) ?
    C16 C15 C14 . . 123.0(3) ?
    C15 C16 C12 . . 117.6(3) ?
    C15 C16 H16 . . 121.2 ?
    C12 C16 H16 . . 121.2 ?
    C10 C17 S2 . . 111.30(19) ?
    C10 C17 H17A . . 109.4 ?
    S2 C17 H17A . . 109.4 ?
    C10 C17 H17B . . 109.4 ?
    S2 C17 H17B . . 109.4 ?
    H17A C17 H17B . . 108.0 ?
    N7 C18 S3 . . 124.0(3) ?
    N7 C18 S2 . . 113.0(2) ?
    S3 C18 S2 . . 123.0(2) ?
    N7 C19 C20 . . 111.8(3) ?
    N7 C19 H19A . . 109.2 ?
    C20 C19 H19A . . 109.2 ?
    N7 C19 H19B . . 109.2 ?
    C20 C19 H19B . . 109.2 ?
    H19A C19 H19B . . 107.9 ?
    O6 C20 C19 . . 112.9(3) ?
    O6 C20 H20A . . 109.0 ?
    C19 C20 H20A . . 109.0 ?
    O6 C20 H20B . . 109.0 ?
    C19 C20 H20B . . 109.0 ?
    H20A C20 H20B . . 107.8 ?
    O6 C21 C22 . . 112.4(3) ?
    O6 C21 H21A . . 109.1 ?
    C22 C21 H21A . . 109.1 ?
    O6 C21 H21B . . 109.1 ?
    C22 C21 H21B . . 109.1 ?
    H21A C21 H21B . . 107.9 ?
    C21 C22 N7 . . 111.6(2) ?
    C21 C22 H22A . . 109.3 ?
    N7 C22 H22A . . 109.3 ?
    C21 C22 H22B . . 109.3 ?
    N7 C22 H22B . . 109.3 ?
    H22A C22 H22B . . 108.0 ?
loop_
    _geom_torsion_atom_site_label_1
    _geom_torsion_atom_site_label_2
    _geom_torsion_atom_site_label_3
    _geom_torsion_atom_site_label_4
    _geom_torsion_site_symmetry_1
    _geom_torsion_site_symmetry_2
    _geom_torsion_site_symmetry_3
    _geom_torsion_site_symmetry_4
    _geom_torsion
    _geom_torsion_publ_flag
    C12 O4 C8 O5 . . . . 173.5(3) ?
    C12 O4 C8 C9 . . . . -8.1(5) ?
    O5 C8 C9 C10 . . . . -175.2(3) ?
    O4 C8 C9 C10 . . . . 6.6(5) ?
    C8 C9 C10 C11 . . . . -2.1(5) ?
    C8 C9 C10 C17 . . . . 175.5(3) ?
    C9 C10 C11 C12 . . . . -0.9(5) ?
    C17 C10 C11 C12 . . . . -178.5(3) ?
    C9 C10 C11 C13 . . . . 179.9(3) ?
    C17 C10 C11 C13 . . . . 2.3(6) ?
    C8 O4 C12 C16 . . . . -176.0(3) ?
    C8 O4 C12 C11 . . . . 5.4(5) ?
    C13 C11 C12 O4 . . . . 178.5(3) ?
    C10 C11 C12 O4 . . . . -0.7(5) ?
    C13 C11 C12 C16 . . . . 0.1(5) ?
    C10 C11 C12 C16 . . . . -179.2(3) ?
    C12 C11 C13 C14 . . . . 0.5(5) ?
    C10 C11 C13 C14 . . . . 179.7(3) ?
    C11 C13 C14 C15 . . . . -0.9(6) ?
    C13 C14 C15 F1 . . . . -179.1(3) ?
    C13 C14 C15 C16 . . . . 0.6(6) ?
    F1 C15 C16 C12 . . . . 179.7(3) ?
    C14 C15 C16 C12 . . . . 0.0(6) ?
    O4 C12 C16 C15 . . . . -178.9(3) ?
    C11 C12 C16 C15 . . . . -0.3(5) ?
    C9 C10 C17 S2 . . . . -101.8(3) ?
    C11 C10 C17 S2 . . . . 75.8(4) ?
    C18 S2 C17 C10 . . . . 92.2(2) ?
    C19 N7 C18 S3 . . . . 9.0(3) ?
    C22 N7 C18 S3 . . . . 172.21(18) ?
    C19 N7 C18 S2 . . . . -170.17(18) ?
    C22 N7 C18 S2 . . . . -7.0(3) ?
    C17 S2 C18 N7 . . . . -170.21(18) ?
    C17 S2 C18 S3 . . . . 10.60(18) ?
    C18 N7 C19 C20 . . . . -149.2(3) ?
    C22 N7 C19 C20 . . . . 45.7(3) ?
    C21 O6 C20 C19 . . . . 59.9(4) ?
    N7 C19 C20 O6 . . . . -53.0(4) ?
    C20 O6 C21 C22 . . . . -61.1(3) ?
    O6 C21 C22 N7 . . . . 55.4(4) ?
    C18 N7 C22 C21 . . . . 148.5(3) ?
    C19 N7 C22 C21 . . . . -47.0(3) ?
loop_
    _geom_hbond_atom_site_label_D
    _geom_hbond_atom_site_label_H
    _geom_hbond_atom_site_label_A
    _geom_hbond_site_symmetry_A
    _geom_hbond_distance_DH
    _geom_hbond_distance_HA
    _geom_hbond_distance_DA
    _geom_hbond_angle_DHA
    _geom_hbond_publ_flag
    C14 H14 F1 2_766 0.93 2.56 3.451(3) 161 yes
    C17 H17A O5 1_565 0.97 2.45 3.346(3) 153 yes
_shelx_hkl_file
;
  -1   0   0   17.23    1.29
  -1   0   0   18.06    1.29
  -2   0   0   18.88    1.39
  -2   0   0   18.89    1.39
  -3   0   0   14.61    1.09
  -3   0   0   14.73    1.09
  -3   0   0   15.19    0.90
   3   0   0   14.34    2.19
  -4   0   0   44.19    3.19
  -4   0   0   43.66    3.19
   4   0   0   43.11    6.37
   4   0   0   43.86    3.60
   4   0   0   19.40    9.62
   4   0   0   43.61    3.73
  -5   0   0    2.67    0.24
  -5   0   0    2.29    0.18
   5   0   0    3.63    0.61
   5   0   0    2.76    0.28
   5   0   0    2.16    5.89
   5   0   0    2.59    0.29
   6   0   0    5.65    0.81
   6   0   0    5.96    1.11
   6   0   0    5.67    8.60
   6   0   0    6.62    0.59
   6   0   0    6.87    0.60
   7   0   0    5.31    0.56
   7   0   0    7.59    1.17
   7   0   0    5.80    0.81
   7   0   0    6.78    9.89
  -8   0   0    4.41   11.44
   8   0   0    4.75    0.49
   8   0   0    2.41    9.98
   9  -1   0    1.42   11.45
  -9   1   0   -2.81   11.52
   8  -1   0   23.41   14.93
  -8   1   0    5.37   10.78
   7  -1   0    0.05    0.42
   7  -1   0    0.71    8.89
   7  -1   0    0.03    0.12
   6  -1   0   12.52   10.27
   6  -1   0   11.52    1.08
   6  -1   0   12.22    1.11
   6  -1   0   13.66    1.96
   5  -1   0    4.10    0.39
   5  -1   0    3.96    0.39
   5  -1   0    5.12    0.80
   5  -1   0    2.04    6.95
  -5   1   0    3.56    0.27
   4  -1   0    2.99    0.26
   4  -1   0    3.19    0.31
   4  -1   0    3.49    0.32
   4  -1   0   -4.30    4.49
   4  -1   0    4.55    0.65
  -4   1   0    2.88    0.26
  -4   1   0    3.24    0.21
  -4   1   0    3.04    0.26
  -4   1   0    2.96    0.21
   3  -1   0   58.27    4.66
   3  -1   0   54.33    4.12
   3  -1   0   49.42   12.68
   3  -1   0   53.01    8.25
  -3   1   0   57.04    3.28
  -3   1   0   58.15    3.39
  -3   1   0   57.20    4.12
  -3   1   0   58.12    4.12
   2  -1   0    0.26    0.04
   2  -1   0    0.37    0.04
   2  -1   0    0.55    0.14
  -2   1   0    0.30    0.04
  -2   1   0    0.28    0.04
  -2   1   0    0.26    0.03
  -2   1   0    0.49    0.05
   1  -1   0  269.52   20.48
   1  -1   0  287.99   16.84
   1  -1   0  282.18   16.25
  -1   1   0  287.12   20.47
  -1   1   0  282.76   16.24
  -1   1   0  282.43   16.84
   0  -1   0   52.94    3.81
   0  -1   0   48.85    3.03
   0   1   0   51.55    3.81
   0   1   0   51.36    3.03
  -1  -1   0  240.59   16.58
  -1  -1   0  232.62   16.58
   1   1   0  244.69   16.58
   1   1   0  195.48   16.58
  -2  -1   0   11.14    0.80
  -2  -1   0   11.63    0.80
   2   1   0   10.26    0.80
   2   1   0    9.99    0.80
  -3  -1   0   56.70    4.14
  -3  -1   0   57.80    4.14
   3   1   0   57.21    4.14
   3   1   0   55.10    8.26
  -4  -1   0    4.89    0.36
  -4  -1   0    4.70    0.37
   4   1   0    3.94    0.40
   4   1   0    4.41    0.42
   4   1   0    4.24    0.54
   4   1   0    4.42    0.73
   4   1   0    4.51    0.36
  -5  -1   0    0.13    0.07
   5   1   0    0.32    0.08
   5   1   0    0.36    0.31
   5   1   0    0.25    0.22
   5   1   0    1.61    5.58
   5   1   0    0.45    0.09
   5   1   0    0.21    0.08
   6   1   0    9.52    0.83
   6   1   0    9.73    0.87
   6   1   0    6.70    8.02
   6   1   0    9.88    1.13
   6   1   0    8.72    1.52
  -7  -1   0   -0.05    6.80
  -7  -1   0   -5.80   15.73
   7   1   0    6.67    8.17
   7   1   0    0.24    0.11
   7   1   0    0.28    0.10
   9  -2   0    1.13    0.25
   9  -2   0    4.33   12.78
  -9   2   0   -2.92   12.51
   8  -2   0    0.48    0.17
   8  -2   0    1.02   10.98
  -8   2   0   -2.43   10.12
   7  -2   0    2.49    9.70
   7  -2   0    1.88    0.58
   7  -2   0    1.25    0.24
   6  -2   0    1.53    0.50
   6  -2   0    1.33    0.22
   6  -2   0    5.04   10.03
   5  -2   0    4.52    7.54
   5  -2   0    1.06    0.16
   5  -2   0    1.72    0.44
   5  -2   0    0.87    0.17
   4  -2   0   13.67    2.24
   4  -2   0   15.02    1.26
   4  -2   0   15.15    1.17
   4  -2   0   14.94    1.30
   4  -2   0   14.63    9.02
  -4   2   0   14.82    0.88
   3  -2   0    4.58    5.86
   3  -2   0   13.18    1.14
   3  -2   0   13.33    1.06
   3  -2   0   12.72    0.98
   3  -2   0   12.78    0.80
   3  -2   0   13.23    2.02
  -3   2   0   13.19    0.98
  -3   2   0   13.87    0.80
  -3   2   0   14.17    0.81
  -3   2   0   13.83    0.99
   2  -2   0    0.43    0.05
   2  -2   0    1.71    3.65
   2  -2   0    0.47    0.09
   2  -2   0    0.75    0.20
   2  -2   0    0.47    0.05
  -2   2   0    0.49    0.05
  -2   2   0    0.51    0.04
  -2   2   0    0.45    0.05
  -2   2   0    0.55    0.06
   1  -2   0   27.12    1.58
   1  -2   0   24.48    3.87
   1  -2   0   25.99    1.54
   1  -2   0   27.05    1.92
  -1   2   0   26.76    1.54
  -1   2   0   26.99    1.92
  -1   2   0   26.25    1.58
   0  -2   0  826.39   49.41
   0  -2   0  848.88   62.25
   0  -2   0  886.24   62.26
   0   2   0  851.10   49.41
   0   2   0  873.10   62.25
  -1  -2   0    3.14    0.20
  -1  -2   0    3.16    0.25
  -1  -2   0    3.31    0.25
   1   2   0    3.37    0.20
   1   2   0    3.31    0.25
  -2  -2   0   13.77    1.04
  -2  -2   0   14.32    1.04
   2   2   0   12.64    1.03
   2   2   0   15.24    1.04
  -3  -2   0    9.33    0.68
  -3  -2   0    9.58    0.69
   3   2   0    9.58    1.37
   3   2   0    9.75    0.69
   3   2   0    8.98    0.69
   3   2   0    7.36    1.01
  -4  -2   0    0.01    0.03
   4   2   0    0.04    0.04
   4   2   0    0.00    0.04
   4   2   0    0.01    0.04
   4   2   0    0.16    0.14
   4   2   0   -0.10    0.16
  -5  -2   0   20.13    1.42
   5   2   0   19.73    1.65
   5   2   0    8.59    6.70
   5   2   0   17.65    2.82
   5   2   0   20.25    1.42
   5   2   0   18.73    1.58
   5   2   0   17.19    2.10
   6   2   0    0.43    0.12
   6   2   0   -0.30    0.34
   6   2   0    0.33    0.24
   6   2   0    0.36    0.10
   7   2   0    0.15    0.09
  -8  -2   0   41.32   25.38
   8  -3   0    5.64   12.24
  -8   3   0   -1.09   11.74
   7  -3   0    1.89    0.29
   7  -3   0    1.96    0.22
   7  -3   0    2.55    0.69
   7  -3   0    6.86   11.65
  -7   3   0   -0.23    9.83
   6  -3   0  -11.42    6.76
   6  -3   0    1.27    0.22
   5  -3   0    0.46    0.37
   5  -3   0    0.74    0.11
   5  -3   0    0.46    0.15
   5  -3   0   -7.01    7.39
   4  -3   0   13.19    1.85
   4  -3   0   15.98   10.27
   4  -3   0   11.49    0.95
   4  -3   0   11.33    1.02
   4  -3   0   11.38    1.04
   3  -3   0    2.41    5.94
   3  -3   0    9.10    0.80
   3  -3   0    8.87    0.79
   3  -3   0    9.30    1.41
   3  -3   0    8.81    0.73
  -3   3   0    8.91    0.55
   2  -3   0   16.76    2.50
   2  -3   0   16.77    0.99
   2  -3   0   17.53    1.42
   2  -3   0   16.09    1.33
  -2   3   0   16.83    0.99
   1  -3   0  425.79   25.45
   1  -3   0  409.24   61.87
   1  -3   0  419.26   30.94
   1  -3   0  423.85   24.56
   1  -3   0  427.60   34.90
   1  -3   0  441.60   30.94
  -1   3   0  427.82   24.56
  -1   3   0  434.53   30.94
   0  -3   0   41.98    2.41
   0  -3   0   40.10    3.03
   0  -3   0   42.12    2.49
   0  -3   0   42.34    3.03
   0  -3   0   38.93    6.07
   0   3   0   42.79    3.03
   0   3   0   42.35    2.41
  -1  -3   0   11.57    0.68
  -1  -3   0   12.01    1.72
  -1  -3   0    9.84    0.85
  -1  -3   0   12.07    0.85
   1   3   0   12.19    0.85
   1   3   0   11.32    0.68
  -2  -3   0   24.33    1.96
  -2  -3   0   27.29    1.96
  -2  -3   0   27.71    1.55
   2   3   0   27.15    1.96
  -3  -3   0   -0.09    0.03
  -3  -3   0    0.05    0.04
  -3  -3   0   -0.06    0.04
   3   3   0   -0.10    0.04
   3   3   0   -0.06    0.04
   3   3   0   -0.04    0.04
   3   3   0    0.08    0.05
  -4  -3   0   11.29    0.99
  -4  -3   0   10.51    0.84
   4   3   0   11.11    0.99
   4   3   0   11.88    0.85
   4   3   0   10.88    0.88
   5   3   0    2.65    0.38
   5   3   0    2.47    0.30
   5   3   0    2.57    0.26
   6   3   0   27.56    2.34
   6   3   0   28.47    2.45
   7   3   0   30.49    2.67
  -8  -3   0   21.87   22.33
  -9  -3   0  -18.33   24.06
  -9  -3   0    1.01    0.24
   9   3   0    1.34    0.24
 -10  -3   0    0.12   27.36
   8  -4   0    0.19    0.17
   8  -4   0   -3.57   11.01
   8  -4   0    0.20    0.12
  -8   4   0    3.50   13.76
   7  -4   0    0.59    0.50
   7  -4   0    0.30    0.12
   7  -4   0    0.37    0.17
   7  -4   0    7.40   12.21
  -7   4   0   -7.34    8.15
   6  -4   0   -0.03    0.07
   6  -4   0    0.03    0.42
   6  -4   0   -1.73    9.09
   6  -4   0    0.09    0.12
   5  -4   0    0.29    0.41
   5  -4   0   -7.40    7.62
   5  -4   0    0.89    0.13
   5  -4   0    0.45    0.16
   4  -4   0   25.68    2.08
   4  -4   0   26.74    2.21
   4  -4   0   19.69   11.78
   4  -4   0   26.03    3.92
   3  -4   0    0.29    0.11
   3  -4   0    0.33    0.10
   3  -4   0    0.61    0.33
   3  -4   0    0.42    6.79
   3  -4   0    0.44    0.09
   2  -4   0    0.26    0.25
   2  -4   0   -2.67    4.25
   2  -4   0    0.11    0.06
   2  -4   0    0.09    0.05
   2  -4   0    0.10    0.07
  -2   4   0    0.10    0.05
   1  -4   0   17.24    1.38
   1  -4   0    0.19    5.35
   1  -4   0   15.06    1.19
   1  -4   0   16.41    0.98
   1  -4   0   17.07    1.20
   1  -4   0   16.53    1.31
   1  -4   0   16.56    2.45
   1  -4   0   17.02    1.43
  -1   4   0   16.36    0.97
  -1   4   0   15.70    1.19
   0  -4   0  123.84    7.22
   0  -4   0  116.12   17.56
   0  -4   0  123.37    6.97
   0  -4   0  122.43    8.77
   0  -4   0  117.67    8.77
   0  -4   0  119.94   10.30
   0  -4   0  120.32    9.91
   0   4   0  123.67    8.77
   0   4   0  118.66    6.97
  -1  -4   0    4.10    0.32
  -1  -4   0    5.08    0.72
  -1  -4   0    3.89    0.37
  -1  -4   0    3.75    0.26
  -1  -4   0    3.92    0.39
  -1  -4   0    4.15    0.32
   1   4   0    3.85    0.32
   1   4   0    4.41    0.26
  -2  -4   0    9.02    0.69
  -2  -4   0    8.93    0.77
  -2  -4   0    8.95    0.68
  -2  -4   0    8.63    0.81
  -2  -4   0    9.50    0.55
   2   4   0    8.76    0.73
   2   4   0    9.23    0.69
  -3  -4   0    4.21    0.36
  -3  -4   0    5.17    0.29
  -3  -4   0    4.33    0.43
   3   4   0    4.26    0.38
  -4  -4   0    0.48    0.11
  -4  -4   0    0.55    0.09
   4   4   0    0.76    0.13
   4   4   0    0.59    0.09
  -5  -4   0   20.68    1.83
   5   4   0   20.89    1.83
   5   4   0   20.92    1.65
  -6  -4   0    0.87    0.16
   6   4   0    0.67    0.15
   6   4   0    0.90    0.11
  -7  -4   0    0.55    0.15
   7   4   0    0.55    0.15
   7   4   0    0.55    0.09
  -8  -4   0    0.63    0.17
   8   4   0    0.59    0.15
  -9  -4   0   -0.21    0.09
  -9  -4   0   -7.38   19.22
   9   4   0   -0.04    0.11
 -10  -4   0  -15.79   26.61
   7  -5   0    1.79    0.31
   7  -5   0    1.54    0.23
   7  -5   0   -6.47    9.87
   7  -5   0    2.82    0.74
  -7   5   0   12.47   15.55
   6  -5   0  -10.00    8.37
   6  -5   0    0.78    0.49
   6  -5   0    0.21    0.15
   6  -5   0    0.56    0.14
  -6   5   0    1.68   10.34
   5  -5   0    0.19    0.10
   5  -5   0   -4.16    7.76
   5  -5   0    0.06    0.40
   5  -5   0    0.16    0.13
   4  -5   0   -0.26    0.35
   4  -5   0    0.12    0.08
   4  -5   0   -4.59    7.36
   4  -5   0    0.10    0.11
   3  -5   0    2.76    0.28
   3  -5   0    3.87    8.34
   3  -5   0    2.61    0.60
   3  -5   0    2.03    0.29
   2  -5   0   13.59    1.20
   2  -5   0   13.26    1.10
   2  -5   0   14.03    2.09
   2  -5   0   13.01    1.16
   2  -5   0    4.68    8.60
   1  -5   0   15.24    9.49
   1  -5   0   38.12    5.56
   1  -5   0   37.56    3.14
   1  -5   0   37.41    3.26
   1  -5   0   38.42    2.99
   0  -5   0   -0.30    4.13
   0  -5   0    0.05    0.06
   0  -5   0   -0.18    0.25
   0  -5   0    0.04    0.06
   0  -5   0    0.09    0.03
   0  -5   0    0.11    0.04
   0  -5   0   -0.04    0.05
  -1  -5   0    3.41    0.33
  -1  -5   0    3.51    0.28
  -1  -5   0    3.44    0.35
  -1  -5   0    3.66    0.28
  -1  -5   0    4.12    0.69
   1   5   0    3.44    0.28
   1   5   0    3.06    0.23
  -2  -5   0   15.40    1.12
  -2  -5   0   15.36    1.32
  -2  -5   0   15.02    1.12
  -2  -5   0   14.54    1.26
  -2  -5   0   13.84    2.26
   2   5   0   15.80    1.12
   2   5   0   14.63    0.89
   2   5   0   14.73    1.20
  -3  -5   0    0.06    0.04
  -3  -5   0    0.13    0.08
   3   5   0    0.07    0.06
  -4  -5   0    0.45    0.12
   4   5   0    0.49    0.09
  -5  -5   0    3.22    0.35
   5   5   0    3.21    0.30
   5   5   0    3.27    0.34
  -6  -5   0   -0.06    0.06
   6   5   0   -0.01    0.07
   6   5   0    0.16    0.07
  -7  -5   0    8.56    0.82
   7   5   0    7.87    0.81
   7   5   0    8.86    0.71
  -8  -5   0    2.19    0.32
   8   5   0    2.25    0.31
   8   5   0    2.22    0.23
  -9  -5   0  -12.54   20.08
 -10  -5   0   17.17   28.22
   6  -6   0    0.44    0.17
   6  -6   0    0.70    0.52
   6  -6   0   -3.90   10.82
   6  -6   0    0.35    0.12
  -6   6   0    7.27   13.51
   5  -6   0    0.89    0.17
   5  -6   0    1.28    0.52
   5  -6   0    0.53    0.19
   5  -6   0    3.64   10.93
  -5   6   0    2.60   11.18
   4  -6   0    1.90   10.43
   4  -6   0    2.66    0.70
   4  -6   0    2.63    0.31
   4  -6   0    2.88    0.36
   3  -6   0   -4.42    7.61
   3  -6   0   -0.17    0.38
   3  -6   0    0.02    0.12
   3  -6   0    0.29    0.11
   2  -6   0    0.66    0.39
   2  -6   0    0.63    0.13
   2  -6   0    0.72    0.14
   2  -6   0    0.68    0.15
   2  -6   0   -1.97    6.99
   1  -6   0   12.81    1.13
   1  -6   0   12.26    1.10
   1  -6   0   12.38    1.97
   1  -6   0   -1.19    7.29
   1  -6   0   12.90    1.04
   0  -6   0    4.38    0.45
   0  -6   0    4.21    0.43
   0  -6   0    5.07    0.85
  -1  -6   0    2.38    0.28
  -1  -6   0    2.51    0.31
  -1  -6   0    2.88    0.59
  -2  -6   0    2.97    0.36
  -2  -6   0    2.82    0.32
  -2  -6   0    5.32    0.77
   2   6   0    3.20    0.32
  -3  -6   0   16.81    2.70
  -3  -6   0   17.34    1.57
  -3  -6   0   17.76    1.50
   3   6   0   18.56    1.43
  -4  -6   0   11.50    1.07
   4   6   0   11.84    0.96
  -5  -6   0    5.94    0.59
   5   6   0    5.92    0.52
  -6  -6   0   10.93    1.05
   6   6   0   11.56    0.93
  -7  -6   0    0.20    0.12
   7   6   0    0.24    0.10
  -8  -6   0   10.88   20.67
  -9  -6   0   21.51   27.25
   5  -7   0    0.07    0.14
   5  -7   0    5.86   13.42
   5  -7   0    0.30    0.50
   5  -7   0    0.14    0.13
  -5   7   0  -11.01    9.14
   4  -7   0    0.44    0.15
   4  -7   0    0.14    0.45
   4  -7   0    0.48    0.17
   4  -7   0    3.31   11.06
  -4   7   0   -7.52    9.80
   3  -7   0    4.96   11.24
  -3   7   0   10.17   11.80
   2  -7   0    5.43   10.83
   2  -7   0   18.14    1.60
   2  -7   0   18.73    1.51
   2  -7   0   18.38    2.86
   1  -7   0   -0.04    0.40
   1  -7   0    0.42    0.13
   1  -7   0    0.46    0.13
   0  -7   0    0.17    0.41
   0  -7   0    0.42    0.13
   0  -7   0    0.47    0.12
  -1  -7   0    0.17    0.38
  -1  -7   0    0.17    0.11
  -1  -7   0    0.08    0.09
  -2  -7   0   25.78    2.17
  -2  -7   0   23.60    2.07
  -2  -7   0   24.76    3.72
  -3  -7   0    4.06    0.40
  -3  -7   0    4.05    0.43
   3   7   0    3.83    0.39
  -4  -7   0    5.04    0.49
  -4  -7   0    2.99    0.87
   4   7   0    5.40    0.44
  -5  -7   0    0.78    0.17
   5   7   0    0.36    0.12
  -6  -7   0    0.52    0.16
   6   7   0    0.53    0.12
  -7  -7   0    2.50    0.36
   7   7   0    2.42    0.28
  -8  -7   0    0.61    0.18
  -8  -7   0  -14.82   20.70
   8   7   0    0.38    0.13
  -9  -7   0  -14.61   21.86
  -9  -7   0    0.45    0.18
   9   7   0    0.52    0.13
   4  -8   0    8.78   13.39
   4  -8   0    0.33    0.55
   4  -8   0    0.30    0.18
   4  -8   0    0.57    0.17
  -4   8   0   -5.24   11.38
   3  -8   0    0.98    0.20
   3  -8   0   -0.14   11.22
   3  -8   0    0.46    0.52
   3  -8   0    1.09    0.23
  -3   8   0   -2.27   10.15
   2  -8   0   -0.24    0.11
   2  -8   0   -0.07    0.42
   1  -8   0    1.75    0.63
   1  -8   0    2.91    0.34
   0  -8   0   -0.31    0.40
   0  -8   0    0.48    0.15
   0  -8   0    0.15    0.13
  -1  -8   0    5.13    0.50
  -1  -8   0    5.07    0.53
  -2  -8   0    0.14    0.11
  -2  -8   0    0.35    0.13
  -2  -8   0   -0.23    0.43
  -3  -8   0    0.06    0.45
  -3  -8   0    0.62    0.16
  -4  -8   0    6.55    0.70
   4   8   0    7.72    0.64
  -5  -8   0    0.03    0.54
  -5  -8   0    0.23    0.13
   5   8   0    0.37    0.13
  -6  -8   0  -14.50   16.88
  -7  -8   0    0.27    0.14
  -7  -8   0   -3.55   19.62
   7   8   0   -0.11    0.11
  -8  -8   0    0.59   24.18
  -8  -8   0    0.06    0.14
   8   8   0   -0.19    0.10
   3  -9   0   -0.08    0.15
   2  -9   0    2.50    0.78
   2  -9   0    3.59    0.43
   1  -9   0   -0.22    0.49
   1  -9   0    0.29    0.15
   0  -9   0    0.17    0.14
   0  -9   0   -0.06    0.48
  -1  -9   0   -0.27    0.48
  -1  -9   0    0.21    0.13
  -1  -9   0   -0.02    0.10
  -2  -9   0   -0.06    0.12
  -2  -9   0   -0.20    0.47
  -2  -9   0   -0.13    0.09
  -3  -9   0    0.10    0.52
  -3  -9   0    1.36    0.23
  -4  -9   0   -0.04    0.11
  -4  -9   0   -0.30    0.50
  -5  -9   0    0.71    0.19
  -5  -9   0   -0.15    0.53
  -6  -9   0   -3.12   20.13
  -6  -9   0    1.85    0.32
  -7  -9   0    0.39    0.18
  -7  -9   0  -16.63   20.90
   7   9   0    0.28    0.15
   1 -10   0    0.04    0.14
   0 -10   0    0.56    0.19
   0 -10   0    1.09    0.60
  -1 -10   0    1.53    0.27
  -1 -10   0    1.89    0.27
  -1 -10   0    0.17    0.57
  -2 -10   0    0.31    0.58
  -2 -10   0    0.81    0.21
  -3 -10   0    0.17    0.14
  -3 -10   0   -0.12    0.53
  -4 -10   0    1.24    0.24
  -4 -10   0    0.19    0.58
  -5 -10   0    1.16    0.26
  -6 -10   0    0.16    0.16
  -3 -11   0    0.69    0.21
  -6 -10   1    1.33    0.28
  -5 -10   1   -0.94    0.58
  -5 -10   1    0.05    0.14
  -4 -10   1    0.01    0.59
  -4 -10   1    0.77    0.21
  -3 -10   1    0.33    0.16
  -3 -10   1   -0.24    0.55
  -2 -10   1    0.15    0.14
  -2 -10   1    0.03    0.58
  -1 -10   1    0.60    0.61
  -1 -10   1    1.76    0.29
   0 -10   1   -0.42    0.51
   0 -10   1   -0.06    0.14
   1 -10   1    0.37    0.18
  -7  -9   1    9.98   24.96
   6   9  -1    0.11    0.12
  -6  -9   1   -0.86   20.78
  -6  -9   1    0.13    0.15
  -5  -9   1   -0.02    0.11
  -5  -9   1   -0.33    0.54
  -4  -9   1    3.32    0.37
  -4  -9   1   -0.21    0.56
  -3  -9   1    0.89    0.21
  -3  -9   1    0.24    0.55
  -2  -9   1    0.14    0.13
  -2  -9   1   -0.05    0.49
  -1  -9   1    0.67    0.18
  -1  -9   1    0.66    0.18
  -1  -9   1   -0.05    0.52
   0  -9   1    0.24    0.51
   0  -9   1    0.59    0.18
   0  -9   1    0.78    0.19
   1  -9   1    0.55    0.18
   1  -9   1    0.70    0.59
   2  -9   1    0.15    0.15
   2  -9   1    0.76    0.56
   3  -9   1    0.17    0.17
   8   8  -1    0.47    0.15
  -8  -8   1  -12.68   20.82
  -8  -8   1    0.24    0.15
   7   8  -1    0.79    0.16
  -7  -8   1    0.39    0.17
   6   8  -1    1.22    0.19
  -6  -8   1    0.95    0.23
   5   8  -1    1.63    0.22
  -5  -8   1    1.95    0.29
  -5  -8   1    0.42    0.59
   4   8  -1    1.40    0.20
  -4  -8   1    0.04    0.53
  -4  -8   1    1.45    0.24
  -3  -8   1    0.68    0.52
  -3  -8   1    1.38    0.23
  -2  -8   1    4.87    0.52
  -1  -8   1    3.18    0.86
  -1  -8   1    5.44    0.49
   0  -8   1    0.08    0.11
   0  -8   1   -0.03    0.10
   0  -8   1   -0.14    0.42
   1  -8   1    0.39    0.14
   1  -8   1    0.15    0.12
   1  -8   1   -0.50    0.41
   2  -8   1    0.68    0.19
   2  -8   1    0.39    0.49
  -3   8  -1    0.29   12.30
   3  -8   1    0.53    0.17
   3  -8   1    0.23    0.15
   3  -8   1    0.36    0.52
   3  -8   1  -11.24    9.76
  -4   8  -1    1.16   13.10
   4  -8   1    7.64   13.26
  -9  -7   1   14.03   28.21
   8   7  -1    0.35    0.12
  -8  -7   1    0.19    0.16
   7   7  -1    2.06    0.25
  -7  -7   1    2.20    0.34
   6   7  -1    1.43    0.19
  -6  -7   1    1.09    0.22
   5   7  -1    0.11    0.10
  -5  -7   1   -0.08    0.08
   4   7  -1    7.68    0.67
  -4  -7   1    7.77    0.75
   3   7  -1    6.15    0.56
  -3  -7   1    6.42    0.62
  -2  -7   1    0.41    0.13
  -2  -7   1    0.66    0.16
  -2  -7   1    1.10    0.47
  -1  -7   1    1.74    0.25
  -1  -7   1    1.74    0.23
  -1  -7   1    1.02    0.50
   0  -7   1    0.90    0.17
   0  -7   1    0.47    0.43
   0  -7   1    0.64    0.15
   1  -7   1    8.25    0.76
   1  -7   1    7.93    0.73
   1  -7   1    7.24    1.39
   2  -7   1    2.23    0.63
   2  -7   1   -5.09    9.02
   3  -7   1    0.39    0.45
   3  -7   1   -2.99    9.13
   3  -7   1    0.50    0.18
   3  -7   1    0.50    0.15
   4  -7   1    0.63    0.51
   4  -7   1    0.49    0.16
   4  -7   1    3.01   12.13
   4  -7   1    0.99    0.22
  -5   7  -1    5.96   12.77
   5  -7   1    0.30    0.51
   5  -7   1   -0.27   10.64
   9   6  -1   -0.18    0.09
  -9  -6   1  -26.13   17.04
  -9  -6   1   -0.08    0.11
   8   6  -1    0.15    0.10
  -8  -6   1    0.23    0.13
   7   6  -1    3.13    0.31
  -7  -6   1    2.67    0.38
   6   6  -1   -0.09    0.07
  -6  -6   1   -0.01    0.09
   5   6  -1   20.21    1.57
  -5  -6   1   18.71    1.74
   4   6  -1    1.67    0.20
  -4  -6   1    1.59    0.24
   3   6  -1    0.00    0.08
  -3  -6   1    0.01    0.09
  -3  -6   1    0.07    0.09
  -3  -6   1    0.11    0.44
   2   6  -1    5.16    0.45
  -2  -6   1    7.09    0.99
  -2  -6   1    5.30    0.33
  -2  -6   1    4.27    0.39
  -2  -6   1    4.26    0.49
  -2  -6   1    4.73    0.46
  -1  -6   1   16.38    1.39
  -1  -6   1   16.09    1.45
  -1  -6   1   16.63    2.51
   0  -6   1    0.62    0.13
   0  -6   1    0.52    0.13
   0  -6   1    0.11    0.35
   1  -6   1    0.04    0.36
   1  -6   1    3.44    7.99
   1  -6   1    0.33    0.11
   1  -6   1    0.44    0.12
   1  -6   1    0.45    0.12
   2  -6   1    1.04    0.45
   2  -6   1   -3.40    7.98
   2  -6   1    1.05    0.19
   3  -6   1    0.53    0.13
   3  -6   1    0.29    0.14
   3  -6   1    0.44    0.40
   3  -6   1   -1.07    8.93
   4  -6   1    4.13   10.98
   4  -6   1    2.43    0.36
   4  -6   1    3.97    0.78
   4  -6   1    2.94    0.33
   5  -6   1    0.41    0.13
   5  -6   1    0.51    0.18
   5  -6   1    0.97    0.52
   5  -6   1   -7.29    9.42
  -6   6  -1   -9.78   10.62
   6  -6   1    0.40    0.50
   6  -6   1   -0.05    0.11
   6  -6   1    3.18   11.36
   6  -6   1   -0.01    0.14
   9   5  -1    1.01    0.15
   9   5  -1    1.08    0.22
  -9  -5   1    0.75    0.21
   8   5  -1    3.48    0.33
   8   5  -1    3.34    0.42
  -8  -5   1    3.74    0.45
   7   5  -1    1.65    0.25
   7   5  -1    1.58    0.19
  -7  -5   1    1.73    0.26
   6   5  -1    0.02    0.06
  -6  -5   1   -0.10    0.07
   5   5  -1    0.22    0.08
  -5  -5   1    0.32    0.12
   4   5  -1   26.82    2.15
  -4  -5   1   27.39    2.37
   3   5  -1   50.16    4.03
  -3  -5   1   50.72    3.76
  -3  -5   1   51.40    4.41
  -3  -5   1   52.42    4.22
   2   5  -1    0.03    0.06
  -2  -5   1    0.25    0.33
  -2  -5   1    0.03    0.05
  -2  -5   1    0.11    0.05
  -2  -5   1   -0.06    0.05
  -2  -5   1    0.08    0.06
   1   5  -1    1.55    0.13
  -1  -5   1    1.09    0.11
  -1  -5   1    1.50    0.40
  -1  -5   1    1.10    0.12
  -1  -5   1    1.36    0.14
  -1  -5   1    1.42    0.17
  -1  -5   1    1.31    0.19
   0  -5   1    7.74    5.47
   1  -5   1   32.12   11.61
   1  -5   1   34.13    5.02
   1  -5   1   33.57    2.83
   1  -5   1   34.45    2.69
   1  -5   1   33.39    2.93
   2  -5   1    3.51    0.35
   2  -5   1   -1.28    6.22
   2  -5   1    3.75    0.38
   2  -5   1    3.48    0.37
   2  -5   1    4.02    0.73
   3  -5   1    1.67    0.50
   3  -5   1   -7.07    7.04
   4  -5   1   -4.41    8.45
   4  -5   1    1.53    0.52
   4  -5   1    1.18    0.22
   5  -5   1    0.01    0.37
   5  -5   1   -4.42    9.68
   5  -5   1    0.02    0.09
   5  -5   1    0.00    0.11
   6  -5   1    0.11   10.54
   6  -5   1    0.80    0.50
   6  -5   1    0.57    0.14
   6  -5   1    0.59    0.19
  -7   5  -1  -10.73    8.42
   7  -5   1    0.06    0.16
   7  -5   1   -3.02   11.24
   7  -5   1    0.32    0.12
 -10  -4   1   10.04   28.47
   9   4  -1    0.17    0.12
  -9  -4   1   -7.80   18.84
  -9  -4   1   -0.10    0.11
   8   4  -1    0.14    0.11
  -8  -4   1    0.37    0.15
   7   4  -1   -0.06    0.06
   7   4  -1    0.01    0.09
  -7  -4   1    0.05    0.10
   6   4  -1    0.10    0.09
   6   4  -1    0.32    0.07
  -6  -4   1    0.38    0.11
   5   4  -1   33.62    2.65
   5   4  -1   33.34    2.92
  -5  -4   1   33.93    2.92
   4   4  -1    3.52    0.32
  -4  -4   1    3.71    0.37
   3   4  -1   54.73    4.38
   3   4  -1   55.87    4.09
  -3  -4   1   56.63    4.79
  -3  -4   1   55.93    4.09
   2   4  -1   56.68    4.56
  -2  -4   1   58.86    4.78
  -2  -4   1   56.46    4.24
  -2  -4   1   59.77    3.37
  -2  -4   1   58.19    4.98
  -2  -4   1   58.37    4.24
   1   4  -1   22.94    1.38
  -1  -4   1   24.49    1.96
  -1  -4   1   23.86    1.38
  -1  -4   1   23.24    1.73
  -1  -4   1   24.10    2.04
  -1  -4   1   23.99    1.73
  -1  -4   1   22.07    3.49
   0   4  -1   19.27    1.10
   0  -4   1   18.25    1.56
   0  -4   1   19.37    1.63
   0  -4   1   18.42    1.37
   0  -4   1   17.23    2.78
   0  -4   1   18.63    1.10
   0  -4   1   18.77    1.37
   0  -4   1   18.91    1.13
  -1   4  -1    9.82    0.59
   1  -4   1    9.90    0.80
   1  -4   1   10.27    0.84
   1  -4   1    9.14    0.87
   1  -4   1    9.63    0.59
   1  -4   1    9.49    1.51
   1  -4   1    5.25    5.43
  -2   4  -1   10.98    0.63
   2  -4   1   10.36    0.93
   2  -4   1    9.64    0.90
   2  -4   1    5.84    6.54
   2  -4   1   10.22    0.85
   2  -4   1   10.50    1.61
   3  -4   1    9.37    0.88
   3  -4   1    1.40    7.30
   3  -4   1    9.81    0.81
   3  -4   1    9.46    0.86
   3  -4   1   10.52    1.56
   4  -4   1   -6.05    6.76
   4  -4   1    0.99    0.19
   4  -4   1    1.54    0.49
   5  -4   1    0.48    0.39
   5  -4   1    0.46    0.15
   5  -4   1    0.36    0.10
   5  -4   1    2.51    9.19
   6  -4   1   -2.37   10.04
   6  -4   1    0.80    0.44
   6  -4   1    0.50    0.12
   6  -4   1    0.45    0.16
   7  -4   1   -9.02    8.75
   7  -4   1    0.35    0.17
   7  -4   1    0.56    0.13
   7  -4   1    0.71    0.52
  -8   4  -1    8.57   16.16
   8  -4   1    7.54   14.13
 -10  -3   1  -11.90   27.62
  -9  -3   1   19.81   25.77
   8   3  -1    8.22    0.77
  -8  -3   1    7.65    0.76
   7   3  -1    0.91    0.40
   7   3  -1    1.29    0.21
  -7  -3   1    1.66    0.24
   6   3  -1    1.01    0.36
   5   3  -1    2.11    0.26
   5   3  -1    2.17    0.20
  -5  -3   1    2.70    0.29
   4   3  -1   16.62    1.32
   4   3  -1   16.70    1.25
   4   3  -1   16.75    1.46
  -4  -3   1   16.11    1.25
  -4  -3   1   17.27    1.47
   3   3  -1  128.13   10.88
   3   3  -1  127.23    9.98
   3   3  -1  129.26    9.29
  -3  -3   1  128.09   10.89
  -3  -3   1  125.60    9.29
  -3  -3   1  127.23    9.29
   2   3  -1    0.61    0.08
  -2  -3   1    0.54    0.06
  -2  -3   1    0.74    0.08
  -2  -3   1    0.64    0.08
   1   3  -1    0.94    0.09
   1   3  -1    0.74    0.10
  -1  -3   1    1.00    0.09
  -1  -3   1    0.99    0.10
   0   3  -1   24.47    1.42
   0  -3   1   24.63    1.77
   0  -3   1   24.39    1.77
   0  -3   1   24.16    1.46
   0  -3   1   24.49    1.41
   0  -3   1   23.09    3.57
  -1   3  -1  125.55    7.20
   1  -3   1  125.79   10.23
   1  -3   1  128.08    7.45
   1  -3   1  119.18   18.13
  -2   3  -1    6.83    0.42
  -2   3  -1    6.57    0.41
   2  -3   1    6.45    0.60
   2  -3   1    7.15    0.61
   2  -3   1    6.91    0.41
   2  -3   1    6.85    0.42
   2  -3   1    6.64    0.56
   2  -3   1   -0.54    4.27
   2  -3   1    6.43    1.08
  -3   3  -1   11.07    0.72
   3  -3   1   -0.38    5.20
   3  -3   1   12.32    0.97
   3  -3   1   13.29    1.86
   3  -3   1   11.94    1.06
   3  -3   1   11.66    1.03
   4  -3   1    6.49    1.12
   4  -3   1    5.90   10.48
   5  -3   1    0.47    0.35
   5  -3   1    0.14    0.11
   5  -3   1    2.07    9.14
   5  -3   1    0.15    0.08
   6  -3   1   -7.42    7.51
   7  -3   1    2.59    0.27
   7  -3   1    2.41    0.34
   7  -3   1    7.87   12.06
  -8   3  -1   -2.49   11.13
   8  -3   1    0.23    0.15
   8  -3   1    0.12    0.10
   8  -3   1   13.40   12.52
   8   2  -1    0.36    0.13
   7   2  -1    2.84    0.73
   7   2  -1    2.84    0.34
   6   2  -1   14.66    1.69
   6   2  -1   15.10    1.31
   6   2  -1   14.27    2.27
   5   2  -1   68.90    7.44
   5   2  -1   66.91    5.59
   5   2  -1   66.98    9.92
   5   2  -1   68.58    5.82
   4   2  -1   11.04    0.79
   4   2  -1    9.45    1.57
   4   2  -1   10.30    1.17
   4   2  -1   10.14    0.91
  -4  -2   1   10.39    0.78
   3   2  -1   50.47    3.82
   3   2  -1   52.86    5.71
  -3  -2   1   52.47    3.82
  -3  -2   1   52.81    3.82
   2   2  -1  101.77    6.97
  -2  -2   1  100.11    6.97
  -2  -2   1   85.39    6.97
   1   2  -1   21.62    1.59
  -1  -2   1   22.11    1.59
  -1  -2   1   21.09    1.59
   0   2  -1   88.16    6.29
   0   2  -1   86.07    5.00
   0  -2   1   83.77    5.00
   0  -2   1   86.48    6.29
   0  -2   1   89.35    5.18
   0  -2   1   85.67    6.29
  -1   2  -1   34.25    1.99
  -1   2  -1   35.22    2.05
   1  -2   1   33.88    1.99
   1  -2   1   32.77    5.00
   1  -2   1   34.94    2.05
  -2   2  -1    8.05    0.49
  -2   2  -1    8.04    0.48
   2  -2   1    8.06    0.48
   2  -2   1    8.20    0.65
   2  -2   1    8.38    0.49
   2  -2   1   -1.17    2.84
   2  -2   1    7.70    1.23
   2  -2   1    7.60    0.69
  -3   2  -1   22.61    1.64
  -3   2  -1   22.22    1.64
  -3   2  -1   24.20    1.35
  -3   2  -1   22.03    1.31
   3  -2   1   22.35    1.88
   3  -2   1   21.86    1.32
   3  -2   1   13.40    7.55
   3  -2   1   22.47    1.77
   3  -2   1   20.93    3.32
   3  -2   1   22.86    1.94
  -4   2  -1   -0.06    0.03
   4  -2   1   -0.02    0.04
   4  -2   1    0.02    0.07
   4  -2   1   -1.55    6.37
   4  -2   1   -0.02    0.04
   4  -2   1    0.41    0.25
   5  -2   1    0.74    0.33
   5  -2   1    0.53    0.08
   5  -2   1    0.59    0.12
   5  -2   1    0.36    0.12
   5  -2   1    2.13    8.66
   6  -2   1    1.33    0.48
   6  -2   1   -2.01    9.13
   6  -2   1    0.99    0.20
   7  -2   1    0.72    0.18
   7  -2   1   -5.41    8.53
  -8   2  -1    3.24   12.30
   8  -2   1   -4.25    9.47
   8  -2   1    0.30    0.16
  -9   2  -1  -12.37   10.23
   9  -2   1    0.29    0.17
   9  -2   1   -5.55   11.08
   7   1  -1   -0.49    0.27
   7   1  -1   -0.11    0.06
   7   1  -1   -0.51    0.40
   6   1  -1   17.61    1.57
   6   1  -1    0.33    7.21
   6   1  -1   18.42    1.51
   6   1  -1   18.69    2.03
   6   1  -1   17.12    2.71
  -6  -1   1    0.04    6.44
   5   1  -1    1.71    4.64
   5   1  -1    1.14    0.26
   5   1  -1    0.64    0.12
   5   1  -1    0.65    0.38
   5   1  -1    0.78    0.11
   5   1  -1    0.72    0.12
  -5  -1   1    0.57    0.10
  -5  -1   1    4.97    5.02
   4   1  -1    7.76    0.65
   4   1  -1    7.26    1.13
   4   1  -1    7.77    0.63
   4   1  -1    7.05    0.56
   4   1  -1    6.75    0.84
  -4  -1   1    7.83    0.56
  -4  -1   1    6.27    0.56
   3   1  -1  170.24   12.06
   3   1  -1  164.40   18.09
   3   1  -1  164.93   24.11
  -3  -1   1  157.04   12.06
  -3  -1   1  172.80   12.07
   2   1  -1   23.46    2.54
   2   1  -1   22.93    1.70
  -2  -1   1   23.17    1.70
  -2  -1   1   23.05    1.70
   1   1  -1    6.37    0.45
  -1  -1   1    5.58    0.45
   0   1  -1  167.70   10.17
   0   1  -1  169.99   10.55
   0   1  -1  187.77   12.83
   0  -1   1  188.12   10.55
   0  -1   1  168.16   12.83
  -1   1  -1  502.36   28.90
  -1   1  -1  505.85   29.96
   1  -1   1  497.63   28.89
   1  -1   1  500.55   29.96
  -2   1  -1   35.72    2.18
  -2   1  -1   35.60    2.10
  -2   1  -1   36.83    2.64
  -2   1  -1   36.74    2.64
   2  -1   1   35.91    2.11
   2  -1   1   36.87    2.18
  -3   1  -1    0.17    0.03
  -3   1  -1    0.14    0.03
  -3   1  -1    0.15    0.04
  -3   1  -1    0.07    0.02
   3  -1   1    0.03    0.16
   3  -1   1   -1.28    2.94
   3  -1   1    0.13    0.05
  -4   1  -1   27.03    1.96
  -4   1  -1   26.76    1.61
  -4   1  -1   26.16    1.56
  -4   1  -1   26.91    1.96
   4  -1   1   25.72    3.93
   4  -1   1   26.97   10.24
   4  -1   1   26.60    2.30
   4  -1   1   27.16    2.23
  -5   1  -1   12.95    0.80
   5  -1   1   13.22    1.16
   5  -1   1   13.82    1.19
   5  -1   1   28.03   12.04
   5  -1   1   13.54    2.05
   6  -1   1    6.82    0.63
   6  -1   1    6.04    1.17
   6  -1   1    6.79    0.62
   6  -1   1   11.16   10.47
   7  -1   1    8.96   11.31
   7  -1   1    4.59    0.47
   8  -1   1   -7.93    9.34
   8  -1   1    0.02    0.13
  -9   1  -1   -1.55   11.44
   9  -1   1    1.05    0.24
   9  -1   1    1.42   12.61
   8   0  -1   13.37   12.19
  -8   0   1    3.93   10.57
   7   0  -1    5.82    9.46
  -7   0   1    0.88    8.50
   6   0  -1    7.97    1.49
   6   0  -1    9.93    1.12
   6   0  -1    2.85    6.99
   6   0  -1    8.99    0.83
   6   0  -1    9.63    0.81
  -6   0   1    5.81    7.86
   5   0  -1   18.28    1.59
   5   0  -1   19.09    1.36
   5   0  -1   18.18    1.54
   5   0  -1   10.09    7.24
   5   0  -1   17.00    2.74
   5   0  -1   18.38    2.05
  -5   0   1   18.47    1.36
   4   0  -1    4.55    5.94
   4   0  -1   22.09    1.59
   4   0  -1   22.41    1.80
   4   0  -1   22.96    3.19
  -4   0   1   22.78    1.59
  -4   0   1   17.94    1.59
   3   0  -1   15.86    2.50
   3   0  -1   16.74    1.25
  -3   0   1   17.57    1.25
  -3   0   1   17.24    1.25
   2   0  -1    3.03    0.25
  -2   0   1    3.29    0.25
   1   0  -1  226.66   16.46
   0   0   1    5.80    0.40
   0   0   1    4.93    0.33
  -1   0  -1   29.96    1.82
  -1   0  -1   32.85    2.29
  -1   0  -1   30.84    1.89
   1   0   1   31.70    2.29
   1   0   1   30.75    1.89
  -2   0  -1    1.26    0.11
  -2   0  -1    1.24    0.09
  -2   0  -1    1.36    0.11
  -2   0  -1    1.23    0.08
   2   0   1    1.21    0.11
  -3   0  -1   47.92    3.47
  -3   0  -1   47.57    2.75
  -3   0  -1   47.98    2.85
  -3   0  -1   47.71    3.47
   3   0   1   46.37    3.92
  -4   0  -1    0.16    0.05
  -4   0  -1    0.10    0.03
  -4   0  -1    0.12    0.04
   4   0   1    0.16    0.07
   4   0   1    0.17    0.17
   4   0   1    0.11    0.05
   4   0   1   -5.28    3.88
  -5   0  -1  -20.97    8.84
  -5   0  -1    0.82    0.12
  -5   0  -1    1.14    0.13
  -5   0  -1    0.78    0.09
   5   0   1    2.87    6.66
   5   0   1    1.00    0.15
   5   0   1    1.16    0.16
   5   0   1    1.82    0.39
   6   0   1    0.34    0.10
   6   0   1    0.14    0.33
   6   0   1    0.39    0.12
   6   0   1   -1.99    7.51
   7   0   1    0.00    0.07
   7   0   1    0.00    0.11
   7   0   1   -8.22    7.34
   8   0   1    3.90    0.45
   8   0   1    5.75   11.05
   9  -1  -1   -4.10   11.62
  -9   1   1   -0.47   11.88
   8  -1  -1    2.37    0.58
   8  -1  -1    3.03    0.36
   8  -1  -1    0.01   10.08
  -8   1   1    6.31   11.76
   7  -1  -1    5.76    1.01
   7  -1  -1    3.98    0.49
   7  -1  -1    6.61    9.10
   7  -1  -1    4.85    0.72
  -7   1   1   -1.12    8.03
   6  -1  -1   10.87    0.99
   6  -1  -1    9.66    9.43
   6  -1  -1   11.78    1.82
   5  -1  -1    0.01    0.08
   5  -1  -1   -6.49    4.57
   5  -1  -1    0.34    0.31
   5  -1  -1    0.08    0.05
   4  -1  -1   45.82    6.79
   4  -1  -1   48.43    3.84
   4  -1  -1   48.32   12.80
   4  -1  -1   46.66    3.39
  -4   1   1   48.50    2.79
  -4   1   1   47.39    2.70
  -4   1   1   39.61    3.39
  -4   1   1   48.21    3.39
   3  -1  -1   50.25    3.62
   3  -1  -1   50.35    7.24
   3  -1  -1   42.46   11.29
  -3   1   1   50.57    3.61
  -3   1   1   44.80    3.62
  -3   1   1   52.11    2.88
   2  -1  -1    0.96    0.10
   2  -1  -1    1.41    0.25
  -2   1   1    1.20    0.10
  -2   1   1    1.23    0.08
   1  -1  -1    0.83    0.06
   1  -1  -1    0.91    0.07
  -1   1   1    0.78    0.07
  -1   1   1    0.92    0.06
   0  -1  -1    0.40    0.03
   0  -1  -1    0.34    0.03
   0   1   1    0.46    0.03
   0   1   1    0.30    0.04
   0   1   1    0.32    0.03
  -1  -1  -1  147.34    8.47
  -1  -1  -1  143.89    8.79
  -1  -1  -1  150.05   10.68
   1   1   1  145.80   10.68
  -2  -1  -1   73.92    5.08
  -2  -1  -1   74.06    5.08
  -2  -1  -1   62.56    4.18
   2   1   1   68.58    5.08
  -3  -1  -1    0.09    0.03
  -3  -1  -1    0.08    0.03
  -3  -1  -1    0.16    0.04
   3   1   1    0.15    0.04
   3   1   1    0.37    0.11
  -4  -1  -1   32.39    2.30
  -4  -1  -1   30.91    2.30
   4   1   1   30.11    2.69
   4   1   1   32.07    3.44
   4   1   1   31.64    4.58
   4   1   1   30.17    2.59
  -5  -1  -1   32.30    2.24
   5   1   1    9.41    8.12
   5   1   1   32.90    2.53
   5   1   1   30.76    2.62
   5   1   1   28.30    4.45
   5   1   1   28.02    3.34
  -6  -1  -1   12.37   13.94
   6   1   1   10.64    0.94
   6   1   1   10.08    8.92
   6   1   1   10.40    0.90
   6   1   1    9.76    1.60
  -7  -1  -1   17.32   20.83
   7   1   1    3.10    0.33
   7   1   1   -4.81    7.44
   7   1   1    2.38    0.32
   8   1   1    0.32    0.13
   8   1   1    0.10    0.13
   9  -2  -1   -1.34   11.37
  -9   2   1  -12.73   11.30
   8  -2  -1   -2.91    9.72
   8  -2  -1   -0.14    0.14
   8  -2  -1    0.44    0.39
  -8   2   1    9.72   13.25
   7  -2  -1    4.05    9.98
   7  -2  -1    0.33    0.15
   7  -2  -1    0.82    0.49
  -7   2   1   -2.08    9.09
   6  -2  -1    9.47    1.49
   6  -2  -1    7.99   10.27
   6  -2  -1    8.36    0.80
   5  -2  -1    0.06    0.09
   5  -2  -1   -3.05    6.08
   5  -2  -1   -0.22    0.30
   4  -2  -1    0.33    0.11
   4  -2  -1    0.57    0.10
   4  -2  -1    0.68    5.17
   4  -2  -1    0.50    0.27
  -4   2   1    0.51    0.07
   3  -2  -1   10.56    0.88
   3  -2  -1   10.37    0.81
   3  -2  -1   10.38    0.76
   3  -2  -1    5.72    5.61
   3  -2  -1   10.19    1.56
  -3   2   1   10.47    0.62
  -3   2   1    9.20    0.76
  -3   2   1   10.25    0.61
   2  -2  -1    1.32    0.11
   2  -2  -1    1.61    3.30
   2  -2  -1    1.37    0.16
   2  -2  -1    1.24    0.11
   2  -2  -1    1.66    0.30
  -2   2   1    1.36    0.09
  -2   2   1    1.41    0.11
  -2   2   1    1.19    0.10
   1  -2  -1   32.04    2.22
   1  -2  -1   29.80    4.46
   1  -2  -1   31.02    1.77
  -1   2   1   27.12    2.22
  -1   2   1   32.83    1.77
   0  -2  -1  423.42   30.43
   0  -2  -1  410.85   24.15
   0   2   1  434.04   30.44
   0   2   1  407.89   24.16
  -1  -2  -1   56.77    4.11
  -1  -2  -1   56.66    3.26
   1   2   1   57.17    4.11
   1   2   1   55.11    3.26
  -2  -2  -1   -0.03    0.02
  -2  -2  -1    0.01    0.02
   2   2   1    0.01    0.02
  -3  -2  -1   10.59    0.80
  -3  -2  -1   10.36    0.80
   3   2   1   10.82    1.19
   3   2   1   10.82    0.80
  -4  -2  -1    3.41    0.28
  -4  -2  -1    3.43    0.28
   4   2   1    2.84    0.58
   4   2   1    3.43    0.28
   4   2   1    3.61    0.33
   4   2   1    3.44    0.31
   4   2   1    3.26    0.42
  -5  -2  -1    1.17    0.17
   5   2   1    1.61    0.22
   5   2   1    2.08    0.22
   5   2   1    2.41    0.35
   5   2   1    2.33    0.47
   5   2   1    5.08    6.05
   6   2   1   12.41    1.05
   6   2   1   10.77    1.87
   6   2   1   13.01    1.09
  -7  -2  -1  -20.65   14.53
   7   2   1   -0.06    0.07
   7   2   1   -0.04    0.09
  -8  -2  -1    1.45   17.67
   9   2   1   -0.11    0.09
   8  -3  -1   -7.34    9.38
   8  -3  -1    0.42    0.18
  -8   3   1  -10.32    8.71
   7  -3  -1    0.26    8.53
  -7   3   1   -4.82    8.26
   6  -3  -1   11.95   12.04
   6  -3  -1    7.52    1.10
   6  -3  -1    4.55    0.44
   6  -3  -1    5.06    0.51
  -6   3   1    0.58    9.23
   5  -3  -1   38.73   14.55
   5  -3  -1   20.92    1.66
   5  -3  -1   22.44    3.18
   5  -3  -1   19.31    1.78
   4  -3  -1    3.06    0.32
   4  -3  -1    5.43    7.18
   4  -3  -1    5.02    0.76
   4  -3  -1    3.51    0.36
   3  -3  -1    6.76    0.56
   3  -3  -1    6.70    0.61
   3  -3  -1    6.72    1.11
   3  -3  -1    8.38    6.64
  -3   3   1    6.97    0.43
   2  -3  -1   33.72    1.90
   2  -3  -1   32.81    2.56
   2  -3  -1   33.30    2.70
   2  -3  -1   32.04    4.78
   2  -3  -1    7.48    6.99
   2  -3  -1   31.48    2.37
  -2   3   1   32.05    2.37
  -2   3   1   33.58    1.90
   1  -3  -1   58.51    8.31
   1  -3  -1   56.03    4.69
   1  -3  -1   55.35    4.14
   1  -3  -1   55.31    3.30
  -1   3   1   59.39    4.14
   0  -3  -1    7.83    0.58
   0  -3  -1    7.55    0.47
   0  -3  -1    7.68    1.18
   0   3   1    8.22    0.47
   0   3   1    7.73    0.58
  -1  -3  -1    4.13    0.27
  -1  -3  -1    4.39    0.69
  -1  -3  -1    4.24    0.33
  -1  -3  -1    4.15    0.33
   1   3   1    4.38    0.27
   1   3   1    4.26    0.33
  -2  -3  -1    9.34    0.56
  -2  -3  -1    9.42    0.71
  -2  -3  -1    9.43    0.71
   2   3   1    9.63    0.71
  -3  -3  -1   64.13    4.78
  -3  -3  -1   65.91    5.60
  -3  -3  -1   63.59    4.78
  -3  -3  -1   67.72    3.79
   3   3   1   65.42    5.59
   3   3   1   63.57    5.12
   3   3   1   67.57    4.78
  -4  -3  -1   27.40    2.04
   4   3   1   28.15    2.39
   4   3   1   27.13    2.16
   5   3   1   26.24    2.92
   5   3   1   26.78    2.20
   5   3   1   25.92    2.29
   6   3   1    4.21    0.41
   6   3   1    4.31    0.43
  -7  -3  -1   -3.89   16.66
   7   3   1    0.89    0.18
  -8  -3  -1   -4.92   21.84
   8   3   1   -0.02    0.09
  -9  -3  -1   -4.74   23.81
   9   3   1    0.08    0.12
   8  -4  -1   -1.54   11.54
  -8   4   1    3.99   12.13
   7  -4  -1    0.15   10.77
   7  -4  -1   -0.02    0.08
   7  -4  -1    0.00    0.13
   7  -4  -1    0.17    0.46
  -7   4   1    0.18   11.24
   6  -4  -1   -1.66    7.48
   6  -4  -1    1.16    0.16
   6  -4  -1    1.55    0.56
   6  -4  -1    0.98    0.21
  -6   4   1    4.64   10.27
   5  -4  -1   10.46    0.89
   5  -4  -1   12.83    1.80
   5  -4  -1    9.90    0.96
   5  -4  -1   16.03   11.64
   4  -4  -1    0.96    0.16
   4  -4  -1    2.27    0.51
   4  -4  -1    2.25    8.43
   4  -4  -1    1.80    0.23
   3  -4  -1   -2.26    5.55
   2  -4  -1    1.82    0.19
   2  -4  -1   -0.47    5.30
   2  -4  -1    2.52    0.45
   2  -4  -1    1.96    0.23
   2  -4  -1    1.92    0.22
  -2   4   1    1.40    0.14
   1  -4  -1   58.27    4.55
   1  -4  -1   57.67    4.22
   1  -4  -1   55.71    8.47
   1  -4  -1   57.09    4.78
  -1   4   1   59.85    4.22
  -1   4   1   58.71    3.36
   0  -4  -1   25.46    1.96
   0  -4  -1   31.50    3.94
   0  -4  -1   26.70    2.22
   0  -4  -1   26.93    1.56
   0   4   1   26.63    1.56
   0   4   1   23.96    1.96
  -1  -4  -1   20.96    1.57
  -1  -4  -1   22.30    1.25
  -1  -4  -1   22.05    1.78
  -1  -4  -1   21.68    1.85
  -1  -4  -1   20.88    3.16
   1   4   1   21.75    1.25
   1   4   1   20.05    1.57
  -2  -4  -1   22.31    1.90
  -2  -4  -1   22.46    1.62
  -2  -4  -1   22.72    1.29
  -2  -4  -1   22.36    1.62
  -2  -4  -1   22.18    3.24
   2   4   1   18.91    1.62
   2   4   1   22.42    1.74
   2   4   1   21.93    1.29
  -3  -4  -1   25.60    2.14
  -3  -4  -1   24.58    1.82
  -3  -4  -1   25.04    1.44
   3   4   1   24.00    1.95
   3   4   1   24.02    2.14
  -4  -4  -1   34.61    2.92
  -4  -4  -1   34.81    2.50
   4   4   1   32.99    2.66
   4   4   1   32.75    2.92
  -5  -4  -1    9.30    0.89
   5   4   1    9.93    0.89
   5   4   1    9.79    0.78
  -6  -4  -1   -0.05    0.07
   6   4   1   -0.06    0.08
   6   4   1    0.23    0.06
  -7  -4  -1    2.17    0.29
   7   4   1    2.33    0.21
   7   4   1    1.72    0.28
  -8  -4  -1   15.69   21.75
  -9  -4  -1   -0.11    0.11
  -9  -4  -1  -12.09   22.10
   9   4   1   -0.07    0.10
 -10  -4  -1    1.16    0.25
 -10  -4  -1   -4.45   27.07
  10   4   1    1.03    0.24
   7  -5  -1    1.32    0.20
   7  -5  -1    0.90    0.24
   7  -5  -1   -1.20   11.73
   7  -5  -1    1.63    0.65
  -7   5   1   -1.90   10.96
   6  -5  -1    0.18    0.10
   6  -5  -1    0.52    0.17
   6  -5  -1    0.29    0.45
   6  -5  -1    0.21    9.75
  -6   5   1    0.46    9.84
   5  -5  -1    2.44    0.64
   5  -5  -1    1.90    0.29
   5  -5  -1    4.07    9.24
   5  -5  -1    1.85    0.23
  -5   5   1    4.24   10.02
   4  -5  -1    9.62    0.89
   4  -5  -1    9.76    1.62
   4  -5  -1    9.95    0.82
   4  -5  -1    0.91    8.25
   3  -5  -1    0.64    0.13
   3  -5  -1    1.11    0.39
   3  -5  -1    0.98    0.17
   3  -5  -1    0.12    6.50
   2  -5  -1   23.85    1.84
   2  -5  -1   23.66    1.95
   2  -5  -1   22.59    3.45
   2  -5  -1   22.57    2.00
   2  -5  -1    1.60    6.94
   1  -5  -1    2.98    0.31
   1  -5  -1    2.68    0.29
   1  -5  -1    4.88    6.57
   1  -5  -1    3.14    0.31
   0  -5  -1    9.17    0.73
   0  -5  -1    9.23    0.66
   0  -5  -1    8.87    0.77
   0  -5  -1    8.34    1.38
   0  -5  -1    8.85    0.54
   0  -5  -1    9.32    0.80
   0  -5  -1    8.36    0.66
   0  -5  -1   -1.31    3.94
   0   5   1    2.91    4.64
   0   5   1    8.64    0.54
   0   5   1    8.59    0.66
  -1  -5  -1    3.33    0.34
  -1  -5  -1    3.70    0.33
  -1  -5  -1    3.79    0.66
  -1  -5  -1    3.16    0.27
  -1  -5  -1    3.23    0.28
   1   5   1    3.60    0.23
   1   5   1    3.31    0.28
  -2  -5  -1    5.96    0.48
  -2  -5  -1    6.06    0.47
  -2  -5  -1    7.51    1.01
  -2  -5  -1    5.79    0.56
  -2  -5  -1    5.81    0.54
   2   5   1    6.41    0.38
   2   5   1    6.04    0.51
   2   5   1    5.29    0.47
  -3  -5  -1    0.74    0.14
  -3  -5  -1    0.93    0.11
   3   5   1    0.80    0.11
  -4  -5  -1   15.40    1.40
   4   5   1   16.48    1.27
   4   5   1   15.44    1.40
  -5  -5  -1    8.46    0.80
   5   5   1    8.78    0.80
   5   5   1    8.50    0.71
  -6  -5  -1    0.68    0.16
   6   5   1    0.56    0.10
  -7  -5  -1    4.16    0.48
   7   5   1    4.10    0.46
   7   5   1    3.70    0.35
  -8  -5  -1    0.07    0.11
  -8  -5  -1  -17.42   17.33
   8   5   1   -0.02    0.08
   8   5   1    0.02    0.10
  -9  -5  -1    0.43    0.18
  -9  -5  -1  -12.32   22.35
   9   5   1    0.32    0.15
   9   5   1    0.43    0.11
 -10  -5  -1    0.92   26.28
 -10  -5  -1    1.86    0.33
  10   5   1    2.09    0.34
   6  -6  -1   -6.17    9.77
   6  -6  -1    0.07    0.15
   6  -6  -1    0.26    0.47
   6  -6  -1   -0.13    0.10
  -6   6   1   -6.19   10.56
   5  -6  -1    0.74    0.16
   5  -6  -1   -6.05    8.73
   5  -6  -1    1.17    0.53
   5  -6  -1    0.85    0.20
  -5   6   1   -2.63    9.63
   4  -6  -1    0.19    0.13
   4  -6  -1    0.33    0.41
   4  -6  -1    0.41    0.12
   4  -6  -1   -1.08    8.33
  -4   6   1   -5.92    7.39
   3  -6  -1    2.38    0.28
   3  -6  -1    2.11    0.30
   3  -6  -1   13.76   10.91
   3  -6  -1    2.58    0.64
  -3   6   1   -1.82    7.84
   2  -6  -1   -6.11    6.33
  -2   6   1   -2.09    6.70
   1  -6  -1   26.34    2.18
   1  -6  -1   26.04    2.07
   1  -6  -1    2.31    7.86
   1  -6  -1   26.04    2.26
   1  -6  -1   26.36    3.88
  -1   6   1   -0.75    7.53
   0  -6  -1   -1.07    5.25
   0  -6  -1    3.02    0.34
   0  -6  -1    3.08    0.35
   0  -6  -1    2.95    0.66
   0  -6  -1    3.36    0.32
   0   6   1    3.32    5.85
  -1  -6  -1    1.03    0.17
  -1  -6  -1    1.18    0.41
  -1  -6  -1    1.21    0.18
  -2  -6  -1   18.45   13.82
  -2  -6  -1   27.24    2.27
  -2  -6  -1   27.79    2.36
  -2  -6  -1   26.79    4.04
  -2  -6  -1   26.20    2.00
   2   6   1   27.55    2.16
  -3  -6  -1    2.46    0.33
  -3  -6  -1    3.11    0.32
  -3  -6  -1    2.94    0.64
   3   6   1    2.76    0.29
  -4  -6  -1   11.28    1.01
   4   6   1   10.94    0.91
  -5  -6  -1    0.32    0.12
   5   6   1    0.17    0.09
  -6  -6  -1    2.91    0.37
   6   6   1    2.58    0.28
   6   6   1    2.68    0.34
  -7  -6  -1   -2.69   15.24
  -8  -6  -1    3.75   20.91
  -9  -6  -1   13.75   29.41
   5  -7  -1    0.73    0.22
   5  -7  -1    1.41    0.22
   5  -7  -1    1.66    0.65
   5  -7  -1    0.96   11.76
  -5   7   1   -4.67   11.34
   4  -7  -1    9.33   11.58
  -4   7   1    3.08   11.31
   3  -7  -1    0.86    0.45
   3  -7  -1    1.32    9.48
   3  -7  -1    0.39    0.16
   3  -7  -1    0.39    0.14
  -3   7   1   -7.05    8.00
   2  -7  -1    5.34    0.48
   2  -7  -1    4.09    0.91
   2  -7  -1    3.20    8.97
   2  -7  -1    4.56    0.48
  -2   7   1    5.87    9.96
   1  -7  -1    0.85    7.17
   1  -7  -1    1.09    0.19
   1  -7  -1    1.03    0.18
   1  -7  -1    0.57    0.43
  -1   7   1    2.39    8.44
   0  -7  -1    0.07    0.08
   0  -7  -1    0.00    0.09
   0  -7  -1    0.06    0.37
  -1  -7  -1   16.46    2.53
  -1  -7  -1   17.46    1.47
  -1  -7  -1   15.58    1.41
  -2  -7  -1    5.90    0.59
  -2  -7  -1    6.11    0.62
  -2  -7  -1    8.27    1.20
  -3  -7  -1    1.23    0.19
  -3  -7  -1    0.81    0.47
  -3  -7  -1   -1.05   12.93
  -3  -7  -1    1.04    0.19
   3   7   1    0.89    0.16
  -4  -7  -1   20.56   18.02
  -5  -7  -1    5.78    0.64
   5   7   1    7.18    0.58
  -6  -7  -1   -3.70   14.93
  -7  -7  -1  -34.45   13.51
  -8  -7  -1    0.19    0.12
  -8  -7  -1  -10.23   19.30
   8   7   1   -0.06    0.10
  -9  -7  -1   -0.11   26.72
  -9  -7  -1    1.49    0.29
   9   7   1    1.79    0.23
   4  -8  -1    0.52    0.52
   4  -8  -1    0.06   10.85
   4  -8  -1   -0.14    0.13
   4  -8  -1    0.10    0.13
  -4   8   1    0.85   12.68
   3  -8  -1    0.82    0.19
   3  -8  -1   -5.66    9.39
   3  -8  -1    0.80    0.51
   3  -8  -1    0.60    0.20
  -3   8   1    6.49   12.56
   2  -8  -1    1.23    0.24
   2  -8  -1    1.07    0.53
   1  -8  -1    2.28    0.65
   1  -8  -1    2.28    0.31
   0  -8  -1   -0.42    0.37
   0  -8  -1    0.03    0.09
   0  -8  -1    0.17    0.12
  -1  -8  -1   -0.47    0.41
  -1  -8  -1    0.28    0.12
  -1  -8  -1    0.12    0.11
  -2  -8  -1   -0.04    0.10
  -2  -8  -1    0.43    0.42
  -2  -8  -1    0.42    0.13
  -3  -8  -1    9.55    0.82
  -3  -8  -1    7.76    1.47
  -3  -8  -1    8.22    0.77
  -4  -8  -1    7.45    0.70
  -4  -8  -1   12.74   19.22
   4   8   1    6.63    0.62
  -5  -8  -1   -0.27    0.49
  -5  -8  -1    0.57    0.16
  -5  -8  -1   -9.13   17.45
   5   8   1    0.39    0.13
  -6  -8  -1   21.70   23.38
  -7  -8  -1   16.84   23.87
  -8  -8  -1    0.02    0.13
  -8  -8  -1    0.53   23.98
   8   8   1   -0.05    0.11
   3  -9  -1    0.45    0.21
   2  -9  -1    3.51    0.43
   2  -9  -1    2.79    0.79
   1  -9  -1    1.26    0.58
   0  -9  -1   -0.07    0.12
   0  -9  -1    0.01    0.45
  -1  -9  -1    0.02    0.11
  -1  -9  -1    0.12    0.12
  -1  -9  -1    0.14    0.49
  -2  -9  -1   -0.12    0.45
  -2  -9  -1    0.31    0.14
  -2  -9  -1    0.40    0.14
  -3  -9  -1    0.50    0.15
  -3  -9  -1   -0.06    0.48
  -4  -9  -1    0.36    0.14
  -4  -9  -1   -0.40    0.48
  -5  -9  -1    0.55    0.18
   5   9   1    0.49    0.14
  -6  -9  -1    9.91   22.10
  -6  -9  -1    2.44    0.38
   6   9   1    3.16    0.34
  -7  -9  -1  -21.26   21.37
  -7  -9  -1   -0.01    0.13
   7   9   1   -0.14    0.12
  -8  -9  -1   -7.18   25.90
  -8  -9  -1    1.68    0.31
   8   9   1    1.40    0.23
   1 -10  -1    0.07    0.16
   0 -10  -1    0.23    0.15
   0 -10  -1    0.29    0.54
  -1 -10  -1   -0.50    0.51
  -1 -10  -1    0.38    0.16
  -2 -10  -1    0.30    0.59
  -2 -10  -1   -0.11    0.11
  -2 -10  -1    0.09    0.14
  -3 -10  -1    0.21    0.57
  -3 -10  -1    2.19    0.30
  -4 -10  -1   -0.76    0.55
  -4 -10  -1    0.09    0.13
  -5 -10  -1   -0.11    0.12
  -6 -10  -1    0.07    0.15
  -3 -11  -1    0.09    0.15
  -4 -11  -1    0.33    0.16
  -5 -10   2    0.12    0.15
  -4 -10   2   -0.62    0.57
  -4 -10   2    0.04    0.12
  -3 -10   2    0.93    0.22
  -3 -10   2    0.04    0.59
  -2 -10   2    0.35    0.16
  -2 -10   2   -0.38    0.53
  -1 -10   2    0.56    0.63
  -1 -10   2    0.49    0.17
   7   9  -2    0.22    0.16
   7   9  -2    0.02    0.14
  -7  -9   2   -0.03    0.13
   6   9  -2    0.01    0.14
   6   9  -2   -0.10    0.12
  -6  -9   2    0.14    0.67
  -6  -9   2    0.19    0.15
  -5  -9   2   -0.61    0.57
  -5  -9   2   -0.03    0.11
  -4  -9   2    0.27    0.65
  -4  -9   2    3.59    0.39
  -3  -9   2   -0.67    0.50
  -3  -9   2    0.21    0.14
  -2  -9   2    3.31    0.40
  -2  -9   2    1.80    0.71
  -1  -9   2    3.06    0.38
  -1  -9   2    2.01    0.71
   0  -9   2    0.29    0.54
   0  -9   2    0.82    0.20
   0  -9   2    0.48    0.17
   1  -9   2    0.01    0.13
   1  -9   2   -0.21    0.54
   2  -9   2    1.58    0.29
   2  -9   2    1.30    0.66
   8   8  -2    0.20    0.13
  -8  -8   2   -0.08    0.13
   7   8  -2    2.00    0.27
  -7  -8   2    2.03    0.33
   6   8  -2    0.20    0.11
  -6  -8   2    0.04    0.12
   5   8  -2   -0.03    0.10
   5   8  -2    0.03    0.11
  -5  -8   2   -0.05    0.11
  -5  -8   2   -0.77    0.51
  -4  -8   2    0.48    0.15
  -4  -8   2   -0.19    0.52
  -3  -8   2    0.06    0.51
  -3  -8   2    1.27    0.22
  -2  -8   2    6.37    0.48
  -2  -8   2    1.72    0.76
  -1  -8   2    0.28    0.47
  -1  -8   2    1.12    0.19
  -1  -8   2    1.02    0.21
   0  -8   2    0.47    0.14
   0  -8   2   -0.15    0.46
   0  -8   2    0.40    0.14
   1  -8   2    0.21    0.14
   1  -8   2    0.27    0.14
   1  -8   2   -0.03    0.47
   2  -8   2    1.90    0.26
   2  -8   2    0.22    0.49
   3  -8   2    3.48   12.98
  -4   8  -2    5.34   13.68
   4  -8   2   -0.13   13.17
   9   7  -2    0.08    0.12
  -9  -7   2    0.09    0.14
   8   7  -2    1.85    0.24
  -8  -7   2    1.95    0.32
   7   7  -2    0.29    0.12
  -7  -7   2    0.16    0.13
   6   7  -2    0.14    0.10
  -6  -7   2    0.24    0.13
   5   7  -2    0.55    0.14
  -5  -7   2    0.85    0.18
   4   7  -2   12.36    0.96
  -4  -7   2   10.39    1.06
   3   7  -2    0.72    0.14
   3   7  -2    0.45    0.13
  -3  -7   2    0.71    0.48
  -3  -7   2    0.80    0.17
  -2  -7   2    0.12    0.10
  -2  -7   2    0.17    0.42
  -1  -7   2    3.37    0.37
  -1  -7   2    1.60    0.62
  -1  -7   2    3.23    0.31
   0  -7   2    0.09    0.10
   0  -7   2   -0.41    0.37
   0  -7   2    0.25    0.12
   1  -7   2    5.26    1.20
   1  -7   2    7.83    0.68
   1  -7   2    7.33    0.66
   2  -7   2    7.32   11.88
   3  -7   2    9.81   12.81
   4  -7   2    0.91   12.88
   4  -7   2    2.33    0.68
   4  -7   2    1.60    0.29
   4  -7   2    1.78    0.25
   5  -7   2   -0.06    0.15
   5  -7   2   -4.76   10.56
   5  -7   2    0.11    0.13
   9   6  -2    0.27    0.11
  -9  -6   2    0.53    0.17
   8   6  -2    1.52    0.20
  -8  -6   2    1.34    0.26
   7   6  -2    5.23    0.47
  -7  -6   2    4.97    0.54
   6   6  -2    1.41    0.18
  -6  -6   2    1.33    0.24
   5   6  -2    1.65    0.21
  -5  -6   2    1.84    0.27
   4   6  -2    2.62    0.28
  -4  -6   2    2.51    0.33
   3   6  -2   26.08    2.03
  -3  -6   2   24.59    2.23
   2   6  -2   90.94    7.00
   2   6  -2   90.75    7.00
  -2  -6   2   81.10   13.03
  -2  -6   2   90.04    7.65
  -2  -6   2   90.10    7.34
  -2  -6   2   91.81    5.36
  -1  -6   2    2.58    0.33
  -1  -6   2    2.60    0.62
  -1  -6   2    2.70    0.30
   0  -6   2    0.09    0.08
   0  -6   2    0.17    0.35
   0  -6   2    0.01    0.07
   1  -6   2    9.13   10.52
   2  -6   2   -0.37    9.78
   2  -6   2    1.95    0.28
   2  -6   2    2.33    0.29
   2  -6   2    2.26    0.26
   2  -6   2    1.61    0.56
   3  -6   2    0.18    0.13
   3  -6   2    0.19    0.11
   3  -6   2    0.23    0.38
   3  -6   2   -3.21    9.32
   4  -6   2    2.93    0.35
   4  -6   2    3.49   12.35
   4  -6   2    2.99    0.40
   4  -6   2    4.40    0.83
   5  -6   2   -4.04   11.71
   5  -6   2    0.87    0.18
   5  -6   2    1.86    0.60
   5  -6   2    1.17    0.25
   6  -6   2    0.58    0.21
   6  -6   2   -0.94   12.29
   6  -6   2    0.85    0.18
   9   5  -2    0.45    0.12
  -9  -5   2    0.60    0.18
   8   5  -2    3.56    0.33
  -8  -5   2    3.36    0.44
   7   5  -2    3.70    0.34
  -7  -5   2    3.51    0.44
   6   5  -2   -0.01    0.07
  -6  -5   2    0.24    0.11
   5   5  -2   11.03    0.89
  -5  -5   2   10.73    1.00
   4   5  -2   13.45    1.11
  -4  -5   2   14.16    1.24
   3   5  -2    3.94    0.31
   3   5  -2    3.22    0.33
  -3  -5   2    3.55    0.37
  -3  -5   2    3.51    0.30
   2   5  -2    0.35    0.08
   2   5  -2    0.46    0.09
  -2  -5   2    0.39    0.07
  -2  -5   2    0.10    0.08
  -2  -5   2    0.12    0.08
  -2  -5   2    0.45    0.06
  -1  -5   2    0.81    0.09
  -1  -5   2    0.43    0.12
  -1  -5   2    0.44    0.11
  -1  -5   2    0.58    0.07
  -1  -5   2    0.65    0.34
  -1  -5   2    0.72    0.08
   0  -5   2    1.25    0.17
   0  -5   2    1.39    0.11
   0  -5   2    8.34    5.72
   0  -5   2    1.46    0.17
   0  -5   2    1.14    0.18
   0  -5   2    0.93    0.41
   1  -5   2   22.45    1.80
   1  -5   2   22.95    3.38
   1  -5   2   22.93    1.97
   1  -5   2   -0.46    6.76
   1  -5   2   22.27    1.90
   2  -5   2    0.95    0.17
   2  -5   2    1.03    0.15
   2  -5   2    0.99    0.40
   2  -5   2   -3.58    6.55
   2  -5   2    1.04    0.18
   3  -5   2    1.14    0.42
   3  -5   2    0.80    0.15
   3  -5   2    0.80    0.16
   3  -5   2    0.72    0.16
   3  -5   2   -3.85    8.17
   4  -5   2    6.09   10.83
   4  -5   2    6.78    1.19
   4  -5   2    6.79    0.62
   4  -5   2    5.96    0.57
   5  -5   2    5.13   11.25
   6  -5   2   -3.10   10.37
   6  -5   2   -0.24    0.11
   6  -5   2    0.09    0.10
   6  -5   2   -0.01    0.43
   7  -5   2    0.21    0.16
   7  -5   2   -0.05    0.11
   7  -5   2   -7.86   10.36
 -10  -4   2    2.29   28.11
   9   4  -2    0.37    0.14
  -9  -4   2    0.30    0.16
   8   4  -2    1.24    0.21
   8   4  -2    1.01    0.14
  -8  -4   2    1.10    0.21
   7   4  -2    6.54    0.52
   7   4  -2    6.08    0.61
  -7  -4   2    5.90    0.62
   6   4  -2    0.75    0.11
   6   4  -2    0.90    0.16
  -6  -4   2    0.80    0.16
   5   4  -2   11.86    0.95
  -5  -4   2   11.56    1.06
   4   4  -2    0.03    0.05
  -4  -4   2    0.10    0.06
   3   4  -2    0.40    0.07
   3   4  -2    0.37    0.08
  -3  -4   2    0.28    0.09
  -3  -4   2    0.34    0.07
   2   4  -2   51.38    3.71
   2   4  -2   49.72    3.98
  -2  -4   2   49.68    4.35
  -2  -4   2   53.13    3.71
  -2  -4   2   49.38    3.71
   1   4  -2    3.12    0.25
   1   4  -2    2.84    0.20
  -1  -4   2    2.98    0.31
  -1  -4   2    3.93    0.63
  -1  -4   2    2.95    0.25
  -1  -4   2    3.20    0.29
  -1  -4   2    3.03    0.21
  -1  -4   2    2.92    0.25
   0   4  -2    1.83    0.15
   0  -4   2    2.08    0.22
   0  -4   2    8.55    4.29
   0  -4   2    1.97    0.16
   0  -4   2    2.47    0.47
   0  -4   2    1.89    0.16
   0  -4   2    2.10    0.24
   0  -4   2    1.94    0.14
   1  -4   2   24.04    7.88
  -2   4  -2    0.06    0.05
   2  -4   2    0.10    0.26
   2  -4   2   -0.10    0.06
   2  -4   2    0.04    0.05
   2  -4   2    0.05    0.06
   2  -4   2   -2.02    4.49
   3  -4   2   13.52    1.19
   3  -4   2   13.56    1.12
   3  -4   2   14.22    2.13
   3  -4   2   14.06    1.23
   3  -4   2   -4.77    7.16
   4  -4   2    2.19    0.28
   4  -4   2   -0.79    8.69
   4  -4   2    2.05    0.24
   4  -4   2    2.25    0.57
   4  -4   2    2.18    0.28
   5  -4   2    7.64   11.18
   6  -4   2    4.72    0.82
   6  -4   2    1.15   11.59
   6  -4   2    2.88    0.38
   6  -4   2    2.45    0.30
   7  -4   2   -5.36   10.69
   7  -4   2    0.38    0.17
   7  -4   2    0.16    0.11
 -10  -3   2  -27.37   21.32
   8   3  -2    3.57    0.41
  -8  -3   2    3.29    0.42
   7   3  -2    1.21    0.49
   7   3  -2    2.30    0.43
   7   3  -2    3.56    0.31
  -7  -3   2    2.47    0.32
   6   3  -2    2.21    0.41
   6   3  -2    2.91    0.31
  -6  -3   2    2.60    0.32
   5   3  -2   18.33    1.47
   5   3  -2   17.95    1.63
  -5  -3   2   19.51    1.64
   4   3  -2   30.22    2.20
   4   3  -2   29.75    2.34
   4   3  -2   29.28    2.57
  -4  -3   2   29.50    2.57
  -4  -3   2   29.76    2.20
   3   3  -2  132.32   10.51
   3   3  -2  135.36    9.80
  -3  -3   2  130.25    9.79
  -3  -3   2  138.79    9.80
  -3  -3   2  135.78   11.47
   2   3  -2    2.21    0.18
  -2  -3   2    2.13    0.18
  -2  -3   2    1.97    0.23
  -2  -3   2    1.86    0.17
  -2  -3   2    1.80    0.14
   1   3  -2    7.63    0.58
  -1  -3   2    7.63    0.58
  -1  -3   2    7.17    0.47
  -1  -3   2    8.14    0.46
   0   3  -2   22.19    1.61
   0   3  -2   21.90    1.29
   0  -3   2   21.77    1.33
   0  -3   2   21.77    1.61
   0  -3   2   22.69    1.61
   0  -3   2   21.36    3.25
  -1   3  -2   11.64    0.69
  -1   3  -2   10.92    0.67
   1  -3   2   11.23    0.91
   1  -3   2   -0.81    3.06
   1  -3   2   10.87    0.67
   1  -3   2   11.34    1.71
   1  -3   2   11.39    0.96
   1  -3   2   11.64    1.00
   1  -3   2   11.48    0.69
   3  -3   2   22.39    9.42
   3  -3   2    5.64    0.96
   4  -3   2   29.73   15.21
   4  -3   2   56.81    7.65
   4  -3   2   52.08    4.48
   4  -3   2   47.88    4.32
   4  -3   2   51.74    4.10
   5  -3   2    5.44    0.52
   5  -3   2    5.06   10.55
   5  -3   2    6.22    1.01
   5  -3   2    5.14    0.52
   5  -3   2    5.00    0.47
   6  -3   2    6.74   11.64
   7  -3   2    1.18   11.33
   7  -3   2    1.09    0.16
   7  -3   2    1.45    0.25
   8  -3   2   10.38   14.68
   7   2  -2    3.81    0.39
   7   2  -2    3.58    0.59
   7   2  -2    3.58    0.81
  -7  -2   2    3.53    0.39
   6   2  -2   12.61    1.13
   6   2  -2   12.86    1.46
   6   2  -2   12.95    1.98
  -6  -2   2   12.02    1.13
   5   2  -2    9.80    0.85
   5   2  -2    8.94    1.50
   5   2  -2    9.30    1.11
  -5  -2   2    9.64    0.85
   4   2  -2    0.86    0.13
   4   2  -2    1.04    0.12
   4   2  -2    0.91    0.28
   4   2  -2    1.04    0.23
  -4  -2   2    0.54    0.10
  -4  -2   2    0.80    0.13
   3   2  -2    4.77    0.71
   3   2  -2    4.37    0.48
   3   2  -2    4.00    0.32
   3   2  -2    3.84    0.32
  -3  -2   2    3.78    0.31
  -3  -2   2    3.06    0.31
   2   2  -2   45.27    3.26
  -2  -2   2   40.53    3.26
  -2  -2   2   48.17    3.26
   1   2  -2    0.15    0.03
  -1  -2   2    0.18    0.03
  -1  -2   2    0.11    0.03
  -1  -2   2    0.22    0.04
  -1  -2   2    0.05    0.03
   0   2  -2  172.07   10.11
   0   2  -2  181.04   12.74
   0   2  -2  173.27   10.48
   0  -2   2  176.94   12.74
   0  -2   2  177.85   10.48
   0  -2   2  170.73   25.47
   0  -2   2  175.43   10.11
  -1   2  -2    0.45    0.05
  -1   2  -2    0.23    0.04
   1  -2   2    0.30    0.04
   1  -2   2    0.74    0.20
   1  -2   2    0.39    0.04
  -2   2  -2    2.56    0.17
  -2   2  -2    2.64    0.17
   2  -2   2    2.38    0.22
   2  -2   2    2.38    0.16
   2  -2   2   -1.86    2.06
   2  -2   2    3.01    0.47
   2  -2   2    2.23    0.24
   2  -2   2    2.45    0.16
  -3   2  -2   25.06    1.81
  -3   2  -2   24.73    1.82
  -3   2  -2   25.70    1.50
  -3   2  -2   24.85    1.46
   3  -2   2   24.74    1.96
   3  -2   2   26.02    1.50
   3  -2   2   24.19    2.08
   3  -2   2   24.79    1.46
   3  -2   2   24.42    3.68
   3  -2   2    5.14    5.87
   3  -2   2   24.71    2.16
  -4   2  -2   16.03    0.97
   4  -2   2   16.98    2.48
   4  -2   2   15.34    1.39
   4  -2   2   16.46    1.30
   4  -2   2   16.74    1.44
   4  -2   2   11.40    8.44
   5  -2   2    3.22    0.37
   5  -2   2    3.04    0.34
   5  -2   2    3.02    0.29
   5  -2   2    3.16    8.58
   5  -2   2    4.02    0.69
   6  -2   2    2.23    0.30
   6  -2   2    2.87   10.84
   6  -2   2    2.34    0.25
   6  -2   2    3.78    0.69
   6  -2   2    2.74    0.33
   7  -2   2    2.70   11.16
   8  -2   2    0.02    0.08
   8  -2   2    0.05   11.81
   8  -2   2   -0.01    0.12
  -9   2  -2   -3.46   12.37
   9  -2   2    2.82   12.28
   8   1  -2    2.39    0.73
   7   1  -2    2.95    0.50
   7   1  -2    1.66    0.65
   6   1  -2   -1.31    6.69
   6   1  -2    0.73    0.14
   6   1  -2    1.29    0.49
   6   1  -2    1.51    0.34
  -6  -1   2    2.30    6.86
   5   1  -2    5.18    0.67
   5   1  -2    5.35    0.43
   5   1  -2    5.18    0.47
   5   1  -2    1.33    3.71
   5   1  -2    7.64    1.04
   5   1  -2    5.17    0.50
  -5  -1   2   -0.60    4.57
  -5  -1   2    5.06    0.43
   4   1  -2    0.47    0.25
   4   1  -2    0.23    0.17
   4   1  -2    0.15    0.05
   4   1  -2    0.26    0.07
  -4  -1   2    0.29    0.06
  -4  -1   2    0.22    0.06
   3   1  -2   64.08    6.69
   3   1  -2   64.47    4.47
   3   1  -2   62.37    8.92
  -3  -1   2   63.41    4.46
  -3  -1   2   51.37    4.46
   2   1  -2   45.54    3.39
   2   1  -2   47.20    5.08
   1   1  -2   27.89    2.05
  -1  -1   2   28.98    2.05
  -1  -1   2   27.17    1.68
   0   1  -2  111.74    7.67
   0   1  -2  101.91    6.08
   0   1  -2  103.69    6.31
   0  -1   2  105.97    6.31
   0  -1   2  103.49    6.08
   0  -1   2  105.86    7.66
  -1   1  -2   71.81    4.43
  -1   1  -2   81.30    5.58
  -1   1  -2   78.44    4.60
   1  -1   2   75.68    5.58
   1  -1   2   76.84    4.60
  -2   1  -2    0.96    0.08
  -2   1  -2    1.13    0.09
  -2   1  -2    0.97    0.09
  -2   1  -2    1.22    0.09
   2  -1   2    1.00    0.09
   2  -1   2    0.67    0.08
   2  -1   2    1.14    0.08
  -3   1  -2    0.03    0.03
  -3   1  -2   -0.02    0.03
  -3   1  -2    0.06    0.03
   3  -1   2   -0.12    0.15
   3  -1   2    0.88    3.30
   3  -1   2    0.05    0.04
   3  -1   2   -0.01    0.02
   3  -1   2    0.12    0.03
   3  -1   2    0.03    0.04
  -4   1  -2    8.54    0.52
  -4   1  -2    8.49    0.66
  -4   1  -2    9.42    0.54
  -4   1  -2    8.72    0.65
   4  -1   2    8.06    0.76
   4  -1   2   18.34    7.90
   4  -1   2    8.61    1.35
   4  -1   2    8.71    0.78
  -5   1  -2    7.89    0.47
   5  -1   2    7.21    1.24
   5  -1   2    7.26    0.69
   5  -1   2   12.92    9.42
   5  -1   2    8.04    0.71
   6  -1   2   -0.17    0.05
   6  -1   2   -0.07    0.09
   6  -1   2   -0.23    0.31
   6  -1   2   -1.55    8.76
   7  -1   2    1.63    0.24
   7  -1   2    0.48   10.74
   7  -1   2    1.50    0.25
   8  -1   2    1.39    0.25
   8  -1   2   -0.59   10.98
  -9   1  -2   -9.97    9.07
   9  -1   2    7.15   12.02
   8   0  -2   -0.10    0.35
   8   0  -2    1.40    9.68
   8   0  -2   -0.08    0.53
  -8   0   2    1.74   10.50
   7   0  -2    0.23    0.45
   7   0  -2   -0.10    0.30
   7   0  -2   -0.11    7.82
  -7   0   2   -1.73    7.68
   6   0  -2    2.38    7.34
  -6   0   2   -2.06    6.23
   5   0  -2    5.63    0.74
   5   0  -2    6.24    0.48
   5   0  -2    6.28    0.55
   5   0  -2    5.79    1.01
   5   0  -2   -0.55    5.29
   5   0  -2    5.83    0.53
  -5   0   2   -2.50    4.98
  -5   0   2    5.71    0.47
   4   0  -2    8.44    0.97
   4   0  -2    8.87    0.64
   4   0  -2    8.73    1.30
   4   0  -2   -2.31    4.31
   4   0  -2    8.53    0.71
  -4   0   2    8.26    0.64
  -4   0   2   -1.56    3.94
  -4   0   2    7.28    0.64
   3   0  -2   15.94    1.78
   3   0  -2   15.91    1.19
   3   0  -2   15.02    2.38
  -3   0   2   17.11    1.19
   2   0  -2    0.52    0.06
   2   0  -2    0.64    0.13
  -2   0   2    0.48    0.06
   1   0  -2    0.63    0.07
  -1   0   2    0.66    0.05
  -1   0   2    0.58    0.06
   0   0  -2   40.51    2.54
   0   0  -2   38.97    3.09
   0   0   2   44.90    3.09
   0   0   2   44.63    2.54
  -1   0  -2  100.29    5.96
  -1   0  -2   99.79    5.74
  -1   0  -2  101.14    7.24
   1   0   2   98.09    5.74
   1   0   2   96.74    5.96
   1   0   2  102.07    7.24
  -2   0  -2  191.89   13.65
  -2   0  -2  183.90   10.83
  -2   0  -2  191.08   11.23
   2   0   2  187.20   13.65
   2   0   2  185.42   11.23
  -3   0  -2  151.32    8.87
  -3   0  -2  149.92   10.78
  -3   0  -2  147.63   10.78
  -3   0  -2  146.84    8.55
   3   0   2  145.49   12.16
   3   0   2  148.41   10.78
  -4   0  -2    1.09    0.12
  -4   0  -2    1.10    0.09
  -4   0  -2    1.02    0.12
   4   0   2    0.96    4.33
   4   0   2    1.39    0.16
   4   0   2    1.21    0.16
   4   0   2    1.52    0.30
  -5   0  -2  -14.77   11.96
   5   0   2    3.68    6.82
   6   0   2   10.01    9.68
   6   0   2    4.42    0.42
   6   0   2    3.61    0.40
   7   0   2   -0.97    9.48
   8   0   2   -5.70    9.76
   8   0   2    0.25    0.14
   9   0   2    0.24    0.14
   9  -1  -2   11.57   14.32
  -9   1   2    4.48   12.36
   8  -1  -2    0.68    0.58
   8  -1  -2    4.67   10.63
   8  -1  -2    0.44    0.41
  -8   1   2   -3.85    9.69
   7  -1  -2    0.61    0.34
   7  -1  -2    1.02    0.45
   7  -1  -2    0.15    0.12
   7  -1  -2    2.22    8.28
  -7   1   2   -2.62    8.13
   6  -1  -2    5.29    7.19
   6  -1  -2    0.92    0.17
   6  -1  -2    1.32    0.48
  -6   1   2   -1.14    7.40
   5  -1  -2   -1.02    5.17
  -5   1   2   -4.03    6.02
   4  -1  -2   32.91    2.51
   4  -1  -2   35.76   10.54
   4  -1  -2   35.01    2.84
   4  -1  -2   34.80    5.04
  -4   1   2   34.63    2.52
  -4   1   2   33.79    2.00
  -4   1   2   34.11    2.51
   3  -1  -2   20.93    1.59
   3  -1  -2    6.88    5.21
   3  -1  -2   22.76    1.80
   3  -1  -2   20.92    3.19
  -3   1   2   21.86    1.27
  -3   1   2   21.98    1.59
   2  -1  -2   23.20    3.64
  -2   1   2   26.15    1.82
  -2   1   2   25.13    1.45
   1  -1  -2   13.63    0.82
  -1   1   2   13.39    0.82
  -1   1   2   13.65    1.00
   0  -1  -2  190.56   11.05
   0  -1  -2  199.35   13.93
   0   1   2  193.50   11.05
   0   1   2  193.48   11.46
   0   1   2  181.81   13.93
  -1  -1  -2   75.13    6.09
  -1  -1  -2   76.81    5.01
  -1  -1  -2   89.20    4.83
   1   1   2   94.14    4.83
   1   1   2   81.77    6.09
   1   1   2   84.89    5.01
  -2  -1  -2   11.12    0.72
  -2  -1  -2   11.32    0.87
   2   1   2   10.86    0.72
   2   1   2   13.42    0.88
  -3  -1  -2    0.23    0.04
  -3  -1  -2    0.23    0.05
  -3  -1  -2    0.16    0.04
   3   1   2    0.22    0.04
   3   1   2    0.22    0.06
  -4  -1  -2   14.23    1.06
  -4  -1  -2   14.07    1.06
  -4  -1  -2   -0.87    9.59
   4   1   2   14.39    1.20
   4   1   2   13.99    1.24
   4   1   2   13.79    1.06
   4   1   2   14.49    2.10
   4   1   2    6.02    4.43
  -5  -1  -2   10.64    0.77
  -5  -1  -2    0.38   12.08
   5   1   2    9.99    0.87
   5   1   2   10.61    0.91
   5   1   2    9.31    1.54
   5   1   2   10.50    7.57
   5   1   2    9.80    1.15
  -6  -1  -2   12.00   13.48
   6   1   2   -5.15    6.63
  -7  -1  -2  -16.18   15.56
   7   1   2    0.41    0.13
   7   1   2    1.94    9.97
   7   1   2    0.53    0.14
   8   1   2    2.08    0.30
   8   1   2    2.07    0.30
   9   1   2    0.39    0.17
   9  -2  -2    1.91   12.83
  -9   2   2    4.64   14.12
   8  -2  -2   -0.85    0.46
   8  -2  -2   -0.07    0.13
   8  -2  -2   -3.31    8.92
   8  -2  -2   -0.18    0.38
  -8   2   2   -9.12    8.53
   7  -2  -2    3.65    0.78
   7  -2  -2   -3.78    7.97
   7  -2  -2    2.25    0.33
  -7   2   2    5.06    9.24
   6  -2  -2    9.64    9.67
   6  -2  -2    7.41    0.73
   6  -2  -2    9.24    1.41
  -6   2   2    4.21    9.97
   5  -2  -2    0.31    0.31
   5  -2  -2    0.14    0.10
   5  -2  -2   -2.45    5.76
  -5   2   2   -2.03    5.43
   4  -2  -2   -0.07    0.23
   4  -2  -2    0.18    0.08
   4  -2  -2   -2.51    4.39
   4  -2  -2    0.00    0.03
  -4   2   2    0.11    0.04
  -4   2   2    0.07    0.05
  -4   2   2   -3.94    3.93
   3  -2  -2   22.66    1.84
   3  -2  -2   22.22    1.73
   3  -2  -2   21.84    3.27
   3  -2  -2   22.17    1.62
   3  -2  -2   21.41    8.03
  -3   2   2   23.07    1.33
  -3   2   2   20.91    1.62
  -3   2   2   21.14    1.29
   2  -2  -2    6.79    1.09
   2  -2  -2    7.29    0.53
   2  -2  -2    6.02    0.43
   2  -2  -2    1.35    3.22
   2  -2  -2    7.18    0.61
  -2   2   2    6.92    0.43
  -2   2   2    7.33    0.43
  -2   2   2    7.26    0.53
  -2   2   2    2.08    3.46
   1  -2  -2  226.90   12.97
   1  -2  -2  217.31   32.67
   1  -2  -2  238.59   16.34
  -1   2   2  234.26   12.97
  -1   2   2  208.11   16.34
   0  -2  -2   21.15    1.26
   0  -2  -2   21.54    1.30
   0   2   2   22.95    1.30
   0   2   2   23.30    1.26
   0   2   2   19.56    1.59
  -1  -2  -2   61.55    4.22
  -1  -2  -2   58.83    3.34
  -1  -2  -2   61.07    3.47
   1   2   2   58.64    3.34
   1   2   2   48.71    4.21
  -2  -2  -2  204.26   14.56
  -2  -2  -2  195.32   11.97
  -2  -2  -2  202.26   11.54
   2   2   2  198.84   14.56
  -3  -2  -2   22.48    1.71
  -3  -2  -2   25.24    1.72
   3   2   2   21.99    1.71
  -4  -2  -2   -0.01    0.04
  -4  -2  -2   -2.15    6.95
  -4  -2  -2    0.05    0.04
   4   2   2   -0.08    0.11
   4   2   2   -0.08    0.04
   4   2   2   -0.16    0.17
   4   2   2   -0.06    0.03
   4   2   2    0.08    0.05
  -5  -2  -2    8.45    0.65
  -5  -2  -2   -9.90    9.35
   5   2   2    8.06    0.96
   5   2   2    8.74    0.73
   5   2   2    8.74    0.77
   5   2   2    5.40    5.81
   5   2   2    7.72    1.30
  -6  -2  -2    8.42   13.54
   6   2   2    3.58    0.34
   6   2   2    3.16    0.36
  -7  -2  -2   19.77   21.95
   7   2   2   15.35    1.34
   7   2   2   14.29    1.28
  -8  -2  -2   -0.04   17.55
   8   2   2    0.73    0.17
   8   2   2    1.05    0.20
   9   2   2   -0.08    0.09
   8  -3  -2   -0.33    0.49
   8  -3  -2   -8.21    9.49
   8  -3  -2    0.14    0.09
   8  -3  -2    0.12    0.15
  -8   3   2   -2.53   10.80
   7  -3  -2    2.83    0.26
   7  -3  -2    6.30   11.10
   7  -3  -2    1.72    0.30
   7  -3  -2    2.59    0.73
  -7   3   2   -6.79    9.15
   6  -3  -2    1.86    9.12
  -6   3   2    3.60    9.16
   5  -3  -2    7.10    9.25
   5  -3  -2    4.61    0.76
   5  -3  -2    3.04    0.35
   5  -3  -2    2.73    0.29
  -5   3   2    0.76    8.99
   4  -3  -2   24.22    3.60
   4  -3  -2   27.34   11.08
   4  -3  -2   24.22    2.02
   4  -3  -2   24.26    1.90
  -4   3   2   -1.52    6.45
   3  -3  -2    5.97    0.51
   3  -3  -2    0.57    4.64
   3  -3  -2    5.55    0.94
   3  -3  -2    5.30    0.42
   3  -3  -2    5.73    0.47
  -3   3   2    5.56    0.36
   2  -3  -2   -2.49    3.25
   2  -3  -2   -0.06    0.04
   2  -3  -2    0.16    0.03
   2  -3  -2    0.06    0.04
   2  -3  -2   -0.08    0.06
   2  -3  -2    0.66    0.22
  -2   3   2    0.02    0.04
  -2   3   2   -2.71    3.50
  -2   3   2    0.22    0.04
   1  -3  -2    0.68    0.11
   1  -3  -2    1.07    0.26
   1  -3  -2    0.67    0.08
   1  -3  -2    0.81    0.08
  -1   3   2    0.60    0.07
  -1   3   2    0.66    0.07
   0  -3  -2    1.41    0.13
   0  -3  -2    1.66    0.11
   0  -3  -2    1.62    0.10
   0  -3  -2    2.13    0.34
   0   3   2    1.42    0.13
   0   3   2    1.61    0.11
  -1  -3  -2   27.35    2.03
  -1  -3  -2   27.59    1.61
   1   3   2   29.01    2.04
   1   3   2   27.00    1.61
  -2  -3  -2   54.84    3.28
  -2  -3  -2   53.78    3.16
  -2  -3  -2   52.72    3.98
   2   3   2   56.79    3.99
  -3  -3  -2   27.14    1.50
  -3  -3  -2   25.43    1.90
  -3  -3  -2   24.53    1.90
   3   3   2   23.80    1.90
   3   3   2   27.73    2.23
   3   3   2   25.82    2.03
  -4  -3  -2   33.43    2.51
   4   3   2   35.91    2.94
   4   3   2   35.19    2.82
   4   3   2   31.91    2.67
  -5  -3  -2    8.71   12.22
   5   3   2   14.23    1.16
   5   3   2   12.70    1.20
  -6  -3  -2  -11.05   15.19
   6   3   2    0.54    0.13
   6   3   2    0.71    0.14
  -7  -3  -2   -2.91   17.28
   7   3   2    1.40    0.23
  -8  -3  -2  -22.24   17.82
  -9  -3  -2   -9.00   20.85
   9   3   2    0.01    0.11
  10   3   2    3.63    0.48
   8  -4  -2   15.99   16.18
  -8   4   2   -0.32   12.72
   7  -4  -2    0.51    0.18
   7  -4  -2    1.20    0.57
   7  -4  -2    0.64    0.13
   7  -4  -2    7.97   12.38
  -7   4   2   -9.44    8.82
   6  -4  -2    1.17    0.23
   6  -4  -2    0.99    0.15
   6  -4  -2    1.37    9.20
   6  -4  -2    1.33    0.55
  -6   4   2    0.98   10.06
   5  -4  -2    7.67   10.37
  -5   4   2    0.14    8.61
   4  -4  -2    0.21    0.11
   4  -4  -2    0.17    0.33
   4  -4  -2    0.16    0.08
   4  -4  -2   -1.61    6.64
  -4   4   2    4.38    7.56
   3  -4  -2   -3.36    4.18
  -3   4   2   -6.15    4.26
   2  -4  -2   10.67    0.91
   2  -4  -2   10.69    0.86
   2  -4  -2    0.71    5.40
   2  -4  -2    9.84    1.63
  -2   4   2   11.05    0.64
  -2   4   2    3.12    5.45
   1  -4  -2   82.48   12.30
   1  -4  -2   82.83    6.14
   1  -4  -2   84.84    6.61
   1  -4  -2   83.84    6.94
  -1   4   2   86.58    4.88
  -1   4   2   85.50    6.14
   0  -4  -2    9.72    0.76
   0  -4  -2   11.30    1.56
   0  -4  -2   10.63    0.62
   0  -4  -2   10.85    0.87
   0  -4  -2    9.95    0.61
   0   4   2   10.56    0.61
   0   4   2    8.64    0.76
  -1  -4  -2   20.41    1.23
  -1  -4  -2   22.14    1.27
  -1  -4  -2   21.85    1.55
  -1  -4  -2   20.33    1.75
  -1  -4  -2   21.43    3.10
   1   4   2   19.22    1.55
   1   4   2   21.40    1.23
  -2  -4  -2   45.42    3.31
  -2  -4  -2   46.85    2.62
  -2  -4  -2   46.57    3.87
  -2  -4  -2   45.21    3.31
  -2  -4  -2   46.91    6.60
   2   4   2   47.07    3.87
   2   4   2   45.34    2.62
   2   4   2   44.85    3.55
   2   4   2   37.93    3.30
  -3  -4  -2   13.12    1.19
  -3  -4  -2   13.67    1.02
  -3  -4  -2   14.53    0.80
   3   4   2   12.43    1.08
   3   4   2   13.80    1.19
  -4  -4  -2    2.75    0.32
  -4  -4  -2    2.61    0.25
  -4  -4  -2    3.16    0.20
   4   4   2    3.08    0.30
   4   4   2    2.57    0.26
   5   4   2    3.68    0.34
   5   4   2    4.45    0.41
  -6  -4  -2  -13.45   14.15
  -7  -4  -2   16.99   20.65
   7   4   2   18.52    1.63
   7   4   2   17.86    1.44
  -8  -4  -2   -3.24   18.26
  -9  -4  -2  -12.61   22.41
   9   4   2    0.05    0.12
 -10  -4  -2   10.15   29.03
   7  -5  -2    0.58    0.20
   7  -5  -2    0.64    0.52
   7  -5  -2    0.98    0.17
   7  -5  -2    8.91   12.02
  -7   5   2   -3.01   11.78
   6  -5  -2    4.82   10.40
   6  -5  -2    0.01    0.08
   6  -5  -2    0.01    0.12
   6  -5  -2    0.52    0.50
  -6   5   2   -6.82    7.90
   5  -5  -2   -1.25    8.24
  -5   5   2   -4.44    8.59
   4  -5  -2   -7.59    6.40
  -4   5   2    2.62    8.19
   3  -5  -2   -0.02    0.06
   3  -5  -2   -0.05    0.08
   3  -5  -2   -0.15    6.19
   3  -5  -2   -0.16    0.28
  -3   5   2   -2.69    6.03
   2  -5  -2   -4.53    4.99
  -2   5   2   -2.77    5.47
   1  -5  -2   -2.79    4.69
  -1   5   2   -4.53    4.19
   0  -5  -2    1.59    0.19
   0  -5  -2   -4.01    3.64
   0  -5  -2    1.44    0.14
   0  -5  -2    1.53    0.20
   0  -5  -2    1.98    0.42
   0  -5  -2    1.37    0.17
   0   5   2    1.48    0.14
   0   5   2    0.65    3.01
  -1  -5  -2   14.20    1.05
  -1  -5  -2   15.24    0.86
  -1  -5  -2   13.22    1.05
  -1  -5  -2   13.39    1.23
  -1  -5  -2   13.51    2.12
  -1  -5  -2   14.06    1.19
   1   5   2   14.26    0.84
   1   5   2   14.14    1.05
  -2  -5  -2    7.11    0.65
  -2  -5  -2    6.96    0.55
  -2  -5  -2    7.43    8.87
  -2  -5  -2    6.76    1.13
  -2  -5  -2    7.01    0.55
  -2  -5  -2    7.16    0.62
   2   5   2    7.13    0.44
   2   5   2    7.52    0.55
   2   5   2    6.57    0.59
  -3  -5  -2   -3.34    9.00
  -4  -5  -2   -0.79   11.26
  -4  -5  -2   18.62    1.68
   4   5   2   18.89    1.52
   4   5   2   19.76    1.68
  -5  -5  -2   12.11   12.71
  -5  -5  -2    7.43    0.73
   5   5   2    7.68    0.73
   5   5   2    7.99    0.65
  -6  -5  -2    0.16   16.22
  -6  -5  -2    4.94    0.50
   6   5   2    4.83    0.49
   6   5   2    4.70    0.42
  -7  -5  -2    8.55   17.34
  -8  -5  -2   -0.02    0.09
  -8  -5  -2   -8.86   14.83
   8   5   2    0.12    0.11
   8   5   2   -0.20    0.06
  -9  -5  -2  -15.07   22.32
 -10  -5  -2    2.85   30.50
 -10  -5  -2    0.82    0.25
  10   5   2    1.92    0.19
  10   5   2    1.39    0.28
   6  -6  -2    1.54   11.25
  -6   6   2    7.16   14.57
   5  -6  -2    1.06    0.23
   5  -6  -2    1.80    0.58
   5  -6  -2    4.57   10.66
   5  -6  -2    1.25    0.19
  -5   6   2    3.59   10.49
   4  -6  -2    0.54    0.16
   4  -6  -2    0.48    0.13
   4  -6  -2   -0.89    7.49
   4  -6  -2    0.71    0.45
  -4   6   2    3.68    9.81
   3  -6  -2   -0.07    0.08
   3  -6  -2    9.38    8.89
   3  -6  -2   -0.08    0.09
   3  -6  -2   -0.02    0.35
  -3   6   2   -0.97    7.89
   2  -6  -2   14.60    2.21
   2  -6  -2   14.29    1.23
   2  -6  -2   13.92    1.16
   2  -6  -2   -3.39    6.00
  -2   6   2   13.38   10.18
   1  -6  -2   14.20    1.27
   1  -6  -2   -3.15    5.96
   1  -6  -2   15.36    1.21
   1  -6  -2   15.31    2.27
   1  -6  -2   14.42    1.30
  -1   6   2    9.88    7.90
   0  -6  -2    0.53    0.12
   0  -6  -2    0.43    0.32
   0  -6  -2    0.50    0.12
   0  -6  -2    0.49    0.10
   0  -6  -2    0.57    5.09
   0   6   2   -1.87    5.57
  -1  -6  -2    2.19    0.20
  -1  -6  -2    2.57    0.52
  -1  -6  -2    1.68    0.24
  -1  -6  -2    1.65    0.24
  -2  -6  -2   42.91    6.07
  -2  -6  -2   40.33    3.42
  -2  -6  -2   40.76    3.03
  -2  -6  -2   34.09   13.96
  -2  -6  -2   40.11    3.55
   2   6   2   41.86    3.26
  -3  -6  -2    8.96    0.78
  -3  -6  -2    7.98    1.37
  -3  -6  -2    1.48   10.99
   3   6   2    8.26    0.70
  -4  -6  -2    1.66    0.48
  -4  -6  -2  -10.80   10.14
  -5  -6  -2   -3.94   11.81
  -5  -6  -2    1.16    0.20
   5   6   2    1.10    0.18
  -6  -6  -2    0.13    0.10
  -6  -6  -2  -11.43   12.83
   6   6   2    0.02    0.08
   6   6   2    0.14    0.10
  -7  -6  -2   14.31   20.22
  -7  -6  -2    5.45    0.62
   7   6   2    6.77    0.62
   7   6   2    6.00    0.54
  -8  -6  -2   -0.35   21.88
  -8  -6  -2   -0.03    0.10
   8   6   2    0.00    0.10
   8   6   2   -0.11    0.08
  -9  -6  -2  -27.72   21.42
  -9  -6  -2   -0.05    0.12
   9   6   2   -0.09    0.11
   9   6   2   -0.11    0.09
   5  -7  -2    0.76   10.24
   5  -7  -2    0.60    0.16
   5  -7  -2    0.80    0.55
   5  -7  -2    0.32    0.17
  -5   7   2    3.40   12.26
   4  -7  -2    0.94    0.52
   4  -7  -2    1.80   10.18
   4  -7  -2    0.88    0.18
   4  -7  -2    0.83    0.21
  -4   7   2   -5.30    8.55
   3  -7  -2    0.08    0.12
   3  -7  -2   -1.04    8.77
   3  -7  -2    0.39    0.42
   3  -7  -2   -0.07    0.10
  -3   7   2    1.15    8.81
   2  -7  -2    5.88   10.10
   2  -7  -2    9.57    0.90
   2  -7  -2   10.57    0.86
   2  -7  -2    9.59    1.66
  -2   7   2   -3.24    8.78
   1  -7  -2    0.73    0.16
   1  -7  -2    0.60    0.41
   1  -7  -2   -7.73    5.45
   1  -7  -2    0.91    0.17
  -1   7   2   -3.53    6.06
   0  -7  -2    3.33    0.37
   0  -7  -2    3.20    0.71
   0  -7  -2    3.96    0.37
  -1  -7  -2   -0.17    0.09
  -1  -7  -2    0.12    0.09
  -1  -7  -2    0.80    0.40
  -2  -7  -2    0.16    0.09
  -2  -7  -2    0.18    0.42
  -2  -7  -2   -0.02    0.10
  -3  -7  -2   -4.05   14.95
  -3  -7  -2    3.63    0.36
  -3  -7  -2    2.04    0.67
  -3  -7  -2    3.53    0.37
   3   7   2    3.36    0.34
  -4  -7  -2   16.98    1.41
  -4  -7  -2   16.10    1.35
  -4  -7  -2   12.90    2.40
  -4  -7  -2   33.53   19.69
   4   7   2   16.41    1.28
  -5  -7  -2    0.73    0.17
  -5  -7  -2  -15.27   12.59
   5   7   2    0.69    0.13
  -6  -7  -2   14.85   20.72
  -6  -7  -2    4.99    0.59
   6   7   2    6.75    0.54
  -7  -7  -2  -12.65   18.61
  -7  -7  -2    0.06    0.11
   7   7   2   -0.13    0.09
  -8  -7  -2   21.13   26.00
  -9  -7  -2  -11.21   24.16
  -9  -7  -2    2.30    0.37
   4  -8  -2    0.38   11.33
   4  -8  -2   -0.08    0.13
   4  -8  -2    0.29    0.15
   4  -8  -2    0.18    0.48
  -4   8   2   -0.52   11.60
   3  -8  -2   -7.15    8.64
   3  -8  -2    0.14    0.14
   3  -8  -2   -0.20    0.43
   3  -8  -2    0.35    0.16
  -3   8   2    6.50   13.43
   2  -8  -2    4.02    0.42
   2  -8  -2    3.50    0.44
   2  -8  -2    3.45    0.81
   2  -8  -2   12.22   11.63
  -2   8   2    7.55   12.53
   1  -8  -2    1.73    0.57
   1  -8  -2    1.52    0.25
   0  -8  -2    0.01    0.38
   0  -8  -2    0.17    0.11
  -1  -8  -2   -0.08    0.10
  -1  -8  -2   -0.01    0.09
  -1  -8  -2   -0.23    0.41
  -2  -8  -2    0.77    0.15
  -2  -8  -2   -0.42    0.38
  -2  -8  -2    0.73    0.16
  -3  -8  -2    3.22    0.37
  -3  -8  -2    1.33    0.60
  -3  -8  -2    3.29    0.34
  -4  -8  -2   -0.09    0.10
  -4  -8  -2    0.52    0.47
  -4  -8  -2  -15.50   15.17
  -4  -8  -2   -0.04    0.09
   4   8   2   -0.03    0.09
  -5  -8  -2   -8.66   16.27
  -5  -8  -2    0.00    0.09
   5   8   2   -0.03    0.10
  -6  -8  -2    3.32    0.42
  -6  -8  -2    3.57   21.68
   6   8   2    2.74    0.33
  -7  -8  -2   10.50   22.16
  -8  -8  -2   12.25   24.52
   3  -9  -2    1.29    0.27
   2  -9  -2    0.34    0.17
   2  -9  -2    0.61    0.56
   1  -9  -2    0.42    0.16
   1  -9  -2    0.13    0.45
   0  -9  -2    0.44    0.46
   0  -9  -2    0.59    0.17
  -1  -9  -2    2.07    0.27
  -1  -9  -2    1.28    0.24
  -1  -9  -2    1.25    0.56
  -2  -9  -2    0.64    0.16
  -2  -9  -2   -0.26    0.47
  -2  -9  -2    0.63    0.17
  -3  -9  -2   -0.08    0.45
  -3  -9  -2    0.73    0.17
  -3  -9  -2    0.66    0.17
  -4  -9  -2    2.06    0.28
  -4  -9  -2    0.35    0.53
  -5  -9  -2    9.36   21.97
  -6  -9  -2    0.77    0.22
  -6  -9  -2    2.84   23.01
   6   9   2    1.61    0.22
  -7  -9  -2   -0.08    0.11
  -7  -9  -2   -3.43   21.37
   7   9   2   -0.29    0.11
  -8  -9  -2   14.96   32.57
   2 -10  -2    1.35    0.28
   1 -10  -2   -0.29    0.50
   1 -10  -2    0.01    0.15
   0 -10  -2    0.66    0.18
   0 -10  -2   -0.17    0.50
  -1 -10  -2    0.35    0.16
  -1 -10  -2    0.26    0.52
  -2 -10  -2    1.62    0.26
  -2 -10  -2    1.40    0.24
  -2 -10  -2   -0.09    0.54
  -3 -10  -2    1.70    0.26
  -3 -10  -2   -0.19    0.55
  -4 -10  -2   -0.01    0.11
  -5 -10  -2    0.46    0.17
  -6 -10  -2    0.48    0.19
  -7 -10  -2    0.07    0.15
  -1 -11  -2    0.18    0.16
  -3 -11  -2    0.22    0.15
  -4 -11  -2    0.27    0.16
  -5 -10   3    0.03    0.16
  -4 -10   3    0.06    0.14
  -3 -10   3    0.52    0.19
  -3 -10   3   -0.65    0.56
  -2 -10   3   -0.29    0.55
  -2 -10   3    0.15    0.14
  -1 -10   3    0.00    0.14
   0 -10   3    0.55    0.18
   7   9  -3    0.36    0.16
  -7  -9   3    0.28    0.16
   6   9  -3    2.06    0.26
  -6  -9   3    2.25    0.34
  -6  -9   3    0.20    0.73
  -5  -9   3    1.08    0.23
  -5  -9   3   -0.28    0.61
  -4  -9   3    0.00    0.56
  -4  -9   3    0.66    0.19
  -3  -9   3    0.57    0.18
  -3  -9   3    0.57    0.58
  -2  -9   3    0.92    0.65
  -2  -9   3    2.17    0.33
  -1  -9   3    3.70    0.48
   0  -9   3   -0.13    0.11
   0  -9   3   -0.10    0.54
   1  -9   3    1.03    0.65
   1  -9   3    1.65    0.28
   2  -9   3    0.30    0.18
   8   8  -3    0.38    0.14
   8   8  -3    0.00    0.14
  -8  -8   3    0.48    0.18
   7   8  -3    5.15    0.45
   7   8  -3    3.58    0.41
  -7  -8   3    3.66    0.51
   6   8  -3    0.03    0.12
   6   8  -3    0.18    0.11
  -6  -8   3   -0.05    0.10
   5   8  -3   -0.08    0.10
   5   8  -3    0.04    0.11
  -5  -8   3   -0.44    0.55
  -5  -8   3   -0.15    0.09
  -4  -8   3    0.47    0.15
  -4  -8   3   -0.42    0.51
  -3  -8   3    0.45    0.52
  -3  -8   3    0.44    0.16
  -2  -8   3    0.48    0.54
  -2  -8   3    2.02    0.29
  -1  -8   3   -0.17    0.09
  -1  -8   3   -0.14    0.46
   0  -8   3    0.02    0.12
   0  -8   3   -0.31    0.47
   0  -8   3   -0.03    0.10
   1  -8   3    2.74    0.34
   1  -8   3    3.32    0.38
   1  -8   3    1.50    0.65
   2  -8   3    0.20    0.51
   2  -8   3    0.23    0.14
   2  -8   3    0.25    0.15
   3  -8   3    0.16    0.16
   3  -8   3    0.13    0.52
   4  -8   3    0.14    0.16
   4  -8   3   -8.57   12.49
   4  -8   3   -0.14    0.15
   8   7  -3    0.57    0.15
  -8  -7   3    0.97    0.22
   7   7  -3    0.95    0.17
  -7  -7   3    0.55    0.17
   6   7  -3    0.16    0.10
  -6  -7   3    0.41    0.15
   5   7  -3    3.63    0.37
   5   7  -3    3.60    0.37
  -5  -7   3    3.66    0.44
   4   7  -3    4.41    0.43
   4   7  -3    4.43    0.43
  -4  -7   3    4.33    0.47
  -3  -7   3   -0.13    0.44
  -3  -7   3    0.37    0.14
  -2  -7   3   -0.65    0.39
  -2  -7   3    0.07    0.10
  -1  -7   3    3.21    0.72
   0  -7   3    2.35    0.66
   0  -7   3    2.43    0.34
   0  -7   3    2.97    0.33
   1  -7   3    0.40    0.14
   1  -7   3   -0.22    0.43
   1  -7   3    0.24    0.12
   2  -7   3    2.93   10.95
   3  -7   3    6.45   13.57
   4  -7   3    8.12   14.68
   5  -7   3    0.00    0.14
   5  -7   3   -4.74   12.39
   5  -7   3   -0.25    0.13
   9   6  -3   -0.06    0.10
  -9  -6   3    0.06    0.13
   8   6  -3    2.23    0.26
  -8  -6   3    1.99    0.33
   7   6  -3    1.16    0.17
  -7  -6   3    0.83    0.20
   6   6  -3    0.11    0.09
  -6  -6   3    0.08    0.10
   5   6  -3    1.14    0.17
  -5  -6   3    1.36    0.22
   4   6  -3    2.78    0.30
  -4  -6   3    2.90    0.35
   3   6  -3   35.22    2.78
   3   6  -3   35.06    2.78
  -3  -6   3   34.66    3.05
  -2  -6   3    6.58    0.71
  -2  -6   3    7.36    0.49
  -2  -6   3    9.16    1.32
  -1  -6   3    1.62    0.25
  -1  -6   3    1.46    0.21
  -1  -6   3    1.36    0.48
   0  -6   3   -0.11    0.07
   0  -6   3    0.08    0.09
   0  -6   3    0.11    0.38
   1  -6   3   13.72    1.03
   1  -6   3   11.63    1.12
   1  -6   3   11.13    1.07
   1  -6   3   12.93    1.97
   1  -6   3    1.47    9.40
   2  -6   3    0.96    0.19
   2  -6   3    0.60    0.44
   2  -6   3    1.86   10.14
   2  -6   3    0.86    0.16
   2  -6   3    1.13    0.20
   3  -6   3   -3.06    9.56
   3  -6   3   -0.04    0.09
   3  -6   3   -0.11    0.08
   3  -6   3   -0.10    0.09
   3  -6   3   -0.32    0.36
   4  -6   3    5.36   13.53
   5  -6   3   16.45   18.10
   6  -6   3    8.42   14.96
   9   5  -3    0.23    0.11
  -9  -5   3    0.13    0.14
   8   5  -3    1.37    0.19
  -8  -5   3    1.40    0.25
   7   5  -3    2.20    0.22
  -7  -5   3    1.62    0.28
   6   5  -3    3.15    0.30
  -6  -5   3    3.07    0.38
   5   5  -3    8.63    0.70
  -5  -5   3    7.87    0.78
   4   5  -3    7.00    0.60
  -4  -5   3    7.26    0.68
   3   5  -3    4.07    0.37
   3   5  -3    3.72    0.36
  -3  -5   3    3.96    0.41
  -3  -5   3    4.05    0.28
   2   5  -3    9.82    0.77
   2   5  -3    9.66    0.72
  -2  -5   3    9.11    0.86
  -2  -5   3    9.16    0.80
  -2  -5   3    8.83    0.59
  -1  -5   3    5.35    0.45
  -1  -5   3    6.35    0.52
  -1  -5   3    5.91    0.38
  -1  -5   3    5.78    0.56
  -1  -5   3    5.64    1.01
   0  -5   3    9.37    0.55
   0  -5   3    8.83    0.81
   0  -5   3    7.43    5.95
   0  -5   3    9.04    0.74
   0  -5   3    7.44    1.42
   0  -5   3    8.68    0.77
   1  -5   3    0.07    0.31
   1  -5   3    0.02    5.50
   1  -5   3    0.24    0.09
   1  -5   3    0.21    0.08
   1  -5   3    0.13    0.09
   2  -5   3   11.24    9.52
   3  -5   3    1.40    0.51
   3  -5   3    2.02    0.27
   3  -5   3    2.26    0.28
   3  -5   3    1.79    0.23
   3  -5   3    3.57    9.20
   4  -5   3    6.94   12.06
   5  -5   3    0.12    0.38
   5  -5   3    0.23   11.56
   5  -5   3    0.08    0.10
   5  -5   3   -0.09    0.12
   6  -5   3    7.57   14.81
   7  -5   3    0.09    0.13
   7  -5   3    0.37    0.18
   7  -5   3   -1.41   11.75
   9   4  -3   -0.15    0.09
   8   4  -3    5.55    0.45
  -8  -4   3    4.63    0.54
   7   4  -3    0.80    0.11
  -7  -4   3    0.78    0.17
   6   4  -3    4.63    0.40
  -6  -4   3    4.71    0.47
   5   4  -3   -0.04    0.06
  -5  -4   3   -0.02    0.06
   4   4  -3   -0.04    0.05
  -4  -4   3    0.06    0.07
   3   4  -3    7.67    0.58
   3   4  -3    7.01    0.61
  -3  -4   3    7.43    0.58
  -3  -4   3    7.28    0.68
   2   4  -3   60.74    4.53
   2   4  -3   63.04    4.86
   2   4  -3   33.25   15.18
   2   4  -3   59.33    4.86
  -2  -4   3   64.04    4.53
  -2  -4   3   59.26    3.72
  -2  -4   3   62.08    5.31
  -2  -4   3   65.25    4.53
   1   4  -3    1.19    0.13
  -1  -4   3    1.35    0.39
  -1  -4   3    1.33    0.13
  -1  -4   3    1.22    0.11
  -1  -4   3    1.15    0.17
  -1  -4   3    1.37    0.15
  -1  -4   3    1.14    0.12
   0   4  -3   21.92    1.64
   0   4  -3   22.25    1.32
   0  -4   3   22.39    3.33
   0  -4   3   23.13    1.64
   0  -4   3   22.65    1.87
   0  -4   3   22.08    1.64
   0  -4   3   22.25    1.95
   0  -4   3   22.24    1.36
  -1   4  -3    2.47    0.19
   1  -4   3    2.89    0.28
   1  -4   3    4.92    4.48
   1  -4   3    2.58    0.19
   1  -4   3    3.72    0.60
   1  -4   3    2.87    0.28
   1  -4   3    2.75    0.30
  -2   4  -3   -0.05    0.04
   2  -4   3    0.14    0.28
   2  -4   3    0.82    5.45
   2  -4   3   -0.08    0.07
   2  -4   3    0.12    0.07
   2  -4   3    0.13    0.06
   3  -4   3   -5.68    5.80
   4  -4   3    2.09    0.23
   4  -4   3    1.03    9.29
   4  -4   3    1.90    0.27
   4  -4   3    1.77    0.26
   4  -4   3    2.89    0.60
   5  -4   3    0.94    0.15
   5  -4   3    1.17    0.48
   5  -4   3    0.87    0.19
   5  -4   3    1.02    0.18
   5  -4   3   -0.45   11.60
   6  -4   3    4.10   11.85
   6  -4   3    7.09    1.21
   6  -4   3    6.21    0.56
   6  -4   3    5.63    0.62
   7  -4   3    0.58    0.15
   7  -4   3    0.62    0.19
   7  -4   3   -9.01   11.66
   8   3  -3    0.80    0.44
   7   3  -3    4.49    0.43
  -7  -3   3    3.62    0.42
   6   3  -3    5.50    0.46
   6   3  -3    5.66    0.54
   6   3  -3    5.71    0.74
  -6  -3   3    5.85    0.55
   5   3  -3    8.99    0.71
  -5  -3   3    8.33    0.80
   4   3  -3   13.61    1.11
   4   3  -3   13.84    1.05
  -4  -3   3   13.83    1.06
  -4  -3   3   14.31    1.23
   3   3  -3    0.63    0.11
   3   3  -3   -0.76    9.45
   3   3  -3    0.76    0.10
  -3  -3   3    1.12    0.12
  -3  -3   3    0.75    0.13
   2   3  -3    9.03    0.67
   2   3  -3    8.78    0.71
   2   3  -3    8.44    0.71
  -2  -3   3    9.20    0.56
  -2  -3   3    9.07    0.67
  -2  -3   3    8.98    0.79
  -2  -3   3    8.92    0.53
  -2  -3   3    8.24    0.67
   1   3  -3    3.73    0.30
  -1  -3   3    3.61    0.30
  -1  -3   3    3.70    0.25
  -1  -3   3    3.99    0.37
  -1  -3   3    4.19    0.25
   0   3  -3    7.96    0.52
   0   3  -3    8.51    0.65
   0  -3   3    8.80    0.78
   0  -3   3    8.64    1.36
   0  -3   3    9.18    0.54
   0  -3   3    9.03    0.65
   0  -3   3    8.60    0.65
   0  -3   3    8.92    0.53
  -1   3  -3   11.63    0.86
  -1   3  -3   11.47    0.70
  -1   3  -3   12.59    0.72
   1  -3   3   11.96    0.70
   1  -3   3   11.89    1.00
   1  -3   3    0.02    2.97
   1  -3   3   11.46    1.05
   1  -3   3   12.07    0.95
   1  -3   3   11.75    0.72
   1  -3   3   12.02    0.86
   1  -3   3   11.44    1.79
  -2   3  -3   12.45    0.77
  -2   3  -3   13.16    0.79
   2  -3   3   13.01    0.79
   2  -3   3   12.85    1.10
   2  -3   3   13.78    1.15
   2  -3   3   13.97    1.96
   2  -3   3   12.30    1.04
   2  -3   3   11.84    0.77
  -3   3  -3   44.84    2.67
   3  -3   3   47.25    6.75
   3  -3   3   46.02    3.96
   3  -3   3   45.52    3.81
   3  -3   3   46.10    3.62
   4  -3   3   16.76    1.48
   4  -3   3   -1.66    7.67
   4  -3   3   17.46    1.39
   4  -3   3   17.64    2.63
   4  -3   3   17.50    1.53
   5  -3   3    4.39    0.69
   5  -3   3    6.47   10.30
   5  -3   3    2.64    0.32
   5  -3   3    2.26    0.26
   5  -3   3    1.98    0.31
   6  -3   3    1.02    0.20
   6  -3   3    1.37    0.24
   6  -3   3    1.62    0.19
   6  -3   3    2.88   12.33
   7  -3   3   10.84   14.59
   8  -3   3    8.97   14.73
   8   2  -3    3.16    0.78
   7   2  -3    8.51    1.09
   7   2  -3    9.12    0.81
   7   2  -3    8.41    1.49
   6   2  -3    3.62    0.77
   6   2  -3    3.67    0.37
   6   2  -3    3.83    0.57
  -6  -2   3    3.69    0.38
   5   2  -3    0.08    0.30
   5   2  -3    0.56    0.23
   5   2  -3    0.37    0.09
  -5  -2   3    0.36    0.09
   4   2  -3    2.75    0.54
   4   2  -3    3.19    0.29
   4   2  -3    3.18    0.26
   4   2  -3    3.44    0.44
   4   2  -3    2.73    0.25
  -4  -2   3    2.86    0.26
  -4  -2   3    2.72    0.29
   3   2  -3   82.94    5.98
   3   2  -3   83.24    6.41
   3   2  -3   23.65   14.21
  -3  -2   3   83.82    5.98
  -3  -2   3   76.17    5.98
  -3  -2   3   85.93    7.00
   2   2  -3   82.95    6.05
   1   2  -3   15.37    1.14
  -1  -2   3   14.95    0.90
  -1  -2   3   15.45    0.94
  -1  -2   3   15.67    1.14
   0   2  -3  292.37   17.52
   0   2  -3  309.76   21.29
   0   2  -3  285.34   16.90
   0  -2   3  286.21   21.30
   0  -2   3  291.99   16.90
   0  -2   3  293.67   17.52
  -1   2  -3    2.61    0.20
  -1   2  -3    2.37    0.17
  -1   2  -3    2.49    0.17
   1  -2   3    2.58    0.17
   1  -2   3    2.51    0.17
   1  -2   3    2.79    0.48
   1  -2   3    2.70    0.20
  -2   2  -3    9.49    0.58
  -2   2  -3    9.37    0.56
   2  -2   3    9.14    0.80
   2  -2   3    8.43    4.30
   2  -2   3    9.43    0.84
   2  -2   3    9.17    1.42
   2  -2   3    9.54    0.58
   2  -2   3    9.33    0.76
  -3   2  -3    1.90    0.14
  -3   2  -3    1.75    0.14
   3  -2   3    1.96    0.19
   3  -2   3    2.14    0.24
   3  -2   3    0.12    3.75
   3  -2   3    2.00    0.14
   3  -2   3    2.08    0.24
   3  -2   3    1.90    0.42
  -4   2  -3    0.03    0.04
   4  -2   3    0.43    0.27
   4  -2   3    0.01    0.05
   4  -2   3    0.03    0.07
   4  -2   3    0.02    0.08
   4  -2   3   -6.48    4.93
   5  -2   3    4.04    0.36
   5  -2   3   13.19   12.53
   5  -2   3    3.49    0.43
   5  -2   3    4.15    0.41
   6  -2   3    7.51    0.75
   6  -2   3    7.74    0.74
   6  -2   3   12.83   13.64
   6  -2   3    8.24    0.66
   7  -2   3    4.44   11.41
   8  -2   3   -0.40   13.09
   8  -2   3    0.48    0.11
   8  -2   3    0.22    0.15
   8   1  -3   -0.17    0.53
   8   1  -3   -0.04    0.37
   7   1  -3    0.31    0.32
   7   1  -3    0.11    0.45
   6   1  -3   10.13    0.93
   6   1  -3    9.93    1.66
   6   1  -3    6.19    6.82
   6   1  -3   11.17    1.24
  -6  -1   3    3.65    7.22
   5   1  -3   -0.80    3.16
  -5  -1   3   -5.95    3.44
   4   1  -3    9.05    0.77
   4   1  -3    8.12    1.34
   4   1  -3    8.97    0.67
   4   1  -3    1.95    3.23
   4   1  -3    8.36    1.00
  -4  -1   3   -1.24    3.43
  -4  -1   3    8.67    0.67
  -4  -1   3    8.84    0.77
   3   1  -3   15.31    2.25
   3   1  -3   16.24    1.69
   3   1  -3   15.27    1.13
  -3  -1   3   13.46    1.12
   2   1  -3    0.19    0.04
   2   1  -3    0.03    0.14
   2   1  -3    0.47    0.12
  -2  -1   3    0.21    0.05
   1   1  -3  177.69   12.67
   1   1  -3  177.81   10.42
  -1  -1   3  176.09   12.67
  -1  -1   3  165.95   10.42
   0   1  -3    0.16    0.03
   0   1  -3    0.06    0.03
   0  -1   3    0.08    0.02
   0  -1   3    0.11    0.03
   0  -1   3    0.17    0.03
  -1   1  -3    0.52    0.06
  -1   1  -3    0.57    0.05
  -1   1  -3    0.66    0.07
   1  -1   3    0.46    0.06
   1  -1   3    0.48    0.06
   1  -1   3    0.50    0.05
  -2   1  -3   25.69    1.50
  -2   1  -3   24.09    1.44
  -2   1  -3   24.67    1.81
   2  -1   3   24.34    1.50
   2  -1   3   25.22    1.81
   2  -1   3   25.18    2.06
   2  -1   3   24.33    1.44
  -3   1  -3   17.57    1.34
  -3   1  -3   19.25    1.34
  -3   1  -3   18.50    1.07
  -3   1  -3   19.08    1.11
   3  -1   3   17.67    1.44
   3  -1   3    8.01    5.06
   3  -1   3   18.46    1.07
   3  -1   3   17.97    1.11
   3  -1   3   18.73    1.60
   3  -1   3   17.58    1.34
   3  -1   3   18.64    1.54
  -4   1  -3    5.09    0.30
   4  -1   3    4.59    0.40
   4  -1   3    4.62    0.45
   4  -1   3    5.03    0.46
   4  -1   3    6.19    5.49
   5  -1   3    7.33    1.37
   5  -1   3    9.12    0.81
   5  -1   3   10.05    0.79
   5  -1   3   18.99   10.02
   6  -1   3    0.12    0.10
   6  -1   3    0.08    0.08
   6  -1   3   -2.71    9.04
   7  -1   3    1.45    0.24
   7  -1   3   -4.33    8.88
   8  -1   3   12.25   14.50
   9  -1   3    5.15   13.64
   8   0  -3   -0.24    0.53
   8   0  -3    0.33    0.38
   8   0  -3   -3.08    9.39
  -8   0   3   -3.59    8.79
   7   0  -3    1.67    0.64
   7   0  -3    4.70    8.50
   7   0  -3    2.68    0.49
  -7   0   3   -5.78    6.20
   6   0  -3   10.98    1.74
   6   0  -3    9.58    8.68
   6   0  -3   10.76    1.28
  -6   0   3   -1.18    5.98
   5   0  -3   -1.88    5.73
  -5   0   3   -5.93    4.40
   4   0  -3   17.02    1.26
   4   0  -3   16.68    1.90
   4   0  -3   -0.33    5.56
   4   0  -3   16.09    2.53
   4   0  -3   16.76    1.41
  -4   0   3   18.32    1.27
   3   0  -3   73.37    5.14
   3   0  -3   74.15    7.71
   3   0  -3   72.24   10.28
  -3   0   3   62.10    5.14
   2   0  -3   79.28    8.92
   2   0  -3   81.01   11.89
   2   0  -3   83.17    5.95
  -2   0   3   83.30    4.89
   1   0  -3  201.64   11.78
   1   0  -3  191.97   14.32
  -1   0   3  191.74   11.78
  -1   0   3  203.09   14.32
   0   0  -3    3.19    0.20
   0   0  -3    3.07    0.24
   0   0   3    3.33    0.20
   0   0   3    2.92    0.24
  -1   0  -3   56.88    4.02
  -1   0  -3   54.01    3.31
  -1   0  -3   55.97    3.18
   1   0   3   55.32    4.02
   1   0   3   54.21    3.18
   1   0   3   54.06    3.31
  -2   0  -3  103.20    7.31
  -2   0  -3   97.95    5.79
  -2   0  -3  101.29    6.01
   2   0   3   98.23    6.01
   2   0   3  101.65    7.31
  -3   0  -3   96.49    5.76
  -3   0  -3   95.33    7.00
  -3   0  -3   95.87    5.55
  -3   0  -3   96.35    7.00
   3   0   3   98.29    7.91
   3   0   3   94.79    5.77
   3   0   3   97.38    7.00
   3   0   3   95.47    8.22
  -4   0  -3    5.21    0.38
  -4   0  -3    4.91    0.30
  -4   0  -3    4.87    0.38
   4   0   3    4.68    0.38
   4   0   3    4.69    0.44
   4   0   3    1.44    3.94
   4   0   3    4.43    0.45
   4   0   3    4.83    0.79
  -5   0  -3  -13.09   14.97
   5   0   3   26.27    3.82
   5   0   3   20.84    9.91
   5   0   3   26.12    2.17
   5   0   3   25.14    2.25
   6   0   3    0.93    0.17
   6   0   3    1.14    8.33
   6   0   3    1.14    0.18
   7   0   3    0.66    0.17
   7   0   3   -3.77    9.36
   7   0   3    1.16    0.20
   8   0   3    5.31   13.72
   9   0   3   -0.07    0.12
   9   0   3   -6.60    9.96
   9  -1  -3   -6.24   10.97
  -9   1   3    2.62   13.50
   8  -1  -3    7.00   12.24
  -8   1   3    0.86   10.11
   7  -1  -3   -6.22    6.18
   7  -1  -3    0.56    0.46
   7  -1  -3    0.47    0.36
  -7   1   3   -4.68    7.40
   6  -1  -3    6.22    1.08
   6  -1  -3    5.93    0.75
   6  -1  -3    4.95    0.51
   6  -1  -3    9.71    9.04
  -6   1   3    1.72    7.38
   5  -1  -3    3.18    7.50
   5  -1  -3    6.68    1.11
   5  -1  -3    6.12    0.57
  -5   1   3    6.54    0.51
  -5   1   3    3.04    6.88
   4  -1  -3    6.38    0.50
   4  -1  -3    2.64    5.02
   4  -1  -3    5.45    0.94
  -4   1   3    4.91    5.48
  -4   1   3    6.23    0.36
  -4   1   3    4.41    0.43
   3  -1  -3    0.97    3.35
   3  -1  -3    5.15    0.92
   3  -1  -3    6.28    0.45
  -3   1   3    6.11    0.36
  -3   1   3   -1.52    3.04
  -3   1   3    5.51    0.45
   2  -1  -3    0.61    0.07
   2  -1  -3    0.60    0.18
  -2   1   3    0.38    0.06
  -2   1   3    0.51    0.05
   1  -1  -3 1000.00   70.25
   1  -1  -3  935.13   57.77
  -1   1   3  952.11   57.77
  -1   1   3  981.43   70.26
   0  -1  -3   33.49    1.96
   0  -1  -3   34.73    2.39
   0   1   3   27.59    2.39
   0   1   3   33.95    1.96
   0   1   3   33.74    1.89
  -1  -1  -3   54.36    3.67
  -1  -1  -3   61.30    4.46
   1   1   3   66.49    4.46
   1   1   3   62.62    3.67
  -2  -1  -3   -0.04    0.02
  -2  -1  -3   -0.05    0.02
   2   1   3   -0.02    0.02
   2   1   3    0.00    0.03
  -3  -1  -3   31.89    2.40
  -3  -1  -3   31.34    2.40
  -3  -1  -3   33.39    1.97
   3   1   3   32.41    2.40
   3   1   3   33.99    2.71
   3   1   3   33.23    1.98
  -4  -1  -3   21.28    1.59
  -4  -1  -3   21.63    1.59
  -4  -1  -3   -9.35    8.10
   4   1   3    4.14    4.51
   4   1   3   20.76    1.87
   4   1   3   21.02    1.59
   4   1   3   24.30    3.16
   4   1   3   20.58    1.80
  -5  -1  -3    1.67   14.15
  -5  -1  -3   20.48    1.51
   5   1   3   19.71    1.71
   5   1   3   20.90    1.78
   5   1   3    5.89    7.14
  -6  -1  -3  -12.87   11.35
   6   1   3    0.20    0.10
   6   1   3   -0.97    6.54
   6   1   3    0.12    0.08
  -7  -1  -3   73.26   30.01
   7   1   3   11.28    1.05
   7   1   3   12.31    1.09
   7   1   3   18.44   12.60
   8   1   3    8.50    0.76
   8   1   3    7.53    0.78
   9   1   3    0.45    0.18
   9   1   3    0.36    0.14
   9  -2  -3    0.48   12.68
  -9   2   3   -3.90   10.72
   8  -2  -3    0.92   10.97
   8  -2  -3   -0.20    0.49
   8  -2  -3   -0.09    0.39
  -8   2   3   -5.49    9.63
   7  -2  -3    3.92    0.64
   7  -2  -3    5.36    0.93
   7  -2  -3    2.74    0.39
   7  -2  -3   -0.32    8.54
  -7   2   3    2.08    9.97
   6  -2  -3    4.33    0.48
   6  -2  -3   -0.80    7.45
   6  -2  -3    6.98    1.08
  -6   2   3    5.93    9.50
   5  -2  -3    0.71    0.38
   5  -2  -3    0.67    0.14
   5  -2  -3   -2.98    5.60
  -5   2   3   -1.44    6.96
   4  -2  -3   28.42    4.10
   4  -2  -3   28.08    2.03
   4  -2  -3   25.33    9.89
   4  -2  -3   30.79    2.31
  -4   2   3   23.56    2.03
   3  -2  -3    7.05    5.27
   3  -2  -3    7.48    0.60
   3  -2  -3    8.04    1.19
   3  -2  -3    7.67    0.57
   3  -2  -3    7.17    0.65
  -3   2   3    7.30    0.46
  -3   2   3    7.75    0.46
  -3   2   3    6.64    0.57
  -3   2   3   -0.24    3.76
   2  -2  -3   -3.29    2.35
  -2   2   3   -1.11    3.07
   1  -2  -3    1.06    0.07
   1  -2  -3    1.13    0.09
  -1   2   3    1.00    0.11
  -1   2   3    1.08    0.09
  -1   2   3    1.14    0.08
   0  -2  -3   46.66    3.33
   0  -2  -3   46.52    2.64
   0  -2  -3   47.35    2.74
   0   2   3   48.03    2.74
   0   2   3   38.97    3.33
   0   2   3   46.55    2.64
  -1  -2  -3   18.27    1.13
  -1  -2  -3   19.24    1.09
  -1  -2  -3   18.03    1.38
   1   2   3   18.48    1.09
   1   2   3   18.90    1.13
   1   2   3   19.45    1.38
  -2  -2  -3  116.40    6.53
  -2  -2  -3  108.35    8.25
  -2  -2  -3  116.08    6.79
   2   2   3  110.24    6.79
   2   2   3  115.65    8.25
  -3  -2  -3    1.63    0.13
  -3  -2  -3    1.41    0.14
   3   2   3    1.15    0.15
   3   2   3    1.18    0.13
   3   2   3    1.27    0.16
  -4  -2  -3   -0.08    0.04
  -4  -2  -3  -17.59    9.90
  -4  -2  -3   -0.06    0.03
   4   2   3    0.06    0.05
   4   2   3    0.17    0.12
   4   2   3    0.09    0.06
   4   2   3    0.02    0.04
  -5  -2  -3  -14.69   12.57
   5   2   3    0.93    4.62
  -6  -2  -3   -2.20   12.85
   6   2   3    0.13    0.09
   6   2   3    0.16    0.09
   6   2   3    2.27    6.06
  -7  -2  -3    5.24   17.43
   7   2   3    4.39    0.45
   7   2   3    4.51    0.47
  -8  -2  -3    1.62   19.26
   9   2   3    0.52    0.18
   9   2   3    0.48    0.15
   8  -3  -3   -0.56    0.49
   8  -3  -3    0.18    0.08
   8  -3  -3   -0.67    0.36
   8  -3  -3    2.05   12.39
  -8   3   3   -1.14   10.68
   7  -3  -3    0.13    0.13
   7  -3  -3    0.15    0.44
   7  -3  -3   -0.07    0.07
   7  -3  -3    0.50   10.13
  -7   3   3    1.45   10.10
   6  -3  -3    3.27    0.42
   6  -3  -3    3.58    0.35
   6  -3  -3    6.32    0.97
   6  -3  -3    3.98    9.84
  -6   3   3    5.96   11.12
   5  -3  -3   20.90   10.92
   5  -3  -3   10.38    1.39
   5  -3  -3    7.64    0.72
   5  -3  -3    7.30    0.66
  -5   3   3   -1.97    8.37
   4  -3  -3   21.09    1.79
   4  -3  -3   20.88    1.68
   4  -3  -3   21.56    3.19
   4  -3  -3   28.49   11.19
  -4   3   3   11.36    8.73
   3  -3  -3   13.38    0.96
   3  -3  -3    2.54    5.50
   3  -3  -3   13.38    1.10
   3  -3  -3   12.89    1.97
   3  -3  -3   13.87    1.03
  -3   3   3    2.60    5.67
  -3   3   3   13.27    0.78
  -3   3   3   10.95    0.96
   2  -3  -3   -4.52    3.99
  -2   3   3   -4.57    3.60
   1  -3  -3   14.72    2.22
   1  -3  -3   15.80    1.25
   1  -3  -3   14.93    0.88
   1  -3  -3   15.36    1.10
  -1   3   3   15.09    0.88
  -1   3   3   13.60    1.10
   0  -3  -3    5.63    0.31
   0  -3  -3    5.10    0.44
   0  -3  -3    5.12    0.31
   0  -3  -3    4.83    0.79
   0   3   3    3.97    0.38
   0   3   3    5.47    0.31
  -1  -3  -3    0.00    0.02
  -1  -3  -3    0.10    0.03
  -1  -3  -3   -0.01    0.01
   1   3   3    0.05    0.03
   1   3   3    0.02    0.02
  -2  -3  -3    9.66    0.57
  -2  -3  -3    9.63    0.59
  -2  -3  -3   10.01    0.73
   2   3   3    9.29    0.73
   2   3   3    9.42    0.57
  -3  -3  -3    1.28    0.13
  -3  -3  -3   -2.18    6.41
  -3  -3  -3    1.22    0.09
  -3  -3  -3    1.37    0.13
   3   3   3    1.16    0.15
   3   3   3    1.04    0.13
   3   3   3    1.13    0.12
  -4  -3  -3   37.24    2.12
  -4  -3  -3   37.53    2.69
  -4  -3  -3   -5.07    9.76
   4   3   3   35.69    3.15
   4   3   3   36.92    2.87
   4   3   3   35.63    3.03
  -5  -3  -3   -5.82   10.75
   5   3   3    0.87    0.15
   5   3   3    0.82    0.15
  -6  -3  -3   10.53   21.06
   6   3   3   18.54    1.61
   6   3   3   19.17    1.68
  -7  -3  -3   31.05   22.39
  -8  -3  -3   27.68   23.83
  -9  -3  -3    3.24   23.55
  10   3   3    0.03    0.15
   8  -4  -3   -0.41   11.80
  -8   4   3    8.64   13.98
   7  -4  -3    1.82    0.22
   7  -4  -3    2.29    0.71
   7  -4  -3    4.95   11.39
   7  -4  -3    1.51    0.28
  -7   4   3   -0.97   10.81
   6  -4  -3    0.86    0.13
   6  -4  -3    1.17    0.52
   6  -4  -3   -0.24    9.59
   6  -4  -3    0.33    0.15
  -6   4   3   -2.06    8.90
   5  -4  -3    0.71    0.44
   5  -4  -3    0.53    0.11
   5  -4  -3    0.09    0.12
   5  -4  -3    7.51   10.54
  -5   4   3  -11.01    7.44
   4  -4  -3    3.91    0.39
   4  -4  -3   -4.15    5.49
   4  -4  -3    4.22    0.42
   4  -4  -3    4.94    0.86
  -4   4   3    4.20    7.20
   3  -4  -3    0.74    5.54
  -3   4   3    2.21    5.74
   2  -4  -3   -1.26    5.24
   2  -4  -3    9.31    0.78
   2  -4  -3    9.34    0.71
   2  -4  -3    9.68    0.83
   2  -4  -3    9.73    1.49
  -2   4   3    2.35    5.31
  -2   4   3   10.04    0.59
   1  -4  -3    0.68    0.12
   1  -4  -3    2.11    5.10
   1  -4  -3    0.88    0.09
   1  -4  -3    1.09    0.30
   1  -4  -3    0.58    0.10
  -1   4   3    0.50    0.08
  -1   4   3   -2.23    3.50
  -1   4   3    0.65    0.08
   0  -4  -3    2.77    0.18
   0  -4  -3    3.37    0.54
   0  -4  -3    2.76    0.23
   0  -4  -3    2.92    0.28
   0  -4  -3    3.12    0.19
   0   4   3    2.86    0.19
   0   4   3    2.56    0.23
  -1  -4  -3   34.59    5.47
  -1  -4  -3   39.80    2.25
  -1  -4  -3   37.75    2.74
  -1  -4  -3   37.12    2.18
   1   4   3   36.33    2.18
   1   4   3   38.99    2.74
  -2  -4  -3   15.09    2.03
  -2  -4  -3   14.19    0.80
  -2  -4  -3   13.38    1.19
  -2  -4  -3   13.66    1.02
   2   4   3   12.08    1.02
   2   4   3   13.01    1.09
   2   4   3   13.02    0.80
   2   4   3   14.16    1.19
  -3  -4  -3    3.28    0.29
  -3  -4  -3    3.62    0.22
  -3  -4  -3    7.90    9.02
  -3  -4  -3    3.54    0.34
   3   4   3    2.92    0.31
   3   4   3    3.90    0.34
  -4  -4  -3    8.49    0.68
  -4  -4  -3    1.07   13.04
  -4  -4  -3    9.54    0.53
   4   4   3    8.78    0.80
   4   4   3    8.39    0.72
  -5  -4  -3   -6.32   10.15
  -6  -4  -3   27.76   19.37
   6   4   3   34.18    2.70
   6   4   3   34.33    2.99
  -7  -4  -3   -0.25   18.43
   7   4   3   11.90    1.00
   7   4   3   10.74    0.90
   7   4   3   11.15    1.04
  -8  -4  -3    2.71   17.56
   8   4   3    0.67    0.18
   8   4   3    1.12    0.13
  -9  -4  -3  -20.80   22.76
   9   4   3    0.23    0.14
 -10  -4  -3   17.56   31.42
   7  -5  -3    9.15   12.32
  -7   5   3    6.25   12.41
   6  -5  -3   -0.29    0.43
   6  -5  -3    0.08    0.10
   6  -5  -3    2.62    9.72
   6  -5  -3    0.03    0.14
  -6   5   3   -1.43    8.93
   5  -5  -3    7.77    0.67
   5  -5  -3    5.77    9.64
   5  -5  -3    6.92    0.72
   5  -5  -3    8.74    1.39
  -5   5   3    5.85   10.42
   4  -5  -3   -2.26    6.76
  -4   5   3   -0.24    8.78
   3  -5  -3    1.33    6.20
   3  -5  -3    1.73    0.48
   3  -5  -3    1.61    0.19
   3  -5  -3    1.26    0.21
  -3   5   3    2.60    7.13
   2  -5  -3    2.16    6.43
  -2   5   3   -2.86    4.71
   1  -5  -3   -6.31    3.70
  -1   5   3    2.71    5.57
   0  -5  -3    0.28    0.06
   0  -5  -3   -2.82    4.34
   0  -5  -3    0.38    0.26
   0  -5  -3    0.28    0.08
   0  -5  -3    0.16    0.08
   0  -5  -3    0.21    0.07
   0   5   3    0.18    0.06
   0   5   3    0.71    3.75
   0   5   3    0.35    0.06
  -1  -5  -3    2.89    0.18
  -1  -5  -3    1.93    0.22
  -1  -5  -3    3.54    0.56
  -1  -5  -3    2.76    0.27
  -1  -5  -3    2.79    0.27
   1   5   3    2.83    0.19
   1   5   3    2.58    0.23
  -2  -5  -3   -9.59    8.07
  -3  -5  -3    0.21   11.31
  -3  -5  -3    9.57    1.50
  -3  -5  -3   10.15    0.88
  -3  -5  -3   10.05    0.75
   3   5   3    9.49    0.87
   3   5   3    9.35    0.79
  -4  -5  -3   18.50    1.59
  -4  -5  -3    5.65   12.64
   4   5   3   17.54    1.44
   4   5   3   18.02    1.59
  -5  -5  -3    0.17    0.10
  -5  -5  -3   -4.48   11.23
   5   5   3    0.15    0.09
   5   5   3    0.27    0.08
  -6  -5  -3   -4.05   17.07
  -7  -5  -3    2.03   18.97
  -7  -5  -3    4.53    0.51
   7   5   3    4.81    0.42
   7   5   3    5.04    0.51
  -8  -5  -3   -7.40   17.69
  -8  -5  -3    0.56    0.17
   8   5   3    0.54    0.11
   8   5   3    0.64    0.18
  -9  -5  -3   -0.38   24.64
  -9  -5  -3    0.73    0.20
   9   5   3    1.07    0.15
   9   5   3    0.68    0.20
 -10  -5  -3   -8.08   28.54
 -10  -5  -3    0.13    0.15
  10   5   3    0.06    0.10
  10   5   3    0.10    0.15
   6  -6  -3   -7.01    8.76
   6  -6  -3    0.06    0.50
   6  -6  -3   -0.08    0.09
   6  -6  -3   -0.01    0.16
  -6   6   3    2.49   12.45
   5  -6  -3    1.61    9.79
   5  -6  -3   -0.12    0.42
   5  -6  -3   -0.09    0.10
   5  -6  -3   -0.05    0.09
  -5   6   3   -8.48    8.48
   4  -6  -3   -3.29    7.20
   4  -6  -3    0.85    0.19
   4  -6  -3    1.02    0.47
   4  -6  -3    0.59    0.14
  -4   6   3    0.55    8.64
   3  -6  -3   -6.04    6.42
   3  -6  -3    2.75    0.64
   3  -6  -3    2.02    0.30
   3  -6  -3    2.45    0.28
  -3   6   3    3.18    8.60
   2  -6  -3    4.43    7.79
  -2   6   3    4.39    8.48
   1  -6  -3    2.65    0.27
   1  -6  -3    2.40    0.55
   1  -6  -3    1.97    0.28
   1  -6  -3    3.29    6.90
  -1   6   3    6.64    7.40
   0  -6  -3    0.02    0.07
   0  -6  -3   -0.21    0.28
   0  -6  -3   -9.95    4.80
   0  -6  -3   -0.06    0.07
   0  -6  -3   -0.02    0.06
   0   6   3    5.63    5.45
  -1  -6  -3   45.19    3.92
  -1  -6  -3   45.02    3.78
  -1  -6  -3   43.12    3.34
  -1  -6  -3   45.98    6.69
   1   6   3   48.18    3.34
  -2  -6  -3    4.38    0.43
  -2  -6  -3    3.86    0.35
  -2  -6  -3    1.11    7.66
  -2  -6  -3    4.86    0.42
   2   6   3    4.11    0.40
  -3  -6  -3    6.19    0.87
  -3  -6  -3    4.02    0.45
  -3  -6  -3   10.60   13.14
   3   6   3    4.51    0.42
  -4  -6  -3    0.24    0.10
  -4  -6  -3    0.93    0.39
  -4  -6  -3   -8.72   14.18
   4   6   3    0.46    0.12
   4   6   3    0.37    0.11
  -5  -6  -3  -11.59   11.30
  -5  -6  -3    0.72    0.16
   5   6   3    0.98    0.17
  -6  -6  -3    4.77   17.55
  -6  -6  -3    5.74    0.56
   6   6   3    5.20    0.55
   6   6   3    5.36    0.48
  -7  -6  -3    2.43   19.12
  -7  -6  -3    5.71    0.59
   7   6   3    5.71    0.50
   7   6   3    5.46    0.58
  -8  -6  -3  -20.02   16.81
  -8  -6  -3   -0.13    0.09
   8   6   3   -0.11    0.09
   8   6   3   -0.16    0.08
  -9  -6  -3    0.84    0.22
  -9  -6  -3  -14.91   21.92
   9   6   3    1.16    0.24
   6  -7  -3    0.31    0.14
   6  -7  -3    0.11    0.16
   5  -7  -3    1.21    0.26
   5  -7  -3    0.39   10.87
   5  -7  -3    1.91    0.66
   5  -7  -3    1.27    0.22
  -5   7   3    2.52   12.80
   4  -7  -3    0.10    0.13
   4  -7  -3    0.05    0.11
   4  -7  -3   -0.23    0.41
   4  -7  -3   -4.29    8.20
  -4   7   3   -1.33    9.70
   3  -7  -3   -0.22    0.36
   3  -7  -3    0.15    0.12
   3  -7  -3   -0.12    0.09
   3  -7  -3   -4.29    8.04
  -3   7   3    4.92    9.71
   2  -7  -3    0.35    0.13
   2  -7  -3    0.00    0.11
   2  -7  -3   -0.37    8.57
   2  -7  -3    0.08    0.41
  -2   7   3   16.58   12.31
   1  -7  -3    0.78    0.16
   1  -7  -3    0.65    0.16
   1  -7  -3   -1.69    6.88
   1  -7  -3    0.87    0.40
  -1   7   3   -0.74    7.26
   0  -7  -3    1.17    0.43
   0  -7  -3    0.99    0.19
  -1  -7  -3    1.92    0.25
  -1  -7  -3    1.89    0.54
  -1  -7  -3    1.71    0.25
  -2  -7  -3    6.27    1.22
  -2  -7  -3    7.34    0.65
  -2  -7  -3    7.27    0.67
  -3  -7  -3   19.82    3.13
  -3  -7  -3   55.18   22.06
  -3  -7  -3   20.93    1.76
  -3  -7  -3   21.39    1.84
   3   7   3   20.75    1.67
  -4  -7  -3    1.73   14.74
  -4  -7  -3    2.17    0.56
  -4  -7  -3    1.90    0.29
   4   7   3    2.75    0.27
  -5  -7  -3   15.60   19.25
  -5  -7  -3    7.54    0.74
   5   7   3    7.75    0.67
  -6  -7  -3  -22.12   15.59
  -6  -7  -3    0.16    0.12
   6   7   3    0.33    0.11
  -7  -7  -3   38.04   27.35
  -8  -7  -3  -15.14   17.98
  -8  -7  -3    0.84    0.21
   8   7   3    0.70    0.19
   8   7   3    0.69    0.15
  -9  -7  -3   14.51   26.38
   5  -8  -3    0.30    0.16
   4  -8  -3    7.50   12.28
  -4   8   3   14.29   15.78
   3  -8  -3    1.72    0.60
   3  -8  -3   -4.03    9.36
   3  -8  -3    1.41    0.27
  -3   8   3    1.82   11.00
   2  -8  -3    6.58   10.51
  -2   8   3    3.80   10.66
   1  -8  -3    0.23    0.42
   1  -8  -3    0.56    0.16
   0  -8  -3   -0.25    0.37
   0  -8  -3    0.23    0.12
  -1  -8  -3    7.89    0.75
  -1  -8  -3    8.04    0.77
  -1  -8  -3    8.82    1.42
  -2  -8  -3    3.72    0.91
  -2  -8  -3    5.08    0.51
  -2  -8  -3    6.14    0.51
  -3  -8  -3    2.07    0.25
  -3  -8  -3    1.04    0.50
  -3  -8  -3    1.39    0.23
  -4  -8  -3   18.14   19.84
  -5  -8  -3  -14.96   15.33
  -6  -8  -3    3.80    0.52
  -6  -8  -3    0.55   19.67
   6   8   3    5.24    0.46
  -7  -8  -3    0.65    0.18
  -7  -8  -3   -1.21   19.88
   7   8   3    0.83    0.16
  -8  -8  -3    0.67    0.21
  -8  -8  -3  -23.35   17.95
   8   8   3    0.26    0.13
   3  -9  -3    0.14    0.16
   3  -9  -3   -0.13    0.49
   2  -9  -3    0.38    0.48
   2  -9  -3    0.08    0.14
   1  -9  -3    0.18    0.13
   1  -9  -3    0.03    0.43
   0  -9  -3    3.36    0.87
   0  -9  -3    5.41    0.49
  -1  -9  -3    1.15    0.59
  -1  -9  -3    3.24    0.34
  -2  -9  -3    0.05    0.12
  -2  -9  -3   -0.74    0.42
  -2  -9  -3    0.02    0.10
  -3  -9  -3    4.98    0.50
  -3  -9  -3    5.13    0.53
  -4  -9  -3    0.24    0.13
  -4  -9  -3    0.14    0.13
  -5  -9  -3    0.51    0.16
  -5  -9  -3   -1.52   20.04
   5   9   3    1.00    0.18
  -6  -9  -3   11.95   22.34
  -7  -9  -3    4.35   23.44
  -7  -9  -3    1.42    0.29
   7   9   3    1.18    0.21
  -8  -9  -3   12.73   29.64
   2 -10  -3    0.43    0.19
   1 -10  -3   -0.07    0.13
   1 -10  -3    0.05    0.49
   0 -10  -3   -0.02    0.13
   0 -10  -3   -0.67    0.44
  -1 -10  -3    0.08    0.13
  -1 -10  -3   -0.16    0.50
  -2 -10  -3    1.21    0.64
  -2 -10  -3    2.76    0.33
  -3 -10  -3   -0.03    0.13
  -3 -10  -3    0.31    0.14
  -3 -10  -3    0.02    0.55
  -4 -10  -3    0.64    0.19
  -5 -10  -3    0.23    0.15
  -6 -10  -3    1.43    0.27
  -7 -10  -3   -0.13    0.13
  -7 -10  -3  -21.67   23.77
   7  10   3    0.04    0.14
  -1 -11  -3    0.61    0.18
  -2 -11  -3   -0.07    0.14
  -4 -11  -3   -0.03    0.11
  -5 -11  -3    0.18    0.15
  -4 -10   4    0.59    0.20
  -3 -10   4   -0.05    0.14
  -2 -10   4   -0.06    0.13
  -1 -10   4    0.42    0.19
  -6  -9   4    0.53    0.22
  -5  -9   4   -1.04    0.59
  -5  -9   4    0.50    0.18
  -4  -9   4   -0.28    0.56
  -4  -9   4   -0.01    0.14
  -3  -9   4    0.16    0.59
  -3  -9   4    0.67    0.19
  -2  -9   4    0.13    0.58
  -2  -9   4    1.02    0.23
  -1  -9   4   -0.29    0.54
  -1  -9   4    0.05    0.13
   0  -9   4    0.27    0.62
   0  -9   4    0.36    0.16
   1  -9   4    1.58    0.72
   2  -9   4    2.00    0.33
   7   8  -4    0.69    0.17
  -7  -8   4    0.98    0.22
   6   8  -4    0.26    0.13
  -6  -8   4    0.31    0.16
   5   8  -4    0.32    0.13
  -5  -8   4   -0.08    0.59
  -5  -8   4    0.47    0.16
  -4  -8   4   -0.19    0.54
  -4  -8   4    0.58    0.18
  -3  -8   4    1.28    0.23
  -3  -8   4    0.31    0.56
  -2  -8   4    0.18    0.13
  -2  -8   4    0.23    0.53
  -1  -8   4    1.64    0.26
  -1  -8   4    0.30    0.53
   0  -8   4    0.01    0.11
   0  -8   4   -0.35    0.48
   1  -8   4    0.90    0.19
   1  -8   4    0.47    0.17
   1  -8   4    0.45    0.53
   2  -8   4    0.41    0.17
   2  -8   4    0.33    0.57
   2  -8   4    0.47    0.17
   3  -8   4    0.44    0.19
   3  -8   4    0.38    0.54
   8   7  -4    0.27    0.13
   8   7  -4    0.19    0.12
  -8  -7   4    0.06    0.13
   7   7  -4    2.31    0.26
   7   7  -4    1.88    0.25
  -7  -7   4    1.73    0.30
   6   7  -4    0.05    0.11
   6   7  -4    0.03    0.09
  -6  -7   4   -0.01    0.10
   5   7  -4    3.28    0.35
  -5  -7   4    3.39    0.42
   4   7  -4   -0.17    0.10
  -4  -7   4    0.13    0.11
  -3  -7   4    0.47    0.52
  -3  -7   4    0.03    0.11
  -2  -7   4    7.80    0.76
  -1  -7   4   -0.50    0.43
  -1  -7   4    0.08    0.11
   0  -7   4    0.07    0.11
   0  -7   4   -0.34    0.43
   0  -7   4   -0.03    0.10
   1  -7   4    0.17    0.48
   1  -7   4    0.46    0.13
   1  -7   4    0.11    0.10
   2  -7   4    4.76   11.92
   3  -7   4    0.02    0.12
   3  -7   4   -3.02   11.39
   3  -7   4   -0.30    0.45
   3  -7   4    0.19    0.14
   3  -7   4    0.31    0.16
   4  -7   4   10.64   15.80
   5  -7   4   -0.02    0.15
   5  -7   4    0.07    0.16
   9   6  -4    0.03    0.10
   9   6  -4   -0.19    0.09
  -9  -6   4   -0.05    0.12
   8   6  -4    3.81    0.35
   8   6  -4    2.91    0.33
  -8  -6   4    3.14    0.43
   7   6  -4    4.98    0.42
   7   6  -4    4.51    0.42
  -7  -6   4    3.25    0.48
   6   6  -4    0.09    0.09
   6   6  -4    0.20    0.09
  -6  -6   4    0.01    0.11
   5   6  -4    1.21    0.18
   5   6  -4    1.24    0.19
  -5  -6   4    1.84    0.26
   4   6  -4    2.97    0.32
   4   6  -4    3.58    0.33
  -4  -6   4    2.74    0.38
   3   6  -4    6.62    0.56
  -3  -6   4    5.79    0.61
  -2  -6   4    1.11    0.20
  -2  -6   4    1.18    0.49
  -2  -6   4    0.87    0.11
  -1  -6   4    1.46    0.56
  -1  -6   4    3.20    0.34
   0  -6   4   10.06    0.91
   0  -6   4    9.36    0.85
   0  -6   4    9.55    1.61
   1  -6   4    7.02    1.29
   1  -6   4    6.89    0.70
   1  -6   4    7.94    0.68
   1  -6   4    2.57    7.96
   2  -6   4    0.02    0.39
   2  -6   4   -0.08    0.10
   2  -6   4    1.45    9.56
   2  -6   4   -0.03    0.10
   2  -6   4   -0.07    0.08
   3  -6   4    2.40    0.66
   3  -6   4   -6.88   10.24
   4  -6   4   -3.21   11.11
   4  -6   4   -0.01    0.13
   4  -6   4    0.29    0.46
   4  -6   4    0.20    0.13
   4  -6   4    0.32    0.13
   5  -6   4    2.46    0.65
   5  -6   4    9.42   14.83
   5  -6   4    0.95    0.25
   6  -6   4    5.56   14.72
   9   5  -4    0.17    0.11
   9   5  -4    0.04    0.10
   8   5  -4    0.32    0.12
  -8  -5   4    0.71    0.19
   7   5  -4    0.39    0.09
  -7  -5   4    0.11    0.11
   6   5  -4    2.36    0.24
  -6  -5   4    1.78    0.29
   5   5  -4    5.12    0.45
  -5  -5   4    5.21    0.52
   4   5  -4    1.42    0.18
   4   5  -4    1.17    0.17
  -4  -5   4    1.81    0.24
   3   5  -4    5.65    0.50
  -3  -5   4    6.07    0.39
  -3  -5   4    5.43    0.56
   2   5  -4   15.39    1.21
   2   5  -4   14.43    1.13
  -2  -5   4   15.39    0.93
  -2  -5   4   14.57    1.34
  -1  -5   4    1.43    0.13
  -1  -5   4    0.71    0.44
  -1  -5   4    1.37    0.17
  -1  -5   4    1.64    0.22
   0  -5   4    2.66    4.43
   0  -5   4    1.28    0.12
   0  -5   4    1.41    0.45
   0  -5   4    1.23    0.18
   0  -5   4    1.42    0.21
   1  -5   4    1.02    0.16
   1  -5   4    0.74    0.39
   1  -5   4    0.86    0.15
   1  -5   4   -3.76    5.30
   1  -5   4    1.06    0.18
   2  -5   4    1.62    0.22
   2  -5   4    1.40    0.49
   2  -5   4    1.80    0.25
   2  -5   4    1.21    0.20
   2  -5   4    4.09    7.28
   3  -5   4    4.76    0.42
   3  -5   4    4.10    0.45
   3  -5   4    4.62    0.87
   3  -5   4    3.82    0.43
   3  -5   4   -0.56    9.97
   4  -5   4    0.07    0.09
   4  -5   4    0.01    0.11
   4  -5   4    0.11    0.40
   4  -5   4   -0.06    0.08
   4  -5   4  -11.03    8.83
   5  -5   4    0.00    0.14
   5  -5   4    0.21    0.44
   5  -5   4    0.19    0.10
   5  -5   4   -0.57   12.09
   6  -5   4    1.78    0.30
   6  -5   4    1.62    0.24
   6  -5   4   -3.16   14.32
   9   4  -4    1.54    0.18
   9   4  -4    1.33    0.18
   8   4  -4    4.66    0.41
  -8  -4   4    4.35    0.48
   7   4  -4    0.10    0.07
  -7  -4   4   -0.02    0.09
   6   4  -4    0.05    0.06
  -6  -4   4   -0.05    0.07
   5   4  -4   10.02    0.83
  -5  -4   4   10.33    0.93
   4   4  -4    0.41    0.09
  -4  -4   4    0.59    0.13
   3   4  -4    5.55    0.45
   3   4  -4    4.90    0.45
   3   4  -4   -5.30   14.16
   3   4  -4    5.34    0.43
  -3  -4   4    5.35    0.51
  -3  -4   4    5.67    0.43
  -3  -4   4    4.87    0.35
   2   4  -4    1.83    0.18
   2   4  -4    1.73    0.18
   2   4  -4    6.31   10.82
  -2  -4   4    1.49    0.17
  -2  -4   4    1.93    0.23
  -2  -4   4    1.73    0.18
  -2  -4   4    1.68    0.15
   1   4  -4    1.85    0.16
  -1  -4   4    1.52    0.22
  -1  -4   4    1.45    0.17
  -1  -4   4    1.65    0.14
  -1  -4   4    2.11    0.17
  -1  -4   4    1.92    0.19
   0   4  -4   24.07    1.44
   0   4  -4   24.29    1.79
   0  -4   4   23.47    1.79
   0  -4   4   24.60    3.63
   0  -4   4   24.61    2.13
   0  -4   4   24.12    1.48
   0  -4   4   25.08    1.95
   0  -4   4   24.22    1.79
   0  -4   4   25.33    2.04
  -1   4  -4    3.35    0.23
   1  -4   4   -1.25    3.73
   1  -4   4    3.09    0.36
   1  -4   4    3.66    0.34
   1  -4   4    3.39    0.23
   1  -4   4    3.24    0.32
   1  -4   4    4.34    0.70
   2  -4   4   -0.06    0.06
   2  -4   4   -0.01    0.06
   2  -4   4   -2.60    4.21
   2  -4   4   -0.02    0.06
   2  -4   4   -0.24    0.31
   3  -4   4   -5.34    7.10
   3  -4   4   -0.13    0.08
   3  -4   4   -0.13    0.34
   3  -4   4    0.01    0.08
   3  -4   4   -0.05    0.07
   4  -4   4    1.24    0.24
   4  -4   4    1.91    0.22
   4  -4   4    1.92    0.26
   4  -4   4    1.99    0.54
   4  -4   4    6.13    9.74
   5  -4   4    7.54   12.45
   5  -4   4    6.59    0.65
   5  -4   4    6.21    0.65
   5  -4   4    8.25    1.27
   5  -4   4    6.47    0.59
   6  -4   4    1.76    0.23
   6  -4   4    1.61    0.28
   6  -4   4    3.36   12.65
   7  -4   4    0.13    0.15
   7  -4   4  -11.46   12.06
   7  -4   4    0.13    0.12
   8   3  -4    0.65    0.42
   7   3  -4   -0.04    0.29
   7   3  -4   -0.03    0.24
   7   3  -4    0.78    0.10
  -7  -3   4    0.63    0.16
   6   3  -4    7.85    1.22
   6   3  -4    6.88    0.58
  -6  -3   4    6.86    0.67
   5   3  -4    3.69    0.33
  -5  -3   4    4.13    0.39
   4   3  -4   31.20   15.98
   4   3  -4   23.81    1.91
  -4  -3   4   24.55    2.11
   3   3  -4   22.86    1.80
   3   3  -4  -10.23    9.23
   3   3  -4   22.25    1.79
   3   3  -4   22.35    1.69
  -3  -3   4   23.29    1.69
  -3  -3   4   22.44    1.39
  -3  -3   4   23.10    1.97
   2   3  -4    6.70    9.00
   2   3  -4   21.73    1.74
   2   3  -4   21.74    1.63
  -2  -3   4   22.11    1.91
  -2  -3   4   22.89    1.29
  -2  -3   4   22.03    1.63
  -2  -3   4   21.35    1.34
   1   3  -4    1.45    0.15
  -1  -3   4    1.53    0.19
  -1  -3   4    1.45    0.13
  -1  -3   4    1.80    0.13
  -1  -3   4    1.65    0.15
   0   3  -4   91.96    5.28
   0   3  -4   82.93    5.09
   0   3  -4   90.40    6.41
   0  -3   4   88.62    6.41
   0  -3   4   90.02    7.24
   0  -3   4   87.74    7.53
   0  -3   4   88.53    5.28
   0  -3   4   87.27   12.84
   0  -3   4   85.03    5.09
  -1   3  -4    0.04    0.03
  -1   3  -4    0.01    0.03
  -1   3  -4    0.03    0.02
   1  -3   4    0.00    0.03
   1  -3   4   -0.05    0.23
   1  -3   4    0.04    0.04
   1  -3   4   -0.03    0.05
   1  -3   4   -0.13    2.96
   1  -3   4    0.16    0.04
   1  -3   4   -0.03    0.05
   1  -3   4   -0.02    0.03
  -2   3  -4   15.52    0.89
  -2   3  -4   15.18    0.92
   2  -3   4    3.33    4.04
   2  -3   4   15.72    1.34
   2  -3   4   15.30    2.28
   2  -3   4   16.04    1.28
   2  -3   4   13.66    1.21
   2  -3   4   15.45    0.92
   2  -3   4   14.05    0.89
  -3   3  -4    0.25    0.07
   3  -3   4    1.98    5.75
   3  -3   4    0.46    0.11
   3  -3   4    0.28    0.08
   3  -3   4    0.30    0.10
   3  -3   4   -0.05    0.32
   4  -3   4    0.63    0.13
   4  -3   4    0.40    0.10
   4  -3   4   -2.96    6.45
   4  -3   4    0.39    0.13
   4  -3   4    0.27    0.34
   5  -3   4   -1.65    8.69
   5  -3   4    3.75    0.74
   5  -3   4    2.60    0.37
   5  -3   4    3.26    0.38
   5  -3   4    3.47    0.33
   6  -3   4    6.74    0.70
   6  -3   4    7.88    0.70
   6  -3   4    7.23    0.62
   6  -3   4   20.85   16.01
   7  -3   4    0.30    0.17
   7  -3   4    0.25    0.12
   7  -3   4   -0.23   11.98
   8  -3   4   14.64   17.03
   8   2  -4   -0.30    0.48
   8   2  -4   -0.30    0.36
   7   2  -4    1.77    0.53
   7   2  -4    1.38    0.40
   6   2  -4    0.04    0.07
   6   2  -4   -0.55    0.22
   6   2  -4   -0.20    0.32
  -6  -2   4    0.11    0.08
   5   2  -4    3.95    0.56
   5   2  -4    3.75    0.76
   5   2  -4    4.16    0.34
  -5  -2   4    4.32    0.41
   4   2  -4   18.18    1.43
   4   2  -4   12.97   12.24
   4   2  -4   19.82    2.15
   4   2  -4   19.14    1.51
   4   2  -4   19.24    2.87
  -4  -2   4   18.74    1.43
  -4  -2   4   19.35    1.66
   3   2  -4    3.93    0.70
   3   2  -4    4.19    0.33
   3   2  -4    0.58    8.15
   3   2  -4    3.97    0.34
   3   2  -4    3.99    0.34
  -3  -2   4    4.17    0.39
  -3  -2   4    3.96    0.27
   2   2  -4    3.36    0.28
   2   2  -4    3.55    0.27
  -2  -2   4    2.94    0.27
  -2  -2   4    3.26    0.22
   1   2  -4    6.65    0.47
  -1  -2   4    5.98    0.37
  -1  -2   4    5.39    0.38
  -1  -2   4    6.24    0.47
   0   2  -4   36.89    2.21
   0   2  -4   38.51    2.68
   0  -2   4   36.02    2.13
   0  -2   4   36.60    2.68
   0  -2   4   35.46    2.21
  -1   2  -4   10.24    0.62
  -1   2  -4   10.97    0.64
  -1   2  -4   11.06    0.77
   1  -2   4   -1.03    2.80
   1  -2   4    9.95    0.64
   1  -2   4   10.73    0.88
   1  -2   4   10.77    0.77
   1  -2   4   10.27    1.57
   1  -2   4   10.27    0.92
   1  -2   4    9.60    0.62
  -2   2  -4    9.70    0.61
  -2   2  -4   10.82    0.75
  -2   2  -4   10.75    0.64
   2  -2   4    8.57    0.61
   2  -2   4    9.90    0.63
   2  -2   4   10.09    1.56
   2  -2   4   10.86    0.88
   2  -2   4   10.81    0.75
   2  -2   4   15.81    5.98
   2  -2   4   10.49    0.83
   2  -2   4   10.04    0.91
   4  -2   4   76.37   17.51
   5  -2   4   18.33    3.31
   5  -2   4   23.46    1.95
   5  -2   4   25.71   13.21
   5  -2   4   23.43    1.76
   5  -2   4   23.15    1.89
   6  -2   4    4.44    0.48
   6  -2   4    4.96    0.42
   6  -2   4   12.98   12.83
   6  -2   4    4.71    0.48
   7  -2   4    0.39    0.10
   7  -2   4   -1.72   11.80
   7  -2   4    0.06    0.14
   7  -2   4    0.44    0.13
   8  -2   4    8.85   14.93
   9   1  -4   -0.06    0.69
   8   1  -4   -0.19    0.52
   8   1  -4   -0.29    0.37
   7   1  -4    6.82    0.88
   7   1  -4    6.32    1.24
   6   1  -4    4.02    5.90
  -6  -1   4    2.76    6.42
   5   1  -4   -0.35    3.47
  -5  -1   4   -3.48    5.65
   4   1  -4    1.16    0.40
   4   1  -4   -0.27    2.49
   4   1  -4  -11.99    7.96
   4   1  -4    0.88    0.12
   4   1  -4    1.63    0.31
  -4  -1   4    1.32    3.79
   3   1  -4   47.84    3.67
   3   1  -4   50.01    3.92
   3   1  -4   13.95   11.42
   3   1  -4   49.61    7.33
   3   1  -4   53.15    5.50
  -3  -1   4   47.80    3.01
  -3  -1   4   52.95    3.67
   2   1  -4    1.28    0.13
   2   1  -4    1.08    0.27
   2   1  -4    1.39    0.21
  -2  -1   4    1.24    0.10
  -2  -1   4    1.04    0.12
   1   1  -4   30.05    2.12
   1   1  -4   28.36    1.75
  -1  -1   4   28.87    1.75
  -1  -1   4   28.53    2.12
   0   1  -4   30.34    1.84
   0   1  -4   31.62    2.24
   0  -1   4   31.52    1.84
   0  -1   4   30.63    2.24
   0  -1   4   28.78    1.77
  -1   1  -4   16.58    0.98
  -1   1  -4   17.10    1.24
  -1   1  -4   17.31    1.03
   1  -1   4   17.26    1.24
   1  -1   4   16.89    1.03
   1  -1   4   16.11    0.98
  -2   1  -4   37.00    2.16
  -2   1  -4   39.01    2.62
  -2   1  -4   36.33    2.08
   2  -1   4   35.61    3.08
   2  -1   4   29.74    5.23
   2  -1   4   36.06    2.82
   2  -1   4   35.52    2.16
   2  -1   4   37.17    2.97
   2  -1   4   36.90    2.61
   2  -1   4   35.09    2.08
  -3   1  -4   32.93    1.99
  -3   1  -4   34.94    2.51
  -3   1  -4   34.13    2.51
  -3   1  -4   35.87    2.08
   3  -1   4   34.83    2.08
   3  -1   4   34.04    5.03
   3  -1   4   35.37    2.97
   3  -1   4    9.46    6.55
   3  -1   4   34.67    2.00
   3  -1   4   35.05    2.86
   3  -1   4   34.40    2.51
   3  -1   4   33.74    2.70
  -4   1  -4    8.45    0.53
   4  -1   4    9.69    1.39
   4  -1   4   11.56    6.27
   4  -1   4    8.81    0.80
   4  -1   4    8.73    0.55
   4  -1   4    8.78    0.71
   4  -1   4    8.55    0.78
   5  -1   4   18.62    9.45
   5  -1   4    5.08    0.52
   5  -1   4    5.22    0.46
   5  -1   4    6.11    0.54
   6  -1   4    8.64    0.71
   6  -1   4    8.31    0.79
   6  -1   4   22.60   12.99
   6  -1   4    8.98    0.82
   7  -1   4    0.49    0.10
   7  -1   4   -4.55    9.56
   7  -1   4    0.28    0.13
   7  -1   4    0.24    0.14
   8  -1   4    6.52   12.90
   8  -1   4    2.65    0.37
   8  -1   4    2.81    0.38
   9  -1   4  -10.17   11.73
   9  -1   4    0.66    0.21
   9   0  -4    0.40    0.66
   8   0  -4    0.50    0.41
   8   0  -4   -0.04    0.55
   7   0  -4    0.31    0.48
   7   0  -4    1.28    0.39
   7   0  -4  -10.18    6.90
  -7   0   4   -8.66    6.72
   6   0  -4    1.22    0.33
   6   0  -4    1.05    0.47
   6   0  -4   -2.70    6.16
  -6   0   4   -4.07    6.15
   5   0  -4    2.45    7.73
  -5   0   4   -0.83    6.63
   4   0  -4   13.32   11.46
   4   0  -4    6.21    5.40
  -4   0   4    5.66    5.45
   3   0  -4   40.55    4.56
   3   0  -4   41.09    6.08
   3   0  -4   43.30    3.04
  -3   0   4   40.51    2.50
  -3   0   4   42.10    3.05
   2   0  -4    6.95    1.11
   2   0  -4    7.05    0.55
   2   0  -4    6.71    0.82
  -2   0   4    7.56    0.45
  -2   0   4    7.71    0.55
   1   0  -4  484.80   54.55
   1   0  -4  512.32   36.37
   1   0  -4  508.70   29.93
  -1   0   4  497.38   29.92
   0   0  -4  163.85   11.61
   0   0  -4  158.93    9.56
   0   0   4  155.11    9.55
   0   0   4  161.33   11.62
  -1   0  -4    1.49    0.12
  -1   0  -4    1.43    0.14
   1   0   4    1.56    0.12
   1   0   4    1.71    0.10
   1   0   4    1.71    0.14
  -2   0  -4    3.52    0.21
  -2   0  -4    3.50    0.23
  -2   0  -4    3.32    0.27
   2   0   4    3.50    0.21
   2   0   4    3.20    0.23
   2   0   4    3.64    0.27
   2   0   4    3.39    0.32
  -3   0  -4   49.32    3.54
  -3   0  -4   49.76    2.92
  -3   0  -4   48.85    2.80
   3   0   4   47.75    4.00
   3   0   4   47.71    3.54
   3   0   4   49.15    4.16
   3   0   4   47.76    2.92
   3   0   4   47.28    3.80
  -4   0  -4   40.34    2.88
  -4   0  -4   38.82    2.28
  -4   0  -4    7.21   12.58
  -4   0  -4   38.15    2.88
   4   0   4   39.28    3.27
   4   0   4   40.14    5.76
   4   0   4   38.25    3.09
   4   0   4   40.17    3.39
   4   0   4   40.76    2.89
   4   0   4   38.72    2.38
  -5   0  -4   19.92   18.14
   5   0   4   42.27   12.21
   5   0   4   33.57    2.93
   5   0   4   33.84    2.82
   6   0   4    5.49    0.56
   6   0   4    9.51    9.04
   6   0   4    5.94    0.55
   7   0   4    3.42   10.94
   7   0   4    2.13    0.29
   7   0   4    1.83    0.28
   8   0   4    1.17    0.22
   8   0   4    0.68    0.20
   8   0   4   -5.44   10.36
   9   0   4   12.81   15.54
   9  -1  -4   12.41   15.15
  -9   1   4    8.25   14.07
   8  -1  -4    0.75    0.41
   8  -1  -4   -0.09   10.76
   8  -1  -4    0.66    0.61
  -8   1   4    1.42   11.51
   7  -1  -4    2.39    0.67
   7  -1  -4    0.25    9.58
   7  -1  -4    1.94    0.47
  -7   1   4   11.59   10.90
   6  -1  -4    2.22    7.55
  -6   1   4   -3.25    6.11
   5  -1  -4   19.00    1.62
   5  -1  -4   12.64    9.05
   5  -1  -4   19.82    2.91
   5  -1  -4   19.03    2.18
  -5   1   4    1.86    8.24
   4  -1  -4   13.27    2.08
   4  -1  -4   14.71    1.56
   4  -1  -4    8.33    6.85
   4  -1  -4   14.17    1.15
   4  -1  -4   14.61    1.03
  -4   1   4    1.09    5.83
  -4   1   4   11.57    1.02
  -4   1   4   13.74    0.84
   3  -1  -4    0.36    4.08
   3  -1  -4    8.68    1.49
   3  -1  -4   10.12    0.77
   3  -1  -4    9.73    1.11
   3  -1  -4   10.00    0.73
  -3   1   4   -3.35    3.58
  -3   1   4    9.32    0.74
  -3   1   4   10.08    0.60
   2  -1  -4  106.41    7.38
   2  -1  -4  100.27   14.75
   2  -1  -4  104.42   11.07
  -2   1   4  104.05    6.07
  -2   1   4   91.57    7.38
   1  -1  -4  134.93   15.67
   1  -1  -4  144.44   10.45
  -1   1   4  149.93   10.45
  -1   1   4  145.67    8.59
   0  -1  -4   35.58    2.68
   0  -1  -4   37.46    2.20
   0   1   4   36.03    2.68
   0   1   4   37.27    2.20
  -1  -1  -4   45.16    3.27
  -1  -1  -4   40.40    2.69
   1   1   4   48.38    3.27
   1   1   4   45.37    2.69
  -2  -1  -4   59.20    3.60
  -2  -1  -4   62.05    4.38
   2   1   4   58.95    3.61
   2   1   4   60.07    4.38
  -3  -1  -4    8.34    0.62
  -3  -1  -4    7.82    0.48
   3   1   4    9.23    0.71
   3   1   4    7.65    0.51
   3   1   4    8.43    0.62
   3   1   4    7.87    0.73
  -4  -1  -4   20.85    1.56
  -4  -1  -4   20.38    1.57
  -4  -1  -4   20.66    1.23
  -4  -1  -4    5.28   11.55
   4   1   4   20.65    1.78
   4   1   4   22.01    1.57
   4   1   4   23.04    1.66
   4   1   4   19.84    1.84
  -5  -1  -4  -17.64   11.51
   5   1   4   -2.02    5.58
  -6  -1  -4    8.95   14.55
   6   1   4    0.33    0.11
   6   1   4   -0.34    6.16
   6   1   4    0.09    0.08
   7   1   4    3.41    0.40
   7   1   4    3.44    0.41
   7   1   4    3.66    9.95
   8   1   4   -0.74   11.33
   9   1   4   -0.04    0.14
   9   1   4   -0.12    0.10
   9  -2  -4   -1.70   12.08
  -9   2   4    3.36   13.56
   8  -2  -4   -0.03    0.40
   8  -2  -4   -2.38   10.80
   8  -2  -4    0.07    0.53
  -8   2   4   -3.52   11.56
   7  -2  -4   -7.67    7.97
   7  -2  -4    0.71    0.39
   7  -2  -4    0.93    0.50
  -7   2   4    4.01   10.80
   6  -2  -4    2.33    0.30
   6  -2  -4    3.80    8.49
   6  -2  -4    2.77    0.68
  -6   2   4    0.23    7.85
   5  -2  -4    0.67    7.01
   5  -2  -4    0.14    0.36
  -5   2   4   10.90    9.19
   4  -2  -4   16.16    1.30
   4  -2  -4    9.00    7.25
   4  -2  -4   15.53    1.22
   4  -2  -4   15.03    2.33
   4  -2  -4   14.84    1.15
  -4   2   4   -3.32    5.31
  -4   2   4   15.51    1.16
   3  -2  -4   -0.20    3.33
   3  -2  -4    0.35    0.06
   3  -2  -4    0.31    0.06
   3  -2  -4    0.33    0.08
   3  -2  -4    0.17    0.21
  -3   2   4    0.29    0.04
  -3   2   4    0.18    0.06
  -3   2   4    0.31    0.05
  -3   2   4    3.26    4.90
   2  -2  -4   21.29    3.25
   2  -2  -4   18.04    7.25
   2  -2  -4   22.38    1.73
   2  -2  -4   23.48    1.83
  -2   2   4   19.10    1.62
  -2   2   4   22.38    1.29
  -2   2   4   23.15    1.33
   1  -2  -4    0.60    0.05
   1  -2  -4    0.74    0.08
   1  -2  -4    0.44    0.18
  -1   2   4    0.53    0.07
  -1   2   4    0.51    0.05
  -1   2   4    0.47    0.06
   0  -2  -4   28.72    2.42
   0  -2  -4   32.64    1.92
   0   2   4   33.65    1.92
   0   2   4   34.64    1.99
   0   2   4   35.84    2.43
  -1  -2  -4  109.28    6.48
  -1  -2  -4  113.26    6.73
  -1  -2  -4  115.08    8.19
   1   2   4  111.16    6.48
   1   2   4  113.88    6.73
  -2  -2  -4   17.95    1.00
  -2  -2  -4   17.37    1.28
  -2  -2  -4   17.44    1.06
   2   2   4   16.27    1.06
   2   2   4   17.39    1.28
  -3  -2  -4    1.26    0.13
  -3  -2  -4    1.29    0.08
   3   2   4    1.07    0.11
   3   2   4    1.32    0.16
   3   2   4    1.36    0.13
   3   2   4    1.33    0.16
   3   2   4    1.12    0.13
  -4  -2  -4  101.83    7.67
   4   2   4  114.55    8.23
   4   2   4  100.68    8.65
   4   2   4  102.88    8.99
  -5  -2  -4   49.14    3.55
  -5  -2  -4   28.06   17.93
   5   2   4   47.12    4.01
   5   2   4   48.90    4.17
  -6  -2  -4   -9.28   13.80
   6   2   4    0.19    0.09
   6   2   4   -2.63    4.37
   6   2   4    0.23    0.10
  -7  -2  -4  -10.33   16.75
   7   2   4    0.99    0.19
   7   2   4    0.67    0.16
  -8  -2  -4  -19.26   15.38
   8   2   4    0.33    0.13
   8   2   4    0.03    0.13
   9   2   4   -0.05    0.10
   9   2   4   -0.12    0.12
   8  -3  -4    0.71    0.59
   8  -3  -4   -8.30    9.22
   8  -3  -4    0.33    0.44
  -8   3   4    2.80   12.68
   7  -3  -4    2.12    0.24
   7  -3  -4    3.22    0.76
   7  -3  -4    5.36   11.10
   7  -3  -4    1.93    0.30
  -7   3   4    3.74   11.51
   6  -3  -4    1.79    0.56
   6  -3  -4    1.09    0.22
   6  -3  -4   -1.93    8.73
  -6   3   4   -0.88    9.74
   5  -3  -4    1.07    7.30
   5  -3  -4    1.71    0.20
   5  -3  -4    1.86    0.25
   5  -3  -4    3.29    0.63
  -5   3   4    2.89    8.61
   4  -3  -4    1.32    0.40
   4  -3  -4    0.76    0.13
   4  -3  -4    0.53    0.10
   4  -3  -4    2.63    6.71
  -4   3   4    4.38    7.08
   3  -3  -4    3.22    0.56
   3  -3  -4    2.47    0.28
   3  -3  -4    2.59    0.22
   3  -3  -4    5.00    5.60
   3  -3  -4    2.48    0.24
  -3   3   4   -0.50    4.83
  -3   3   4    2.34    0.23
   2  -3  -4    6.27    0.55
   2  -3  -4    5.23    1.02
   2  -3  -4    6.22    0.52
   2  -3  -4    6.55    0.48
  -2   3   4    6.79    0.38
  -2   3   4    5.45    0.48
  -2   3   4   -4.40    5.78
  -2   3   4    6.42    0.39
   1  -3  -4   11.73    1.91
   1  -3  -4   -0.66    3.90
   1  -3  -4   12.58    0.77
   1  -3  -4   13.13    0.76
   1  -3  -4   13.68    1.08
  -1   3   4   13.94    0.76
  -1   3   4   13.72    0.77
  -1   3   4   10.75    0.94
  -1   3   4   -0.98    3.40
   0  -3  -4    2.48    0.15
   0  -3  -4    2.15    0.15
   0  -3  -4    2.20    0.19
   0  -3  -4    2.27    0.22
   0  -3  -4    2.39    0.42
   0   3   4    1.97    0.19
   0   3   4    2.21    0.15
   0   3   4    2.40    0.15
  -1  -3  -4    4.84    0.30
  -1  -3  -4    4.95    0.31
  -1  -3  -4    5.28    0.39
   1   3   4    4.96    0.30
   1   3   4    5.00    0.31
   1   3   4    4.34    0.38
  -2  -3  -4   69.11    4.92
  -2  -3  -4   67.62    4.04
  -2  -3  -4   68.45    3.89
   2   3   4   58.50    4.91
   2   3   4   72.23    4.05
   2   3   4   67.99    3.89
  -3  -3  -4    0.95    8.12
  -3  -3  -4   24.64    1.89
  -3  -3  -4   24.97    1.49
   3   3   4   26.90    2.02
   3   3   4   27.66    2.22
   3   3   4   24.28    1.90
  -4  -3  -4   26.80    1.51
  -4  -3  -4    7.33   10.39
  -4  -3  -4   27.37    1.92
   4   3   4   26.37    2.04
   4   3   4   23.03    2.16
  -5  -3  -4  -32.29   12.33
   5   3   4    0.14    0.09
   5   3   4    0.23    0.09
   5   3   4    0.34    0.06
  -6  -3  -4  -13.93   15.66
  -7  -3  -4  -11.77   15.81
  -8  -3  -4   -6.78   17.06
   8   3   4    1.64    0.27
  -9  -3  -4   -5.64   22.59
   9   3   4    0.39    0.17
   9   3   4    0.16    0.13
  10   3   4   -0.11    0.13
   8  -4  -4   -5.69   10.32
   8  -4  -4    0.11    0.11
  -8   4   4   -7.94    9.89
   7  -4  -4    9.11   12.29
   7  -4  -4    1.25    0.59
   7  -4  -4    0.95    0.21
   7  -4  -4    1.10    0.16
  -7   4   4   -3.32   10.67
   6  -4  -4    5.38    0.95
   6  -4  -4    3.71    0.36
   6  -4  -4    5.77   11.39
   6  -4  -4    3.01    0.42
  -6   4   4   -3.06    9.37
   5  -4  -4    1.52    0.19
   5  -4  -4    1.26    0.23
   5  -4  -4    2.34    9.27
   5  -4  -4    2.47    0.62
  -5   4   4    2.85    9.98
   4  -4  -4    9.77    0.83
   4  -4  -4    9.38    0.77
   4  -4  -4    6.99    7.92
   4  -4  -4    8.41    1.51
  -4   4   4    5.91    8.07
   3  -4  -4    4.86    0.46
   3  -4  -4   13.51    8.42
   3  -4  -4    4.89    0.87
   3  -4  -4    4.72    0.42
  -3   4   4    5.61    6.74
   2  -4  -4    2.05    6.36
   2  -4  -4   27.12    1.92
   2  -4  -4   26.60    2.07
   2  -4  -4   28.11    2.19
   2  -4  -4   26.66    3.88
  -2   4   4    5.21    6.68
  -2   4   4   23.81    1.92
   1  -4  -4    3.52    0.23
   1  -4  -4    4.29    0.70
   1  -4  -4    3.72    0.35
   1  -4  -4    3.53    0.33
   1  -4  -4   -3.81    3.92
   1  -4  -4    3.71    0.30
  -1   4   4    3.58    0.25
  -1   4   4   -0.57    4.05
  -1   4   4    4.12    0.30
   0  -4  -4   21.25    1.76
   0  -4  -4   20.02    3.11
   0  -4  -4   21.50    1.27
   0  -4  -4   21.18    1.24
   0   4   4   21.02    1.55
   0   4   4   21.05    1.24
  -1  -4  -4   33.89    1.94
  -1  -4  -4   35.40    2.44
  -1  -4  -4   34.76    2.00
  -1  -4  -4   32.31    4.86
   1   4   4   29.16    2.44
   1   4   4   33.91    1.94
  -2  -4  -4   83.34   12.61
  -2  -4  -4   90.99    5.01
  -2  -4  -4   88.86    7.41
  -2  -4  -4   90.75    6.33
   2   4   4   75.17    6.32
   2   4   4   87.86    5.01
   2   4   4   89.90    7.41
   2   4   4   86.79    6.79
  -3  -4  -4    0.19    0.05
  -3  -4  -4    0.35    0.20
  -3  -4  -4    3.76    7.57
  -3  -4  -4    0.19    0.04
   3   4   4    0.22    0.07
   3   4   4    0.06    0.05
  -4  -4  -4   73.30    4.22
   4   4   4   72.98    5.73
   4   4   4   72.63    6.26
  -5  -4  -4   -6.01   12.11
  -6  -4  -4   -5.33   14.22
   6   4   4    0.13    0.10
   6   4   4   -0.24    0.07
  -7  -4  -4   -4.67   15.81
   7   4   4   -0.12    0.07
   7   4   4    0.12    0.11
   7   4   4    0.34    0.13
  -8  -4  -4  -10.49   18.19
   8   4   4    0.18    0.12
   8   4   4    0.02    0.07
   8   4   4    0.01    0.11
  -9  -4  -4  -11.92   24.24
 -10  -4  -4   -4.17   24.14
  10   4   4    1.00    0.24
   7  -5  -4   -0.17    0.10
   7  -5  -4    0.28    0.16
   7  -5  -4   -3.09   10.40
   7  -5  -4    0.12    0.51
  -7   5   4    8.11   12.61
   6  -5  -4   -3.91    9.67
   6  -5  -4    0.07    0.14
   6  -5  -4    0.68    0.52
   6  -5  -4   -0.01    0.10
  -6   5   4   -7.12    8.50
   5  -5  -4   -2.03    9.24
   5  -5  -4    0.03    0.13
   5  -5  -4   -0.20    0.39
   5  -5  -4    0.13    0.09
  -5   5   4    1.05   10.07
   4  -5  -4    0.57    0.12
   4  -5  -4    2.35    6.85
   4  -5  -4    0.58    0.15
   4  -5  -4    0.49    0.40
  -4   5   4   -0.23    7.57
   3  -5  -4    7.40    7.40
   3  -5  -4    2.66    0.29
   3  -5  -4    2.69    0.32
   3  -5  -4    3.12    0.64
  -3   5   4    2.86    7.02
   2  -5  -4   18.60    1.55
   2  -5  -4   18.58    2.75
   2  -5  -4   -1.03    6.64
   2  -5  -4   17.76    1.46
  -2   5   4    6.59    7.49
   1  -5  -4   -0.18    5.30
  -1   5   4   -2.13    4.44
   0  -5  -4    2.26    0.27
   0  -5  -4   -0.72    4.51
   0  -5  -4    2.35    0.49
   0  -5  -4    2.43    0.24
   0  -5  -4    2.31    0.20
   0   5   4    2.25    0.20
   0   5   4    2.30    0.18
   0   5   4    0.11    4.86
  -1  -5  -4    7.63    0.60
  -1  -5  -4    7.19    0.70
  -1  -5  -4    7.81    1.22
  -1  -5  -4    8.03    0.69
  -1  -5  -4    8.68    0.49
   1   5   4    7.77    0.48
   1   5   4    7.08    0.60
  -2  -5  -4   13.17    1.11
  -2  -5  -4   12.32    0.75
  -2  -5  -4    0.29    8.96
  -2  -5  -4   11.63    1.89
  -2  -5  -4   13.16    0.95
   2   5   4   12.78    1.11
   2   5   4   12.12    0.75
   2   5   4   12.68    1.02
  -3  -5  -4   48.66    7.20
  -3  -5  -4   50.21    4.24
  -3  -5  -4   42.27   17.04
  -3  -5  -4   48.96    3.62
  -3  -5  -4   48.01    2.86
   3   5   4   49.85    3.88
   3   5   4   49.74    4.24
  -4  -5  -4   -5.42    9.96
  -4  -5  -4   12.71    1.15
  -4  -5  -4   13.62    0.76
   4   5   4   11.79    1.14
   4   5   4   12.76    1.04
  -5  -5  -4  -10.82    9.19
  -6  -5  -4    3.07   16.19
   6   5   4    5.93    0.61
   6   5   4    6.25    0.53
  -7  -5  -4    0.04   17.11
   7   5   4    4.03    0.37
   7   5   4    4.25    0.49
  -8  -5  -4  -15.87   15.87
   8   5   4   -0.07    0.07
   8   5   4    0.17    0.12
  -9  -5  -4  -20.97   21.44
   9   5   4    0.16    0.10
   9   5   4    0.12    0.15
 -10  -5  -4   11.15   29.31
   6  -6  -4   -1.27   10.30
   6  -6  -4   -0.39    0.46
   6  -6  -4    0.17    0.11
   6  -6  -4   -0.09    0.13
  -6   6   4    0.11   10.64
   5  -6  -4    1.70    0.59
   5  -6  -4    0.88    0.17
   5  -6  -4    0.76    0.20
   5  -6  -4    1.37    9.62
  -5   6   4    5.50   11.08
   4  -6  -4    0.58    0.14
   4  -6  -4   -2.64    7.80
   4  -6  -4    0.19    0.13
   4  -6  -4    0.96    0.47
  -4   6   4   -0.13    8.62
   3  -6  -4    3.23    7.77
   3  -6  -4    3.62    0.79
   3  -6  -4    4.05    0.38
   3  -6  -4    3.41    0.42
  -3   6   4    3.02    8.89
   2  -6  -4    0.98    0.39
   2  -6  -4    1.11    0.17
   2  -6  -4    0.98    0.18
   2  -6  -4   -0.88    7.12
  -2   6   4    7.26    8.63
   1  -6  -4   -0.08    0.28
   1  -6  -4    0.05    0.09
   1  -6  -4   -1.88    6.18
   1  -6  -4    0.29    0.10
  -1   6   4    1.55    7.04
   0  -6  -4   -2.00    6.23
   0   6   4    1.00    4.72
  -1  -6  -4   34.25    3.00
  -1  -6  -4   33.41    3.10
  -1  -6  -4   40.44    5.32
  -2  -6  -4    7.09    1.05
  -2  -6  -4    6.41    0.58
  -2  -6  -4    6.31    0.50
  -2  -6  -4    6.28    0.59
  -2  -6  -4    0.53    9.84
   2   6   4    5.61    0.55
  -3  -6  -4    0.28    0.09
  -3  -6  -4    0.82    0.32
  -3  -6  -4    1.82   13.44
   3   6   4    0.25    0.09
  -4  -6  -4   42.38   19.13
  -4  -6  -4   31.68    2.78
   4   6   4   32.55    2.54
   4   6   4   31.38    2.78
  -5  -6  -4    3.96   16.65
  -6  -6  -4   -6.95   15.04
  -7  -6  -4    6.67   18.17
  -8  -6  -4   13.92   24.62
  -9  -6  -4   31.94   32.07
   6  -7  -4    0.29   12.01
  -6   7   4    9.85   16.15
   5  -7  -4    0.54    0.16
   5  -7  -4    0.73    0.21
   5  -7  -4    1.00    0.55
   5  -7  -4   -3.44   11.08
  -5   7   4    6.91   12.48
   4  -7  -4    0.10    0.13
   4  -7  -4   -0.17    0.39
   4  -7  -4    0.05    0.11
   4  -7  -4   -1.83    9.12
  -4   7   4    4.96   11.87
   3  -7  -4    0.85    0.20
   3  -7  -4    4.18    9.95
   3  -7  -4    1.43    0.52
   3  -7  -4    0.74    0.17
  -3   7   4    6.82   10.98
   2  -7  -4    0.50    8.52
  -2   7   4    1.43    9.00
   1  -7  -4    0.59    0.14
   1  -7  -4    0.49    0.37
   1  -7  -4    0.71    0.16
   1  -7  -4   -4.81    6.31
  -1   7   4   -3.18    6.17
   0  -7  -4    1.01    0.41
   0  -7  -4    1.17    0.20
  -1  -7  -4   11.93    1.04
  -1  -7  -4   11.45    1.06
  -1  -7  -4   11.87    1.87
  -2  -7  -4    5.84    1.08
  -2  -7  -4    5.98    0.57
  -2  -7  -4    5.75    0.55
  -3  -7  -4   55.54   23.46
  -3  -7  -4   14.27    1.40
  -3  -7  -4   15.74    1.36
  -3  -7  -4   17.72    2.41
   3   7   4   15.32    1.28
  -4  -7  -4   -0.12    0.06
  -4  -7  -4   -9.32   13.92
   4   7   4   -0.07    0.09
  -5  -7  -4   12.43   17.21
  -6  -7  -4    7.56    0.77
  -6  -7  -4   22.15   20.96
   6   7   4    8.02    0.77
   6   7   4    8.07    0.69
  -7  -7  -4    0.58    0.18
  -7  -7  -4  -16.99   15.78
   7   7   4    0.54    0.16
  -8  -7  -4    0.01    0.12
  -8  -7  -4  -14.87   19.76
   8   7   4   -0.11    0.10
   8   7   4   -0.16    0.10
  -9  -7  -4   14.03   32.02
  -9  -7  -4    2.13    0.36
   9   7   4    1.31    0.29
   9   7   4    2.58    0.27
   5  -8  -4    0.36    0.19
   5  -8  -4    0.00    0.13
   4  -8  -4    6.68   13.95
  -4   8   4    4.44   12.80
   3  -8  -4    1.05    0.19
   3  -8  -4    0.79    0.50
   3  -8  -4    0.46    0.18
   3  -8  -4    2.94   11.27
  -3   8   4   -1.98   10.92
   2  -8  -4   -0.18    0.11
   2  -8  -4    0.05    0.39
   2  -8  -4    9.74   11.18
   2  -8  -4   -0.17    0.12
  -2   8   4   -2.47    9.98
   1  -8  -4    0.23    0.40
   1  -8  -4    0.06    0.12
   0  -8  -4    6.44    1.11
   0  -8  -4    5.42    0.56
  -1  -8  -4    1.57    0.55
  -1  -8  -4    2.53    0.30
  -2  -8  -4    3.49    0.38
  -2  -8  -4    3.52    0.35
  -2  -8  -4    1.96    0.66
  -3  -8  -4    0.47    0.13
  -3  -8  -4    0.35    0.13
  -3  -8  -4    0.06    0.37
  -4  -8  -4    4.91    0.47
  -4  -8  -4    4.35    0.48
  -4  -8  -4   11.97   19.60
   4   8   4    4.43    0.45
  -5  -8  -4   12.95   19.64
  -5  -8  -4    2.63    0.40
   5   8   4    3.86    0.36
  -6  -8  -4  -19.02   16.44
  -7  -8  -4  -12.89   19.21
  -7  -8  -4    0.14    0.13
   7   8   4    0.03    0.11
  -8  -8  -4   18.56   29.08
   3  -9  -4    0.51    0.50
   3  -9  -4    0.07    0.15
   2  -9  -4   -0.03    0.45
   2  -9  -4    0.12    0.13
   1  -9  -4    1.10    0.22
   1  -9  -4    0.65    0.49
   0  -9  -4   -0.37    0.44
   0  -9  -4    0.54    0.17
  -1  -9  -4    0.90    0.19
  -1  -9  -4    0.44    0.47
  -2  -9  -4    0.53    0.49
  -2  -9  -4    1.74    0.26
  -2  -9  -4    1.48    0.23
  -3  -9  -4    8.77    0.82
  -3  -9  -4    8.93    0.80
  -3  -9  -4    7.54    1.49
  -4  -9  -4    0.41    0.14
  -4  -9  -4    0.58    0.16
  -5  -9  -4   12.98   23.77
  -6  -9  -4    1.99    0.33
  -6  -9  -4  -14.55   24.12
  -7  -9  -4    0.53    0.18
  -7  -9  -4  -22.16   19.86
   7   9   4    0.43    0.15
  -8  -9  -4  -30.21   26.47
  -8  -9  -4    1.73    0.32
   2 -10  -4    0.45    0.19
   1 -10  -4    0.16    0.51
   1 -10  -4   -0.14    0.13
   0 -10  -4    0.73    0.19
   0 -10  -4   -0.01    0.48
  -1 -10  -4    0.06    0.50
  -1 -10  -4    1.05    0.21
  -2 -10  -4    1.84    0.27
  -2 -10  -4    0.82    0.57
  -3 -10  -4    0.68    0.18
  -3 -10  -4    0.37    0.16
  -4 -10  -4    0.54    0.19
  -4 -10  -4    1.09    0.22
  -5 -10  -4    3.24    0.44
  -6 -10  -4    1.11    0.27
  -7 -10  -4    0.10    0.17
  -7 -10  -4  -13.18   26.66
   7  10   4    0.10    0.13
  -2 -11  -4    0.85    0.22
  -3 -11  -4    0.20    0.16
  -4 -11  -4    0.00    0.11
  -5 -11  -4   -0.10    0.12
  -3 -10   5   -0.07    0.13
  -6  -9   5   -0.07    0.13
  -5  -9   5   -0.06    0.14
  -5  -9   5   -0.27    0.63
  -4  -9   5    0.55    0.21
  -4  -9   5    0.43    0.62
  -3  -9   5    1.04    0.23
  -3  -9   5    0.11    0.62
  -2  -9   5   -0.12    0.57
  -2  -9   5    0.08    0.14
  -1  -9   5    0.27    0.16
  -1  -9   5    0.12    0.56
   0  -9   5   -0.24    0.63
   0  -9   5    0.22    0.15
   1  -9   5    3.28    0.45
   7   8  -5    0.09    0.13
  -7  -8   5   -0.18    0.11
   6   8  -5    0.50    0.15
  -6  -8   5    0.15    0.15
   5   8  -5    1.06    0.20
  -5  -8   5    1.22    0.24
  -4  -8   5    0.45    0.17
  -4  -8   5   -0.67    0.57
  -3  -8   5    0.88    0.62
  -3  -8   5    1.07    0.23
  -2  -8   5    4.54    0.46
  -2  -8   5    1.80    0.76
  -1  -8   5    1.29    0.25
  -1  -8   5    0.46    0.56
   0  -8   5    0.91    0.21
   0  -8   5   -0.01    0.50
   1  -8   5    1.74    0.29
   1  -8   5    1.57    0.67
   2  -8   5    0.22    0.57
   2  -8   5   -0.15    0.10
   2  -8   5    0.11    0.15
   3  -8   5    0.09    0.16
   8   7  -5    1.37    0.20
  -8  -7   5    0.77    0.23
   7   7  -5    1.07    0.18
  -7  -7   5    0.64    0.20
   6   7  -5    0.05    0.10
  -6  -7   5   -0.17    0.10
   5   7  -5   -0.02    0.10
  -5  -7   5    0.14    0.12
   4   7  -5    0.81    0.17
  -4  -7   5    1.10    0.21
  -2  -7   5    2.18    0.31
  -2  -7   5    0.89    0.55
  -1  -7   5   -0.19    0.48
  -1  -7   5    0.56    0.16
   0  -7   5    0.14    0.11
   0  -7   5   -0.57    0.41
   1  -7   5    4.21    0.47
   1  -7   5    5.31    0.51
   1  -7   5    4.54    0.97
   2  -7   5   -0.08    0.12
   2  -7   5    0.38    0.51
   2  -7   5   -1.92   11.32
   2  -7   5    0.20    0.13
   3  -7   5    0.12    0.15
   3  -7   5   -0.06    0.10
   3  -7   5  -14.78   10.18
   3  -7   5   -0.16    0.14
   3  -7   5   -0.35    0.48
   4  -7   5   11.51   16.62
   9   6  -5    0.27    0.12
  -9  -6   5    0.06    0.15
  -8  -6   5    1.21    0.24
   7   6  -5    0.45    0.13
  -7  -6   5    0.45    0.16
   6   6  -5   -0.12    0.08
  -6  -6   5   -0.08    0.09
   5   6  -5    2.21    0.26
  -5  -6   5    2.27    0.31
   4   6  -5    0.49    0.12
  -4  -6   5    0.30    0.13
   3   6  -5    1.61    0.21
  -3  -6   5    1.49    0.25
  -2  -6   5    2.63    0.32
  -2  -6   5    1.59    0.58
  -1  -6   5    0.03    0.09
  -1  -6   5   -0.41    0.40
   0  -6   5   22.34    1.92
   0  -6   5   20.79    3.29
   1  -6   5   -0.02    0.09
   1  -6   5    0.54    0.43
   1  -6   5    0.63    8.06
   1  -6   5    0.12    0.10
   2  -6   5    6.69    9.83
   3  -6   5    4.25    0.44
   3  -6   5    4.14    0.92
   3  -6   5    4.06    0.48
   3  -6   5    4.65    0.48
   3  -6   5    2.87   11.58
   4  -6   5   -0.07    0.09
   4  -6   5   -0.08    0.12
   4  -6   5   -0.09    0.12
   4  -6   5   -0.45    0.45
   4  -6   5   -4.17   11.69
   5  -6   5    0.13    0.16
   5  -6   5   -1.16   14.21
   5  -6   5    0.43    0.15
   9   5  -5    0.00    0.09
   8   5  -5    3.96    0.35
  -8  -5   5    2.92    0.41
   7   5  -5    0.04    0.08
   7   5  -5    0.07    0.08
  -7  -5   5   -0.10    0.09
   6   5  -5   -0.01    0.07
   6   5  -5   -0.07    0.07
  -6  -5   5    0.10    0.10
   5   5  -5    0.59    0.11
  -5  -5   5    0.35    0.13
   4   5  -5    2.44    0.27
  -4  -5   5    3.10    0.35
   3   5  -5   55.57    4.36
  -3  -5   5   55.04    4.77
   2   5  -5   14.63   16.65
   2   5  -5    2.92    0.30
   2   5  -5    3.14    0.27
  -2  -5   5    2.75    0.22
  -2  -5   5    2.88    0.35
  -1  -5   5    2.87    0.36
  -1  -5   5    3.22    0.23
  -1  -5   5    2.93    0.67
   0  -5   5    3.33    5.38
   1  -5   5    5.46    0.54
   1  -5   5    5.79    1.00
   1  -5   5   -0.29    5.18
   1  -5   5    4.84    0.50
   1  -5   5    5.53    0.51
   2  -5   5    0.38    0.12
   2  -5   5    0.57    0.42
   2  -5   5    0.46    0.14
   2  -5   5   -1.61    6.56
   2  -5   5    0.54    0.14
   3  -5   5    0.58    0.16
   3  -5   5    0.65    0.15
   3  -5   5   -2.97    7.34
   3  -5   5    0.71    0.44
   3  -5   5    0.85    0.18
   4  -5   5   -7.19    8.67
   5  -5   5    1.71    0.28
   5  -5   5    1.35    0.24
   5  -5   5   -2.08   12.64
   5  -5   5    1.07    0.20
   6  -5   5   13.76   15.84
   9   4  -5    1.24    0.17
   8   4  -5    3.64    0.34
   7   4  -5    0.15    0.08
   7   4  -5    0.11    0.07
  -7  -4   5    0.19    0.11
   6   4  -5    3.71    0.35
   6   4  -5    4.11    0.36
  -6  -4   5    3.84    0.41
   5   4  -5    1.59    0.17
   5   4  -5    1.31    0.17
  -5  -4   5    1.59    0.23
   4   4  -5   -3.20   14.01
   3   4  -5   93.88   21.08
   2   4  -5    4.73    0.41
   2   4  -5    5.08    0.44
   2   4  -5    0.44   12.10
  -2  -4   5    5.38    0.41
  -2  -4   5    4.92    0.34
  -2  -4   5    5.12    0.49
   1   4  -5    3.20    0.35
   1   4  -5    3.48    0.31
   1   4  -5   -3.47    9.66
  -1  -4   5    3.64    0.39
  -1  -4   5    4.25    0.32
  -1  -4   5    3.95    0.27
  -1  -4   5    4.27    0.32
  -1  -4   5   -1.24    3.78
  -1  -4   5    4.04    0.35
   0  -4   5   40.84    2.50
   0  -4   5   42.21    6.10
   0  -4   5   40.68    3.58
   0  -4   5   41.18    3.27
   0  -4   5   42.07    3.43
  -1   4  -5    3.02    0.22
   1  -4   5    3.04    0.31
   1  -4   5    3.09    0.36
   1  -4   5    3.73    0.66
   1  -4   5    3.39    0.32
   1  -4   5    3.08    0.22
   1  -4   5    0.84    4.45
   2  -4   5    6.58    0.54
   2  -4   5    5.71    1.08
   2  -4   5    2.28    5.55
   2  -4   5    5.51    0.58
   2  -4   5    6.39    0.56
   3  -4   5   17.14    2.43
   3  -4   5   15.19    1.28
   3  -4   5   15.85    1.41
   3  -4   5    5.97    8.04
   3  -4   5   14.84    1.35
   4  -4   5    0.97    0.44
   4  -4   5    0.78    0.15
   4  -4   5   -6.31    5.94
   4  -4   5    1.12    0.20
   4  -4   5    1.12    0.20
   5  -4   5   -5.87    9.37
   6  -4   5    0.06    0.10
   6  -4   5    0.09    0.10
   6  -4   5    1.46   11.50
   6  -4   5    0.17    0.14
   7  -4   5    6.37   14.52
   9   3  -5    0.36    0.47
   8   3  -5    9.43    0.77
   7   3  -5    0.14    0.30
   7   3  -5    0.60    0.09
   7   3  -5    0.27    0.08
   6   3  -5    1.22    0.13
   6   3  -5    1.21    0.13
   6   3  -5    0.19    0.28
  -6  -3   5    1.07    0.18
   5   3  -5   10.83    0.88
   5   3  -5   10.88    0.88
  -5  -3   5   11.01    0.99
   4   3  -5  -19.36    9.79
   4   3  -5    0.33    0.08
  -4  -3   5    0.20    0.06
  -4  -3   5    0.38    0.10
   3   3  -5   15.02   13.61
   3   3  -5   41.57    3.22
   3   3  -5   39.50    3.01
  -3  -3   5   43.00    3.53
  -3  -3   5   39.72    2.48
   2   3  -5    0.19    0.06
   2   3  -5   -8.10    6.96
   2   3  -5    0.37    0.07
  -2  -3   5    0.28    0.07
  -2  -3   5    0.54    0.07
  -2  -3   5    0.43    0.10
   1   3  -5   33.55    2.55
  -1  -3   5   34.58    3.00
  -1  -3   5   34.22    2.55
  -1  -3   5   37.49    2.03
  -1  -3   5   33.86    2.10
   0   3  -5   13.79    1.02
   0  -3   5   13.33    1.16
   0  -3   5   14.14    2.10
   0  -3   5   13.48    0.85
   0  -3   5    2.75    4.59
   0  -3   5   14.53    1.03
   0  -3   5   13.43    1.22
   0  -3   5   13.88    0.82
  -1   3  -5    1.49    0.13
  -1   3  -5    1.48    0.12
   1  -3   5   -2.09    3.16
   1  -3   5    1.46    0.14
   1  -3   5    1.60    0.13
   1  -3   5    1.68    0.42
   1  -3   5    1.65    0.19
   1  -3   5    2.01    0.19
   1  -3   5    1.42    0.21
   1  -3   5    1.52    0.13
  -2   3  -5    3.84    0.24
   2  -3   5    4.20    0.70
   2  -3   5    3.88    0.37
   2  -3   5    3.37    0.24
   2  -3   5    3.13    0.23
   2  -3   5    4.58    4.91
   2  -3   5    3.52    0.35
   2  -3   5    3.39    0.34
  -3   3  -5    0.12    0.05
   3  -3   5   -0.08    0.07
   3  -3   5   -0.05    0.06
   3  -3   5   -2.00    5.60
   3  -3   5   -0.31    0.30
   3  -3   5    0.14    0.08
   4  -3   5   -1.48    5.67
   4  -3   5    0.40    0.13
   4  -3   5    0.35    0.12
   4  -3   5    0.26    0.35
   4  -3   5    0.36    0.10
   5  -3   5    2.49    9.77
   5  -3   5    5.68    0.55
   5  -3   5    5.38    0.56
   5  -3   5    5.53    0.50
   6  -3   5    5.33    0.48
   6  -3   5    5.25    0.53
   6  -3   5   12.26   14.03
   6  -3   5    4.62    0.55
   7  -3   5    0.17    0.15
   7  -3   5    0.11    0.11
   7  -3   5   -7.61   10.83
   8  -3   5    0.27    0.12
   8  -3   5   -6.11   13.43
   8  -3   5    0.23    0.17
   9   2  -5    0.73    0.63
   8   2  -5    1.55    0.62
   8   2  -5    1.50    0.45
   7   2  -5   -0.36    0.38
   7   2  -5   -0.33    0.28
   6   2  -5    0.14    0.38
   6   2  -5    0.99    0.10
   6   2  -5    0.42    0.28
   6   2  -5    0.83    0.11
   5   2  -5    0.32    0.30
   5   2  -5   -0.23    0.21
   5   2  -5    0.07    0.04
   5   2  -5   -0.08    0.04
  -5  -2   5   -0.01    0.06
   4   2  -5    8.93    1.03
   4   2  -5    8.35    0.70
   4   2  -5    4.91   12.28
   4   2  -5    8.11    1.37
  -4  -2   5    9.42    0.78
  -4  -2   5    8.30    0.55
  -4  -2   5   -4.07    4.62
   3   2  -5   -8.51    8.34
   2   2  -5    1.13    0.13
   2   2  -5    1.22    0.13
   2   2  -5   -2.08    7.01
  -2  -2   5    1.16    0.11
  -2  -2   5    1.21    0.14
  -2  -2   5    1.69    0.18
   1   2  -5  112.00    7.75
  -1  -2   5  107.28    6.15
  -1  -2   5  104.44    9.08
  -1  -2   5  100.18    6.38
  -1  -2   5  108.06    7.75
   0   2  -5   12.69    0.77
   0   2  -5   12.46    0.92
   0  -2   5   12.01    0.92
   0  -2   5   12.35    1.09
   0  -2   5   12.77    0.74
   0  -2   5   12.10    0.77
  -1   2  -5    7.72    0.50
  -1   2  -5    8.05    0.59
  -1   2  -5    7.24    0.47
   1  -2   5    8.37    1.23
   1  -2   5    8.06    0.50
   1  -2   5    1.25    3.67
   1  -2   5    8.11    0.59
   1  -2   5    7.57    0.65
   1  -2   5    8.33    0.68
   1  -2   5    7.66    0.71
  -2   2  -5   34.05    2.39
  -2   2  -5   31.26    1.91
  -2   2  -5   32.65    1.98
   2  -2   5   33.67    2.39
   2  -2   5   35.18    4.81
   2  -2   5   31.38    1.98
   2  -2   5   33.64    2.73
   2  -2   5   32.39    2.59
   2  -2   5   32.24    2.83
   2  -2   5   31.06    1.91
  -3   2  -5   56.66    3.35
   3  -2   5   56.61    3.35
   3  -2   5   60.17    4.98
   3  -2   5   59.80    4.79
   3  -2   5   59.76   12.45
   3  -2   5   57.80    3.48
   3  -2   5   56.64    4.55
   4  -2   5   13.47    1.22
   4  -2   5   13.97    1.26
   4  -2   5   14.56    1.14
   4  -2   5   35.65   10.96
   5  -2   5   18.81    1.50
   5  -2   5   18.20    1.67
   5  -2   5   17.15   10.45
   5  -2   5   19.14    1.61
   6  -2   5    0.01    0.09
   6  -2   5    0.08    0.08
   6  -2   5   -0.01    0.11
   6  -2   5   -4.05    9.02
   7  -2   5    4.30   13.48
   8  -2   5   -3.51   12.97
   8  -2   5    0.64    0.14
   8  -2   5    1.06    0.23
   9   1  -5   -0.15    0.68
   9   1  -5    0.41    0.49
   8   1  -5   -0.11    0.41
   8   1  -5   -0.68    0.58
   7   1  -5    1.45    0.44
   7   1  -5    2.40    0.65
   6   1  -5    0.13    0.25
   6   1  -5   -4.89    4.25
   6   1  -5    0.31    0.37
  -6  -1   5    3.01    6.66
   5   1  -5    3.99   14.71
   5   1  -5   -3.45    3.87
  -5  -1   5   -5.36    5.13
   4   1  -5   -7.24   10.79
   4   1  -5   -0.12    3.27
  -4  -1   5   -5.07    3.76
   3   1  -5   27.59    4.07
   3   1  -5   28.19    2.04
   3   1  -5    2.77    9.95
   3   1  -5   27.51    2.17
   3   1  -5   27.91    3.05
  -3  -1   5   26.79    1.67
   2   1  -5   14.82    1.15
   2   1  -5   14.89    1.08
   2   1  -5   13.58    2.16
   2   1  -5   14.67    1.62
  -2  -1   5   14.16    1.08
  -2  -1   5   14.44    0.89
   1   1  -5   30.83    1.81
   1   1  -5   30.99    2.20
  -1  -1   5   29.88    2.20
  -1  -1   5   28.30    1.81
   0   1  -5    0.27    0.05
   0   1  -5    0.19    0.04
   0  -1   5    0.09    0.02
   0  -1   5    0.27    0.05
   0  -1   5    0.19    0.04
  -1   1  -5   33.68    2.45
  -1   1  -5   35.44    2.03
   1  -1   5   31.13    2.02
   1  -1   5   32.43    1.94
   1  -1   5   34.98    2.45
  -2   1  -5   21.19    1.23
  -2   1  -5   19.92    1.17
  -2   1  -5   20.23    1.48
   2  -1   5   20.16    1.17
   2  -1   5   18.82    1.59
   2  -1   5   20.77    1.68
   2  -1   5   19.48    1.22
   2  -1   5   20.70    1.75
   2  -1   5   20.63    1.47
   2  -1   5   19.64    2.95
   2  -1   5    3.07    4.73
  -3   1  -5    6.64    0.49
  -3   1  -5    6.29    0.39
   3  -1   5    6.03    1.01
   3  -1   5    6.54    0.41
   3  -1   5    6.42    0.49
   3  -1   5    6.38    0.39
   3  -1   5    6.59    0.60
   3  -1   5    0.78    3.97
   3  -1   5    6.52    0.58
   3  -1   5    6.34    0.53
   4  -1   5   75.54   17.30
   5  -1   5  126.01   24.75
   6  -1   5    1.87    0.29
   6  -1   5    4.84    8.93
   6  -1   5    2.03    0.29
   6  -1   5    2.37    0.23
   7  -1   5   -2.33   11.17
   7  -1   5    0.40    0.10
   7  -1   5    0.73    0.18
   7  -1   5    0.51    0.15
   8  -1   5   10.08   14.96
   9  -1   5    0.31    0.16
   9  -1   5   -9.97   12.99
   9   0  -5    1.19    0.73
   9   0  -5    1.69    0.56
   8   0  -5   -0.44    0.56
   8   0  -5    0.05    0.39
   7   0  -5    0.92    0.37
   7   0  -5    1.14    0.55
   7   0  -5    1.75    8.75
  -7   0   5   -2.73    7.62
   6   0  -5    0.11    0.28
   6   0  -5    0.64    0.40
   6   0  -5   -3.91    5.35
  -6   0   5   -2.23    6.40
   5   0  -5   -1.88    6.35
   5   0  -5   12.09   15.84
  -5   0   5   -2.77    6.36
   4   0  -5   -5.54    9.47
   4   0  -5   -2.62    3.54
  -4   0   5   -1.05    4.47
   3   0  -5   -2.61    6.90
   3   0  -5    0.21    3.81
  -3   0   5   -1.64    3.69
   2   0  -5   28.56    3.13
   2   0  -5   29.58    2.09
   2   0  -5   27.80    4.17
  -2   0   5   29.09    1.71
  -2   0   5   26.73    2.09
   1   0  -5  776.52   81.35
   1   0  -5  767.53   44.64
   1   0  -5  751.12  108.43
   1   0  -5  775.31   54.27
  -1   0   5  770.14   44.63
  -1   0   5  640.00   54.25
   0   0  -5   35.60    2.17
   0   0  -5   37.98    2.64
   0   0   5   34.85    2.17
   0   0   5   35.76    2.64
  -1   0  -5   14.24    1.08
  -1   0  -5   14.13    0.89
   1   0   5   15.85    1.08
   1   0   5   15.01    0.85
   1   0   5   13.66    0.89
  -2   0  -5   18.96    1.10
  -2   0  -5   18.67    1.16
  -2   0  -5   20.33    1.41
   2   0   5   19.14    1.10
   2   0   5   18.38    1.59
   2   0   5   19.75    1.41
   2   0   5   18.49    1.16
   2   0   5   18.72    1.66
  -3   0  -5   16.28    0.95
  -3   0  -5   17.00    1.21
   3   0   5   16.16    1.38
   3   0   5   15.37    1.30
   3   0   5   17.31    1.43
   3   0   5   16.03    1.00
   3   0   5   16.84    1.21
   3   0   5    2.04    4.16
  -4   0  -5   16.18    1.20
  -4   0  -5   -1.97   11.90
  -4   0  -5   15.95    1.20
   4   0   5   16.25    1.00
   4   0   5   16.13    1.42
   4   0   5   15.48    1.28
   4   0   5   16.02    1.38
   4   0   5   17.00    1.20
   4   0   5   17.46    7.22
  -5   0  -5    6.73   14.41
   5   0   5   18.79    1.68
   5   0   5   18.78    1.50
   5   0   5   36.33   10.82
   5   0   5   19.24    1.62
   6   0   5    1.27    0.15
   6   0   5    1.12    0.20
   6   0   5    1.42    0.22
   6   0   5    1.45    7.02
   7   0   5    0.99    0.19
   7   0   5   -2.61    9.30
   7   0   5    0.60    0.16
   8   0   5    0.39    0.15
   8   0   5   -0.89   11.71
   8   0   5    0.82    0.20
   9   0   5  -15.82   10.75
   9   0   5    0.18    0.13
   9   0   5    0.24    0.16
   9  -1  -5    0.50    0.51
   9  -1  -5    0.17    0.69
   8  -1  -5   -3.79    9.77
   8  -1  -5   -0.44    0.52
   8  -1  -5   -0.13    0.38
  -8   1   5   -6.21    9.46
   7  -1  -5   -3.27    8.36
  -7   1   5    1.76    8.91
   6  -1  -5   -0.02    0.38
   6  -1  -5   -4.67    6.31
   6  -1  -5   -0.11    0.26
  -6   1   5    1.93    8.33
   5  -1  -5    1.29    0.50
   5  -1  -5    1.66    0.41
   5  -1  -5   -0.58    8.15
  -5   1   5   -0.25    7.66
   4  -1  -5    7.32    1.05
   4  -1  -5    5.77    0.49
   4  -1  -5   -6.11    5.64
   4  -1  -5    5.27    0.44
   4  -1  -5    4.88    0.71
   4  -1  -5   15.80   11.90
  -4   1   5    5.38    0.36
  -4   1   5   -1.61    5.75
   3  -1  -5    9.07    1.49
   3  -1  -5   10.11    1.13
   3  -1  -5    9.42    0.77
   3  -1  -5   10.61    0.74
   3  -1  -5   -0.32    4.09
  -3   1   5   10.15    0.60
  -3   1   5    9.23    0.74
  -3   1   5   -0.56    4.07
   2  -1  -5   90.58    6.20
   2  -1  -5   88.20    9.30
   2  -1  -5   84.50    6.65
   2  -1  -5   84.29   12.39
  -2   1   5   87.62    5.10
  -2   1   5   75.18    6.20
   1  -1  -5    2.08    0.14
   1  -1  -5    1.99    0.30
   1  -1  -5    2.05    0.18
   1  -1  -5    1.66    0.40
  -1   1   5    1.75    0.17
  -1   1   5    1.66    0.14
   0  -1  -5   13.60    0.92
   0  -1  -5   12.71    0.75
   0   1   5   12.70    0.75
   0   1   5   10.12    0.91
  -1  -1  -5  262.34   16.39
  -1  -1  -5  270.63   19.93
   1   1   5  283.36   16.39
   1   1   5  270.14   15.80
   1   1   5  285.06   19.93
  -2  -1  -5   35.60    2.51
  -2  -1  -5   34.44    2.06
   2   1   5   32.95    2.83
   2   1   5   34.96    2.51
   2   1   5   32.93    2.06
  -3  -1  -5   19.59    1.43
   3   1   5   19.18    1.18
   3   1   5   19.97    1.68
   3   1   5   19.65    1.43
   3   1   5   18.72    1.53
   3   1   5   18.90    1.62
  -4  -1  -5   14.27    1.11
  -4  -1  -5  -13.54   10.24
  -4  -1  -5   15.15    1.11
   4   1   5   14.74    0.92
   4   1   5    2.43    5.71
   4   1   5   15.45    1.11
   4   1   5   14.20    1.27
   4   1   5   15.32    1.18
   4   1   5   14.73    1.31
  -5  -1  -5   25.84    1.91
  -5  -1  -5    1.18   15.80
   5   1   5    5.92    6.85
   5   1   5   25.78    2.17
   5   1   5   26.13    2.03
   5   1   5   25.73    2.25
  -6  -1  -5  -20.53   13.35
   6   1   5   -3.21    6.05
   7   1   5   -3.05    8.03
   7   1   5    1.46    0.24
   8   1   5    0.08   10.95
   8   1   5    0.72    0.18
   8   1   5    0.43    0.15
   9   1   5    1.42    0.27
   9   1   5    1.41    0.26
   9  -2  -5   -7.84   11.82
  -9   2   5    0.88   11.92
   8  -2  -5    1.46   12.30
  -8   2   5    3.95   12.27
   7  -2  -5   -0.23    0.36
   7  -2  -5   -1.31    8.66
   7  -2  -5    0.43    0.45
  -7   2   5    5.23   10.55
   6  -2  -5    8.65    9.31
  -6   2   5    1.75    8.40
   5  -2  -5    6.86    8.72
   5  -2  -5   12.38    1.07
   5  -2  -5   11.67    1.96
   5  -2  -5   12.75    0.99
  -5   2   5    3.00    7.96
   4  -2  -5    9.39    7.39
   4  -2  -5   10.66    0.84
   4  -2  -5    9.83    0.77
   4  -2  -5    7.88    1.53
  -4   2   5   -2.04    5.08
   3  -2  -5    0.37    0.06
   3  -2  -5    2.62    5.06
   3  -2  -5    0.19    0.22
   3  -2  -5    0.29    0.07
   3  -2  -5    0.29    0.06
  -3   2   5    0.30    0.05
  -3   2   5   -1.39    3.54
  -3   2   5    0.29    0.04
  -3   2   5    0.32    0.07
   2  -2  -5    1.79    0.16
   2  -2  -5    0.08    3.91
   2  -2  -5    1.73    0.18
   2  -2  -5    1.61    0.17
   2  -2  -5    2.10    0.39
  -2   2   5    0.40    4.07
  -2   2   5    1.89    0.13
  -2   2   5    2.04    0.13
  -2   2   5    1.36    0.17
   1  -2  -5  149.26   23.97
   1  -2  -5  172.72   12.00
   1  -2  -5  171.19    9.86
  -1   2   5  172.29    9.86
  -1   2   5  163.44    9.52
  -1   2   5  161.20   12.00
   0  -2  -5    0.22    0.05
   0  -2  -5    0.26    0.03
   0   2   5    0.18    0.05
   0   2   5    0.10    0.03
  -1  -2  -5   17.62    1.31
  -1  -2  -5   17.22    1.03
  -1  -2  -5   18.35    1.08
   1   2   5   17.31    1.03
   1   2   5   18.50    1.31
   1   2   5   17.29    1.07
  -2  -2  -5   71.61    4.15
  -2  -2  -5   68.14    5.04
   2   2   5   67.05    5.68
   2   2   5   69.41    4.15
  -3  -2  -5    4.69    0.39
  -3  -2  -5    0.08    7.99
   3   2   5    4.83    0.46
   3   2   5    5.06    0.32
   3   2   5    4.67    0.41
   3   2   5    4.97    0.45
   3   2   5    5.39    0.39
  -4  -2  -5   61.95    4.69
  -4  -2  -5    0.55   14.96
   4   2   5   64.12    5.51
   4   2   5   69.80    5.03
   4   2   5   61.46    3.87
  -5  -2  -5  -16.19   10.53
   5   2   5    2.09    4.79
  -6  -2  -5  -11.41   10.46
   6   2   5    2.70    0.33
   6   2   5    2.58    0.32
   6   2   5    3.48    5.74
  -7  -2  -5  -37.94   14.31
  -8  -2  -5    8.39   19.51
   9   2   5    1.05    0.23
   9   2   5    1.09    0.24
   8  -3  -5   -4.84    9.87
   8  -3  -5    0.78    0.49
   8  -3  -5    0.87    0.59
  -8   3   5   -1.23   11.61
   7  -3  -5    0.69    0.56
   7  -3  -5    8.41   11.73
   7  -3  -5    0.79    0.13
   7  -3  -5    0.87    0.42
  -7   3   5   -1.43   10.12
   6  -3  -5    2.58    0.26
   6  -3  -5    1.83    0.30
   6  -3  -5    3.53    0.73
   6  -3  -5   16.43   11.99
  -6   3   5    6.20   10.66
   5  -3  -5    6.35    0.98
   5  -3  -5    4.25    0.39
   5  -3  -5    3.79    0.42
   5  -3  -5   -3.60    7.37
  -5   3   5    8.83    9.46
   4  -3  -5    4.35    7.18
   4  -3  -5    4.54    0.41
   4  -3  -5    5.75    0.94
   4  -3  -5    4.72    0.45
  -4   3   5   -0.46    6.35
   3  -3  -5   -0.93    4.59
   3  -3  -5    1.43    0.37
   3  -3  -5    0.84    0.14
  -3   3   5   -1.17    4.21
   2  -3  -5  232.52   18.14
   2  -3  -5  238.78   19.03
   2  -3  -5  229.99   33.73
  -2   3   5  248.27   13.87
  -2   3   5  240.20   13.39
  -2   3   5  202.73   16.87
   1  -3  -5    8.23    1.45
   1  -3  -5    9.75    0.58
   1  -3  -5   -0.68    3.51
   1  -3  -5   10.06    0.73
   1  -3  -5    9.68    0.78
   1  -3  -5    9.87    0.82
   1  -3  -5    9.73    0.59
  -1   3   5    9.96    0.58
  -1   3   5    8.77    0.72
  -1   3   5    6.19    5.06
  -1   3   5   10.14    0.59
   0  -3  -5   30.17    1.75
   0  -3  -5   31.64    2.21
   0  -3  -5   31.86    1.81
   0  -3  -5   27.59    4.40
   0   3   5   26.34    2.21
   0   3   5   31.30    1.81
   0   3   5   31.41    1.75
  -1  -3  -5  144.71    8.62
  -1  -3  -5  149.55   10.88
  -1  -3  -5  153.11    8.94
   1   3   5  147.95    8.94
   1   3   5  152.54   10.88
   1   3   5  149.09    8.62
  -2  -3  -5    1.64    0.16
  -2  -3  -5    1.50    0.10
   2   3   5    1.44    0.12
   2   3   5    1.41    0.10
   2   3   5    1.44    0.15
  -3  -3  -5   -3.16    7.58
  -3  -3  -5   12.18    0.70
  -3  -3  -5   11.43    0.90
   3   3   5   12.94    1.06
   3   3   5   12.45    0.96
   3   3   5   10.77    0.75
  -4  -3  -5    8.98    0.72
  -4  -3  -5   -5.37   10.24
   4   3   5    9.78    0.82
   4   3   5    9.09    0.75
   4   3   5    9.50    0.85
  -5  -3  -5   74.02   28.00
   5   3   5   93.90    7.07
   5   3   5   84.08    7.74
   5   3   5   92.71    7.45
  -6  -3  -5   78.71   27.27
   6   3   5   37.59    3.31
   6   3   5   37.65    3.19
   6   3   5   38.60    3.00
  -7  -3  -5   -9.29   15.43
  -8  -3  -5  -13.16   16.03
   8   3   5    1.91    0.29
  -9  -3  -5  -11.96   21.29
   9   3   5    1.13    0.24
   9   3   5    1.14    0.24
   8  -4  -5   -6.13   10.97
   8  -4  -5    0.11    0.11
  -8   4   5   -9.23   10.33
   7  -4  -5   -0.03    0.08
   7  -4  -5    0.08    0.15
   7  -4  -5    0.28    0.52
   7  -4  -5   -4.46    9.43
  -7   4   5   -5.94    9.53
   6  -4  -5    0.29    0.15
   6  -4  -5    0.39    0.11
   6  -4  -5    1.76   10.26
   6  -4  -5    1.30    0.54
  -6   4   5   -2.45   10.26
   5  -4  -5   13.92   10.70
   5  -4  -5   15.17    1.44
   5  -4  -5   17.04    1.35
   5  -4  -5   18.05    2.61
  -5   4   5    3.92    9.96
   4  -4  -5    4.83    0.48
   4  -4  -5    4.56    0.44
   4  -4  -5    6.31    1.02
   4  -4  -5   -0.42    6.79
  -4   4   5    1.93    7.16
   3  -4  -5   -4.22    5.02
   3  -4  -5    0.24    0.10
   3  -4  -5    0.35    0.30
   3  -4  -5    0.26    0.07
  -3   4   5   -4.53    4.98
   2  -4  -5   -3.65    4.54
  -2   4   5   -2.16    5.02
   1  -4  -5   17.80    1.24
   1  -4  -5   16.26    1.33
   1  -4  -5   -2.43    4.92
   1  -4  -5   17.07    1.00
   1  -4  -5   16.68    1.41
   1  -4  -5   16.40    2.49
  -1   4   5   15.11    1.24
  -1   4   5   17.23    1.00
   0  -4  -5   23.60    1.71
   0  -4  -5   23.86    1.94
   0  -4  -5   23.54    1.36
   0  -4  -5   22.87    3.42
   0  -4  -5   24.39    1.40
   0   4   5   19.76    1.71
   0   4   5   23.83    1.36
   0   4   5   23.55    1.40
  -1  -4  -5   16.84    2.42
  -1  -4  -5   16.32    0.96
  -1  -4  -5   17.20    1.22
   1   4   5   13.75    1.21
   1   4   5   16.97    0.96
   1   4   5   16.75    1.00
  -2  -4  -5   52.16    2.98
  -2  -4  -5   51.28    3.76
  -2  -4  -5   36.15   15.48
   2   4   5   50.22    4.04
   2   4   5   51.22    4.40
   2   4   5   53.25    3.77
   2   4   5   50.15    2.98
  -3  -4  -5  -11.92    8.95
  -3  -4  -5    0.13    0.04
  -3  -4  -5    0.10    0.05
   3   4   5    0.11    0.05
   3   4   5    0.13    0.05
  -4  -4  -5   -7.70   12.82
  -5  -4  -5  -17.32   14.22
  -6  -4  -5   -5.16   13.87
   6   4   5    1.48    0.24
  -7  -4  -5    3.39   18.29
   7   4   5    1.17    0.21
   7   4   5    1.14    0.14
   7   4   5    0.87    0.19
  -8  -4  -5  -21.71   17.53
   8   4   5    1.38    0.25
   8   4   5    1.46    0.25
  -9  -4  -5   17.14   30.71
 -10  -4  -5   19.81   28.19
   7  -5  -5    0.41    0.16
   7  -5  -5   -0.05    0.54
   7  -5  -5   -0.30   11.26
   7  -5  -5   -0.10    0.10
  -7   5   5   -4.94   11.32
   6  -5  -5    0.05    0.46
   6  -5  -5   -2.86    8.99
   6  -5  -5    0.02    0.10
   6  -5  -5    0.22    0.14
  -6   5   5   -3.80    9.98
   5  -5  -5    0.52    0.45
   5  -5  -5   -1.70    8.74
   5  -5  -5    0.32    0.11
   5  -5  -5    0.21    0.14
  -5   5   5   -3.03    8.14
   4  -5  -5    0.24    0.10
   4  -5  -5    0.01    0.37
   4  -5  -5    0.13    7.40
   4  -5  -5    0.47    0.13
  -4   5   5   -2.34    7.38
   3  -5  -5    3.38    6.94
   3  -5  -5    1.39    0.22
   3  -5  -5    2.27    0.52
   3  -5  -5    1.74    0.21
  -3   5   5    4.28    7.32
   2  -5  -5   -1.11    6.49
  -2   5   5   11.36    8.24
   1  -5  -5    0.41    0.11
   1  -5  -5    0.28    0.09
   1  -5  -5   -5.18    4.62
   1  -5  -5    0.42    0.08
   1  -5  -5    0.52    0.28
  -1   5   5   -5.40    4.09
  -1   5   5    0.29    0.07
   0  -5  -5   18.53    1.52
   0  -5  -5   17.72    2.68
   0  -5  -5   19.06    1.44
   0   5   5   -3.91    5.35
   0   5   5   15.89    1.33
   0   5   5   19.18    1.07
  -1  -5  -5   39.51    6.05
  -1  -5  -5   41.37    3.03
  -1  -5  -5   39.37    3.42
  -1  -5  -5   41.88    3.54
  -1  -5  -5   43.49    2.49
   1   5   5   41.77    2.40
  -2  -5  -5    2.37   11.36
  -2  -5  -5    1.18    0.19
  -2  -5  -5    1.36    0.12
  -2  -5  -5    2.46    0.40
  -2  -5  -5    1.55    0.17
   2   5   5    1.70    0.20
   2   5   5    1.37    0.17
   2   5   5    1.39    0.12
  -3  -5  -5   27.77    2.40
  -3  -5  -5   28.50    1.62
  -3  -5  -5   23.65   14.11
   3   5   5   27.36    1.62
   3   5   5   27.41    2.20
   3   5   5   27.08    2.40
  -4  -5  -5   -1.36   11.70
   4   5   5    0.42    0.09
   4   5   5    0.38    0.10
  -5  -5  -5   11.23   16.84
   5   5   5   15.09    1.40
   5   5   5   16.15    1.27
  -6  -5  -5   -6.41   16.06
  -7  -5  -5    4.27   19.33
   7   5   5    3.53    0.42
   7   5   5    3.41    0.33
  -8  -5  -5   -2.60   19.85
   8   5   5    1.71    0.28
  -9  -5  -5  -22.59   22.85
   9   5   5    0.19    0.10
   9   5   5   -0.05    0.13
   6  -6  -5    0.50    0.14
   6  -6  -5    0.31    0.17
   6  -6  -5    0.89    0.58
   6  -6  -5   -4.28   10.69
  -6   6   5    0.65   13.56
   5  -6  -5   -5.36    8.04
   5  -6  -5    1.53    0.26
  -5   6   5   -0.70   10.72
   4  -6  -5    0.34    0.12
   4  -6  -5    0.62    0.16
   4  -6  -5   -3.16    7.48
   4  -6  -5    0.67    0.44
  -4   6   5    3.67    9.57
   3  -6  -5    1.41    0.20
   3  -6  -5    2.50    8.43
   3  -6  -5    1.64    0.24
   3  -6  -5    1.39    0.50
  -3   6   5   -0.28    7.33
   2  -6  -5    3.87    0.41
   2  -6  -5   -4.76    6.07
   2  -6  -5    4.40    0.43
   2  -6  -5    4.75    0.85
  -2   6   5    7.52    8.77
   1  -6  -5    1.77    0.47
   1  -6  -5    4.97    7.18
   1  -6  -5    1.49    0.20
   1  -6  -5    1.57    0.22
  -1   6   5   -4.71    5.51
   0  -6  -5   15.98    1.29
   0  -6  -5   18.87    2.61
   0  -6  -5   16.19    1.47
   0  -6  -5   18.47    1.40
   0  -6  -5    3.04    6.69
   0   6   5    5.82    7.20
  -1  -6  -5    4.84    0.47
  -1  -6  -5    5.06    0.48
  -1  -6  -5    5.03    0.41
  -2  -6  -5    0.29    0.27
  -2  -6  -5   -9.71   10.97
  -2  -6  -5   -0.03    0.05
   2   6   5   -0.27    0.07
  -3  -6  -5  -19.91   12.13
  -4  -6  -5   46.00   21.44
  -4  -6  -5   36.45    3.20
   4   6   5   36.42    2.92
   4   6   5   37.54    3.20
  -5  -6  -5   13.73    1.21
  -5  -6  -5    9.68   18.13
   5   6   5   13.56    1.09
   5   6   5   12.55    1.20
  -6  -6  -5    0.55    0.16
  -6  -6  -5   -8.06   15.10
   6   6   5    0.48    0.14
   6   6   5    0.50    0.12
  -7  -6  -5    0.38    0.14
  -7  -6  -5  -10.62   16.53
   7   6   5    0.31    0.13
   7   6   5   -0.04    0.08
  -8  -6  -5    4.07    0.52
  -8  -6  -5   -0.04   26.73
   8   6   5    4.21    0.39
   8   6   5    3.62    0.48
  -9  -6  -5  -49.05   17.61
  -9  -6  -5    1.13    0.26
   9   6   5    0.40    0.20
   9   6   5    0.79    0.15
   6  -7  -5    0.85    0.24
   6  -7  -5    0.61    0.18
   5  -7  -5    0.05    0.12
   5  -7  -5   -0.47    0.47
   5  -7  -5   -3.23    9.63
   5  -7  -5   -0.28    0.13
  -5   7   5   -0.46   12.59
   4  -7  -5    0.08    0.43
   4  -7  -5   -0.01    0.10
   4  -7  -5   -0.15    0.10
   4  -7  -5    0.29    8.89
  -4   7   5   -1.18    9.82
   3  -7  -5   -0.94    9.05
  -3   7   5    0.96    9.36
   2  -7  -5   -0.71    8.44
  -2   7   5   -3.03    8.19
   1  -7  -5   -5.53    7.18
  -1   7   5   -5.89    7.22
   0  -7  -5    0.02    0.11
   0  -7  -5    0.15    0.33
  -1  -7  -5   44.04    3.81
  -1  -7  -5   47.33    6.74
  -2  -7  -5    1.47    0.47
  -2  -7  -5    1.25    0.20
  -2  -7  -5    1.24    0.20
  -3  -7  -5   39.26   20.84
  -3  -7  -5   14.98    1.34
   3   7   5   14.94    1.23
  -4  -7  -5   -6.25   15.32
  -5  -7  -5  -10.82   15.34
  -5  -7  -5    0.60    0.15
   5   7   5    0.34    0.12
   5   7   5    0.47    0.14
  -6  -7  -5    5.90    0.61
  -6  -7  -5    1.02   20.31
   6   7   5    5.31    0.59
   6   7   5    6.23    0.54
  -7  -7  -5   40.70   25.75
  -8  -7  -5  -15.67   22.24
  -8  -7  -5   -0.03    0.12
   8   7   5    0.10    0.11
   8   7   5   -0.13    0.11
  -9  -7  -5    0.48    0.19
  -9  -7  -5   -0.14   28.23
   9   7   5    0.19    0.16
   9   7   5    0.12    0.12
   5  -8  -5    0.48    0.17
   5  -8  -5    0.45    0.20
   4  -8  -5   -0.04    0.46
   4  -8  -5   -7.28   10.34
   4  -8  -5    0.02    0.14
   4  -8  -5    0.10    0.14
  -4   8   5   -0.89   11.94
   3  -8  -5   10.59   12.58
  -3   8   5    4.64   11.83
   2  -8  -5    1.24    0.53
   2  -8  -5    6.61   11.23
   2  -8  -5    1.64    0.26
   2  -8  -5    1.43    0.24
  -2   8   5   -3.42    8.74
   1  -8  -5    2.75    0.35
   1  -8  -5    2.56    0.65
   0  -8  -5    2.10    0.59
   0  -8  -5    2.91    0.34
  -1  -8  -5    0.32    0.15
  -1  -8  -5    0.58    0.41
  -2  -8  -5    1.09    0.48
  -2  -8  -5    1.76    0.26
  -2  -8  -5    2.01    0.26
  -3  -8  -5    4.00    0.43
  -3  -8  -5    4.28    0.43
  -4  -8  -5    4.17    0.47
  -4  -8  -5    3.89    0.48
  -4  -8  -5   13.91   19.57
   4   8   5    4.51    0.42
  -5  -8  -5   -8.96   18.23
  -6  -8  -5  -12.74   19.80
  -6  -8  -5    0.56    0.17
   6   8   5    0.35    0.13
  -7  -8  -5    1.44   24.71
  -7  -8  -5    1.06    0.23
   7   8   5    0.52    0.18
   7   8   5    1.43    0.20
  -8  -8  -5   19.49   31.43
   3  -9  -5   -6.82   12.19
   3  -9  -5    1.07    0.54
   3  -9  -5    0.96    0.24
  -3   9   5    2.74   12.10
   2  -9  -5    0.35    0.17
   2  -9  -5   -0.20    0.44
   1  -9  -5    0.13    0.13
   1  -9  -5    0.10    0.44
   0  -9  -5    1.06    0.21
   0  -9  -5    0.29    0.45
  -1  -9  -5   -0.20    0.10
  -1  -9  -5   -0.23    0.42
  -2  -9  -5    0.20    0.44
  -2  -9  -5    1.42    0.22
  -3  -9  -5    1.75    0.28
  -3  -9  -5    1.85    0.28
  -4  -9  -5    0.04    0.10
  -4  -9  -5    0.00    0.11
  -5  -9  -5    0.72    0.19
  -5  -9  -5   -3.01   18.58
  -5  -9  -5    0.57    0.17
   5   9   5    1.19    0.19
  -6  -9  -5   19.11   24.65
  -7  -9  -5    1.63    0.30
  -7  -9  -5  -27.14   21.67
  -8  -9  -5   11.76   33.20
   2 -10  -5   -0.01    0.15
   1 -10  -5    0.60    0.52
   1 -10  -5    0.57    0.21
   0 -10  -5    3.74    0.46
  -1 -10  -5    0.37    0.18
  -1 -10  -5    0.14    0.49
  -2 -10  -5    0.36    0.16
  -2 -10  -5   -0.24    0.48
  -3 -10  -5    2.07    0.31
  -4 -10  -5    1.32    0.26
  -4 -10  -5    1.61    0.27
  -5 -10  -5    0.69    0.18
  -5 -10  -5    0.27    0.17
  -6 -10  -5    0.00    0.12
  -6 -10  -5  -12.17   24.14
  -7 -10  -5  -24.44   23.26
  -7 -10  -5    0.56    0.21
   7  10   5    0.27    0.16
  -1 -11  -5   -0.01    0.14
  -2 -11  -5    0.63    0.20
  -3 -11  -5    0.32    0.17
  -4 -11  -5    0.56    0.20
  -5 -11  -5    0.21    0.15
  -5  -9   6    0.36    0.18
  -4  -9   6    0.12    0.63
  -4  -9   6    0.42    0.19
  -3  -9   6   -0.15    0.60
  -3  -9   6    0.15    0.14
  -2  -9   6    0.10    0.14
  -2  -9   6   -0.03    0.60
  -1  -9   6    0.51    0.65
  -1  -9   6    0.20    0.15
   0  -9   6    1.53    0.29
   1  -9   6    0.39    0.17
   7   8  -6    0.56    0.17
  -7  -8   6    0.48    0.19
   6   8  -6    0.40    0.15
  -6  -8   6    0.17    0.16
  -5  -8   6    0.64    0.21
  -4  -8   6    0.79    0.20
  -4  -8   6   -0.07    0.62
  -3  -8   6    0.77    0.67
  -3  -8   6    1.66    0.29
  -2  -8   6    1.36    0.73
  -2  -8   6    3.90    0.43
  -1  -8   6   -0.02    0.53
  -1  -8   6   -0.14    0.11
   0  -8   6    0.75    0.21
   0  -8   6    0.82    0.58
   1  -8   6    0.85    0.20
   1  -8   6    0.36    0.60
   2  -8   6    0.42    0.18
   2  -8   6    0.88    0.61
   2  -8   6    0.68    0.20
   3  -8   6    1.03    0.23
   3  -8   6    0.34    0.20
   8   7  -6    0.86    0.18
  -8  -7   6    0.85    0.21
   7   7  -6    0.25    0.13
  -7  -7   6    0.48    0.17
   6   7  -6    0.12    0.13
  -6  -7   6    0.07    0.12
   5   7  -6    0.57    0.15
  -5  -7   6    0.66    0.18
   4   7  -6    0.01    0.13
  -4  -7   6    0.01    0.11
  -3  -7   6    3.13    0.37
  -3  -7   6    0.95    0.65
  -2  -7   6    0.31    0.49
  -2  -7   6    0.05    0.12
  -1  -7   6    0.40    0.16
  -1  -7   6   -0.08    0.47
   0  -7   6    1.47    0.25
   0  -7   6    0.77    0.56
   1  -7   6    2.76    0.37
   1  -7   6    2.14    0.71
   2  -7   6    0.12    0.50
   2  -7   6    0.14    0.14
   2  -7   6    0.34    0.15
   3  -7   6   -0.22    0.09
   3  -7   6   -0.38    0.49
   3  -7   6   -4.68   12.56
   3  -7   6    0.06    0.12
   4  -7   6    0.67    0.19
   4  -7   6    0.79    0.23
   4  -7   6    2.15   15.04
   4  -7   6    0.66    0.19
   8   6  -6    0.35    0.12
  -8  -6   6    0.18    0.15
   7   6  -6    0.67    0.15
  -7  -6   6    0.68    0.19
   6   6  -6    2.62    0.27
  -6  -6   6    2.03    0.32
   5   6  -6    1.32    0.19
  -5  -6   6    1.24    0.24
   4   6  -6    2.56    0.27
  -4  -6   6    2.12    0.31
   3   6  -6    0.15    0.11
  -3  -6   6   -0.06    0.10
  -2  -6   6    3.05    0.73
  -1  -6   6    1.04    0.20
  -1  -6   6   -0.13    0.48
   0  -6   6    0.14    0.12
   0  -6   6    0.12    0.44
   1  -6   6    0.34    0.13
   1  -6   6   -6.30    6.33
   1  -6   6    0.15    0.11
   1  -6   6   -0.28    0.40
   2  -6   6    1.21    0.52
   2  -6   6   -0.22    8.37
   2  -6   6    0.81    0.19
   2  -6   6    0.81    0.18
   2  -6   6    0.80    0.17
   3  -6   6    1.58    0.25
   3  -6   6   -4.67   10.47
   3  -6   6    1.10    0.20
   3  -6   6    0.94    0.21
   3  -6   6    1.43    0.59
   4  -6   6    2.20   13.05
   4  -6   6    0.85    0.22
   4  -6   6    0.94    0.21
   4  -6   6    0.56    0.54
   4  -6   6    0.80    0.19
   5  -6   6    4.36   14.42
   9   5  -6    0.15    0.11
   8   5  -6    1.06    0.16
   7   5  -6    1.64    0.21
  -7  -5   6    1.93    0.29
   6   5  -6    0.03    0.09
  -6  -5   6   -0.14    0.07
   5   5  -6    1.81    0.21
  -5  -5   6    1.54    0.25
   4   5  -6   31.70    2.49
  -4  -5   6   30.72    2.73
   3   5  -6    1.56   15.08
   3   5  -6    0.92    0.15
  -3  -5   6    0.84    0.17
   2   5  -6  -14.75   13.71
   2   5  -6    0.66    0.12
  -2  -5   6    0.80    0.18
  -2  -5   6    0.95    0.11
  -1  -5   6   -0.04    0.05
  -1  -5   6   -0.05    0.40
  -1  -5   6   -0.04    0.08
   0  -5   6    7.65    0.70
   0  -5   6    7.81    0.76
   0  -5   6    8.54    1.34
   0  -5   6    2.24    5.59
   1  -5   6    2.80    0.36
   1  -5   6   -0.67    5.49
   1  -5   6    3.37    0.70
   1  -5   6    2.97    0.33
   1  -5   6    2.79    0.33
   2  -5   6    3.06    0.31
   2  -5   6   -1.14    5.84
   2  -5   6    2.40    0.67
   2  -5   6    2.34    0.33
   2  -5   6    2.54    0.32
   3  -5   6    1.80    9.09
   3  -5   6    1.73    0.24
   3  -5   6    2.06    0.29
   3  -5   6    1.82    0.58
   4  -5   6   -0.06    0.11
   4  -5   6   -0.03    0.41
   4  -5   6    1.13    9.98
   4  -5   6    0.00    0.10
   4  -5   6    0.00    0.11
   5  -5   6    2.07    0.31
   5  -5   6    1.95    0.27
   5  -5   6    1.80    0.28
   5  -5   6    0.61   14.33
   6  -5   6    6.36   14.63
   9   4  -6    0.04    0.10
   8   4  -6    0.94    0.15
   7   4  -6    0.31    0.09
  -7  -4   6    0.38    0.14
   6   4  -6    4.73    0.44
  -6  -4   6    5.00    0.50
   5   4  -6    0.80    0.12
  -5  -4   6    0.97    0.17
   4   4  -6   10.09   16.62
   3   4  -6   18.80    1.49
   3   4  -6   12.25   16.88
  -3  -4   6   18.54    1.16
  -3  -4   6   18.43    1.65
   2   4  -6   22.64   14.93
   2   4  -6   12.89    0.96
   2   4  -6   12.80    1.02
  -2  -4   6   11.93    1.13
  -2  -4   6   12.42    0.79
  -2  -4   6   12.53    0.95
   1   4  -6   -2.36   10.71
   1   4  -6   10.24    0.81
  -1  -4   6   11.17    0.81
  -1  -4   6   10.39    0.97
  -1  -4   6    3.57    5.31
  -1  -4   6   10.87    0.68
   0  -4   6   -2.73    4.38
   0  -4   6    8.52    0.78
   0  -4   6    7.62    0.53
   0  -4   6    8.36    0.72
   0  -4   6    9.19    1.38
   1  -4   6    2.75    0.31
   1  -4   6    1.58    0.16
   1  -4   6    2.21    0.25
   1  -4   6    1.74    5.01
   1  -4   6    2.23    0.24
   1  -4   6    2.28    0.55
   2  -4   6    7.22    1.10
   2  -4   6    6.06    0.59
   2  -4   6    4.79    0.54
   2  -4   6    6.99    7.01
   2  -4   6    6.43    0.56
   3  -4   6    4.04    0.73
   3  -4   6    3.24    0.40
   3  -4   6    2.98    0.37
   3  -4   6    3.05    0.34
   3  -4   6   -3.01    5.53
   4  -4   6   -0.02    7.54
   4  -4   6   -0.09    0.07
   4  -4   6    0.12    0.10
   4  -4   6   -0.05    0.09
   4  -4   6   -0.07    0.37
   5  -4   6    4.93   10.59
   6  -4   6    9.07   15.26
   7  -4   6    0.14    0.13
   7  -4   6    0.13    0.17
   7  -4   6   -5.40   12.19
   9   3  -6    0.76    0.13
   8   3  -6    0.33    0.40
   8   3  -6    1.06    0.14
   7   3  -6    0.23    0.29
   6   3  -6    0.07    0.07
  -6  -3   6    0.24    0.10
   5   3  -6   -9.68   12.61
  -5  -3   6    0.86    0.16
   4   3  -6   18.89    1.50
   4   3  -6    9.44   15.67
  -4  -3   6   20.04    1.66
  -4  -3   6   17.49    1.17
   3   3  -6   15.74    1.29
   3   3  -6   -3.86   10.93
  -3  -3   6   15.37    1.00
  -3  -3   6   17.11    1.42
   2   3  -6    0.26    0.07
   2   3  -6    2.79   11.15
   2   3  -6    0.50    0.08
  -2  -3   6    0.27    0.09
  -2  -3   6    0.57    0.07
   1   3  -6    0.58    0.08
   1   3  -6    0.25    0.08
   1   3  -6    9.87   10.63
  -1  -3   6    0.74    0.12
  -1  -3   6    0.33    0.07
  -1  -3   6   -1.24    4.13
  -1  -3   6    0.29    0.06
   0   3  -6   32.40    2.48
   0  -3   6   33.71    2.93
   0  -3   6   34.13    2.48
   0  -3   6   34.52    2.05
   0  -3   6   34.31    2.80
  -1   3  -6    0.69    0.07
   1  -3   6    0.52    0.33
   1  -3   6    0.68    0.11
   1  -3   6   -1.62    3.12
   1  -3   6    0.68    0.13
   1  -3   6    0.68    0.08
   1  -3   6    0.69    0.12
   1  -3   6    0.47    0.07
  -2   3  -6    1.74    0.15
   2  -3   6   -1.82    4.69
   2  -3   6    1.59    0.23
   2  -3   6    2.05    0.23
   2  -3   6    2.57    0.51
   2  -3   6    2.19    0.27
   2  -3   6    1.91    0.16
   3  -3   6    4.20    0.44
   3  -3   6    2.48    7.87
   3  -3   6    3.86    0.42
   3  -3   6    4.50    0.41
   4  -3   6    6.36    7.49
   5  -3   6    0.16    8.31
   5  -3   6    6.55    0.64
   5  -3   6    6.49    0.66
   5  -3   6    6.98    0.59
   6  -3   6   11.64   13.97
   7  -3   6   -7.97   10.98
   7  -3   6    1.22    0.23
   7  -3   6    1.24    0.18
   7  -3   6    0.77    0.22
   9   2  -6    0.95    0.62
   9   2  -6    0.72    0.48
   8   2  -6    1.86    0.61
   8   2  -6    1.35    0.46
   7   2  -6    0.16    0.07
   7   2  -6    0.09    0.31
   7   2  -6    0.17    0.41
   6   2  -6    7.05    0.59
   6   2  -6    7.08    0.92
   6   2  -6    7.22    1.24
   5   2  -6   18.07    2.65
   5   2  -6   -1.44   14.23
   5   2  -6   18.73    1.99
   5   2  -6   16.66    1.38
  -5  -2   6   16.47    1.52
   4   2  -6   -5.07   13.38
  -4  -2   6   -1.60    5.73
   3   2  -6   14.10    1.13
   3   2  -6   -1.99    9.84
   3   2  -6   14.33    1.07
  -3  -2   6   13.47    0.88
  -3  -2   6   14.62    1.25
   2   2  -6    7.54    9.22
   1   2  -6    7.63    9.86
   0   2  -6   36.73    2.71
   0  -2   6   37.93    2.71
   0  -2   6   36.49    3.19
   0  -2   6   37.17    2.15
   0  -2   6   36.50    2.24
  -1   2  -6   -0.02    0.03
   1  -2   6    0.01    0.04
   1  -2   6    0.02    0.03
   1  -2   6    0.01    0.05
   1  -2   6    0.04    0.05
   1  -2   6   -0.05    0.04
   1  -2   6   -0.22    0.23
   1  -2   6    0.06    0.03
   1  -2   6    1.45    3.95
  -2   2  -6   78.96    4.68
   2  -2   6   82.50    6.36
   2  -2   6   79.77    4.86
   2  -2   6   80.32    4.68
   2  -2   6   85.19    6.68
   2  -2   6   77.29   11.80
   2  -2   6   83.56    6.94
   3  -2   6   20.43    1.70
   3  -2   6   -0.20    5.67
   3  -2   6   20.46    1.60
   3  -2   6   19.62    1.22
   3  -2   6   20.22    1.77
   4  -2   6    3.98    0.37
   4  -2   6    3.48    0.41
   4  -2   6    7.80    6.65
   4  -2   6    3.73    0.40
   5  -2   6    5.22    7.41
   6  -2   6    1.13    0.21
   6  -2   6    0.99    0.16
   6  -2   6    0.93    0.20
   6  -2   6   -3.09    8.45
   7  -2   6    0.54    0.15
   7  -2   6    0.55    0.18
   7  -2   6   -1.15   11.01
   7  -2   6    0.66    0.14
   8  -2   6    6.04   14.79
   9   1  -6   -0.25    0.46
   9   1  -6   -0.40    0.67
   8   1  -6   -0.46    0.56
   8   1  -6    0.27    0.42
   7   1  -6    0.62    0.53
   7   1  -6    0.19    0.35
   6   1  -6    2.08    0.20
   6   1  -6    2.04    0.62
   6   1  -6    1.88    0.43
   5   1  -6   -0.91    5.43
   5   1  -6    2.64   13.68
  -5  -1   6    0.16    6.19
   4   1  -6   69.35    5.51
   4   1  -6   32.48   19.87
   4   1  -6   70.92    7.73
   4   1  -6   70.64   10.31
  -4  -1   6   73.41    6.02
  -4  -1   6   68.04    4.24
   3   1  -6   21.25    1.71
   3   1  -6    9.22   11.08
   3   1  -6   22.07    3.23
   3   1  -6   22.48    2.42
   3   1  -6   21.40    1.61
  -3  -1   6   21.22    1.32
   2   1  -6   14.04    2.13
   2   1  -6   13.96    1.13
   2   1  -6    3.60    8.10
   2   1  -6   14.83    1.07
  -2  -1   6   13.79    1.06
  -2  -1   6   14.32    0.88
   1   1  -6    1.18    0.13
  -1  -1   6    1.21    0.11
  -1  -1   6    1.05    0.13
   0   1  -6   31.30    2.28
   0  -1   6   30.14    1.88
   0  -1   6   31.50    2.28
  -1   1  -6   43.85    3.10
   1  -1   6   39.79    2.45
   1  -1   6   43.59    3.49
   1  -1   6   41.13    2.55
   1  -1   6   41.77    3.63
   1  -1   6   43.79    3.09
  -2   1  -6    0.89    0.08
  -2   1  -6    1.16    0.11
   2  -1   6    0.49    0.13
   2  -1   6   -3.23    2.95
   2  -1   6    0.96    0.14
   2  -1   6    1.51    0.30
   2  -1   6    1.04    0.15
   2  -1   6    0.99    0.10
   2  -1   6    1.03    0.10
   2  -1   6    0.91    0.08
  -3   1  -6    0.10    0.03
  -3   1  -6   -0.10    0.04
   3  -1   6    1.89    4.81
   3  -1   6   -0.11    0.06
   3  -1   6   -0.01    0.03
   3  -1   6   -0.08    0.05
   3  -1   6    0.22    0.21
   3  -1   6    0.04    0.05
   3  -1   6    0.01    0.03
   3  -1   6    0.03    0.03
   4  -1   6    6.37    0.43
   4  -1   6   25.29    8.04
   4  -1   6    7.02    0.61
   4  -1   6    6.30    0.62
   4  -1   6    6.53    0.55
   5  -1   6   24.25    2.12
   5  -1   6   25.48    1.99
   5  -1   6   24.94    2.20
   5  -1   6   33.16   11.45
   6  -1   6   19.24   11.00
   6  -1   6    3.33    0.32
   6  -1   6    3.77    0.41
   6  -1   6    2.88    0.40
   7  -1   6   -2.62    9.17
   7  -1   6   -0.07    0.08
   7  -1   6   -0.19    0.09
   7  -1   6    0.12    0.11
   8  -1   6    9.92   15.37
   9   0  -6    0.49    0.73
   9   0  -6   -0.14    0.49
   8   0  -6   -0.13    0.40
   8   0  -6   -0.03    0.57
   7   0  -6    1.76    0.63
   7   0  -6    1.55    0.45
   7   0  -6   -2.02    7.51
  -7   0   6    1.86    9.04
   6   0  -6    1.34    0.52
   6   0  -6   -2.64    6.37
   6   0  -6    0.86    0.35
  -6   0   6    2.25    7.87
   5   0  -6   -9.79   13.09
   5   0  -6    0.23    6.64
  -5   0   6   -7.07    5.58
   4   0  -6   11.01    0.87
   4   0  -6    3.56   13.58
   4   0  -6   -1.53    6.02
   4   0  -6   10.16    1.71
   4   0  -6   10.42    1.27
   4   0  -6   11.70    0.84
  -4   0   6    2.37    6.19
  -4   0   6   10.99    0.68
   3   0  -6    6.11    0.98
   3   0  -6    2.87   10.05
   3   0  -6   -4.66    3.32
   3   0  -6    6.03    0.72
   3   0  -6    5.92    0.49
   3   0  -6    6.30    0.47
  -3   0   6    5.59    0.38
  -3   0   6    2.15    4.64
   2   0  -6   12.41    1.85
   2   0  -6   12.54    1.39
   2   0  -6   12.31    0.92
   2   0  -6   12.17    0.98
  -2   0   6   12.91    0.76
  -2   0   6   11.36    0.92
  -2   0   6   -2.10    4.38
   1   0  -6   86.61    6.50
   1   0  -6   88.13   12.98
   1   0  -6   91.91    5.35
   1   0  -6   89.11    9.74
  -1   0   6   90.00    5.35
   0   0  -6    6.81    0.43
   0   0  -6    6.96    0.52
   0   0   6    7.15    0.52
   0   0   6    6.25    0.43
  -1   0  -6    2.66    0.17
  -1   0  -6    2.25    0.20
   1   0   6    2.50    0.15
   1   0   6    0.72    3.14
   1   0   6    2.32    0.20
   1   0   6    1.93    0.16
  -2   0  -6   77.56    5.43
   2   0   6   72.42    6.37
   2   0   6   73.77    4.47
   2   0   6   72.98    6.13
   2   0   6   72.71    5.84
   2   0   6   77.27    5.43
  -3   0  -6    4.10    0.29
  -3   0  -6   18.14   12.54
  -3   0  -6    3.35    0.21
   3   0   6    3.79    0.34
   3   0   6    3.53    0.24
   3   0   6    3.34    0.31
   3   0   6   -1.41    3.57
   3   0   6    2.96    0.35
   3   0   6    3.83    0.29
  -4   0  -6    9.05   13.98
  -4   0  -6   23.97    1.65
   4   0   6   22.15    1.89
   4   0   6   22.48    1.65
   4   0   6   22.21    1.37
   4   0   6    6.38    6.39
   4   0   6   21.75    1.95
   4   0   6   21.76    1.77
  -5   0  -6   12.27   16.88
   5   0   6   18.79    8.40
   5   0   6   12.09    0.76
   5   0   6   11.96    0.97
   5   0   6   12.04    1.10
   5   0   6   12.02    1.06
   6   0   6    1.20    0.19
   6   0   6    0.81    0.12
   6   0   6    6.96    7.45
   6   0   6    0.54    0.16
   7   0   6    3.81    0.34
   7   0   6    2.78    0.41
   7   0   6   -1.53    8.77
   7   0   6    4.23    0.46
   8   0   6    6.37   13.66
   9   0   6    0.11    0.10
   9   0   6    0.34    0.15
   9   0   6    0.23    0.16
   9   0   6   -0.55   14.01
   8  -1  -6   -0.38    0.53
   8  -1  -6    0.38    0.43
   8  -1  -6   -1.71   10.37
  -8   1   6    0.81   11.00
   7  -1  -6   -1.35    8.18
   7  -1  -6    2.63    0.73
   7  -1  -6    1.96    0.50
  -7   1   6   -7.76    7.15
   6  -1  -6    1.43    0.52
   6  -1  -6   -6.96    6.55
   6  -1  -6    0.56    0.33
  -6   1   6   11.68    9.76
   5  -1  -6   17.93   17.63
   5  -1  -6   19.66    3.07
   5  -1  -6    1.03    8.11
   5  -1  -6   20.45    2.30
   5  -1  -6   20.60    1.60
  -5   1   6    7.56   10.19
   4  -1  -6   10.01    7.55
   4  -1  -6   11.55   13.51
  -4   1   6   -3.47    5.76
   3  -1  -6    1.34    4.85
   3  -1  -6   -7.77    8.18
  -3   1   6   -4.88    3.95
   2  -1  -6    0.17    0.04
   2  -1  -6    0.57    0.19
   2  -1  -6    0.79    3.83
   2  -1  -6    0.38    0.07
   2  -1  -6    0.45    0.07
   2  -1  -6    0.62    0.25
  -2   1   6    0.44    0.08
  -2   1   6   -1.24    4.40
  -2   1   6    0.47    0.06
   1  -1  -6   55.46    3.35
   1  -1  -6   56.24    6.10
   1  -1  -6   51.27    8.13
   1  -1  -6   60.66    4.08
  -1   1   6   55.33    3.35
   0  -1  -6    0.05    0.03
   0   1   6    0.03    0.04
  -1  -1  -6  175.60   12.77
  -1  -1  -6  170.83   10.50
   1   1   6  178.91   10.50
   1   1   6  176.97   12.77
  -2  -1  -6   60.75    4.23
   2   1   6   51.33    4.54
   2   1   6   59.16    3.48
   2   1   6   60.28    4.23
   2   1   6   59.37    4.96
   2   1   6   56.98    4.77
  -3  -1  -6  -11.51    7.69
  -3  -1  -6    0.41    0.07
   3   1   6    0.08    0.07
   3   1   6    0.13    0.05
   3   1   6    0.11    0.04
   3   1   6    0.13    0.06
   3   1   6    0.20    0.05
   3   1   6    1.26    3.41
  -4  -1  -6   -1.79   10.54
  -4  -1  -6   24.84    1.75
   4   1   6   23.19    1.45
   4   1   6   24.04    2.06
   4   1   6   23.31    1.87
   4   1   6    4.63    5.70
   4   1   6   24.15    1.75
   4   1   6   22.85    1.99
  -5  -1  -6   25.17    1.93
  -5  -1  -6   -4.46   13.03
   5   1   6   27.46    1.60
   5   1   6   25.27    2.20
   5   1   6   12.01    7.01
   5   1   6   26.14    2.28
   5   1   6   26.55    2.06
  -6  -1  -6   -0.88   15.65
   6   1   6    6.69    0.62
   6   1   6    5.87    0.60
   6   1   6    3.18    6.12
   6   1   6    6.36    0.53
   7   1   6    0.73    0.11
   7   1   6    1.30    7.63
   7   1   6    0.79    0.18
   7   1   6    0.64    0.16
   8   1   6   -0.90   11.01
   8   1   6    0.07    0.10
   8   1   6    0.18    0.14
   9   1   6    2.06    0.32
   9   1   6    1.68    0.30
   8  -2  -6   -4.73    9.51
   8  -2  -6    0.10    0.43
   8  -2  -6    1.29    0.66
  -8   2   6   -7.77    9.82
   7  -2  -6    9.79   11.74
  -7   2   6    8.80   11.98
   6  -2  -6    1.33    0.42
   6  -2  -6   -3.00    7.71
   6  -2  -6    1.45    0.57
  -6   2   6   -1.72    6.54
   5  -2  -6    3.90    8.39
   5  -2  -6    8.57    1.53
   5  -2  -6    9.61    1.15
   5  -2  -6    9.26    0.75
  -5   2   6    1.55    8.31
   4  -2  -6   -0.76    0.31
   4  -2  -6    0.26    0.26
   4  -2  -6    0.09    0.05
   4  -2  -6   -4.48    5.24
   4  -2  -6    7.50   12.60
   4  -2  -6    0.16    0.06
   4  -2  -6    0.23    0.08
  -4   2   6    0.28    5.92
   3  -2  -6    5.11    0.72
   3  -2  -6    2.94    0.28
   3  -2  -6   -3.35    3.40
   3  -2  -6    3.76    0.47
   3  -2  -6    3.28    0.30
   3  -2  -6    3.21    0.31
  -3   2   6    3.41    0.23
  -3   2   6   -2.65    4.25
  -3   2   6    3.11    0.23
   2  -2  -6   17.42    1.39
   2  -2  -6   13.98    6.79
   2  -2  -6   17.19    1.24
   2  -2  -6   15.38    1.86
   2  -2  -6   16.77    1.32
   2  -2  -6   17.56    1.01
   2  -2  -6   14.98    2.49
  -2   2   6   17.13    0.99
  -2   2   6   14.47    1.24
  -2   2   6    3.58    5.13
  -2   2   6   18.25    1.01
   1  -2  -6   61.36    6.70
   1  -2  -6   63.95    4.47
   1  -2  -6   25.54   10.20
   1  -2  -6   57.77    8.92
  -1   2   6   62.30    3.67
  -1   2   6   61.43    3.54
  -1   2   6   63.61    4.48
   0  -2  -6   30.76    3.25
   0  -2  -6   29.50    1.79
   0  -2  -6   29.83    2.18
   0   2   6   28.25    1.72
   0   2   6   29.46    1.79
  -1  -2  -6    7.27    0.42
  -1  -2  -6    6.45    0.51
   1   2   6    5.26    0.50
   1   2   6    6.87    0.39
   1   2   6    6.81    0.42
  -2  -2  -6   41.60    2.75
   2   2   6   38.87    3.10
   2   2   6   32.88    2.74
   2   2   6   36.22    2.94
   2   2   6   37.94    2.26
  -3  -2  -6   45.84    3.55
  -3  -2  -6   14.13   12.19
   3   2   6   52.91    3.56
   3   2   6   52.03    4.17
   3   2   6   47.66    2.93
   3   2   6   43.76    4.01
   3   2   6   49.55    3.81
  -4  -2  -6   51.72    4.32
  -4  -2  -6   24.82   17.56
   4   2   6   63.82    4.88
   4   2   6   55.77    3.56
   4   2   6   63.03    4.63
   4   2   6   61.07    5.07
  -5  -2  -6   -1.79   15.74
   5   2   6    6.65    6.15
  -6  -2  -6   -9.85   14.04
   6   2   6    0.34    0.13
   6   2   6    0.34    0.12
   6   2   6    0.49    0.09
   6   2   6   -4.46    4.91
  -7  -2  -6   41.82   25.67
   7   2   6   10.89    0.96
   7   2   6    9.39    0.92
  -8  -2  -6   -7.96   16.61
   8   2   6   -0.05    0.09
   8   2   6   -0.03    0.06
   8   2   6   -0.06    0.10
   9   2   6   -0.01    0.13
   9   2   6    0.09    0.12
   8  -3  -6    2.66   11.24
   8  -3  -6    0.26    0.11
   8  -3  -6    0.63    0.61
  -8   3   6   -7.21   11.39
   7  -3  -6   -0.13    0.38
   7  -3  -6    0.29    0.10
   7  -3  -6    0.15    0.52
   7  -3  -6  -13.48    6.82
  -7   3   6    0.43   10.49
   6  -3  -6   -3.73    8.78
   6  -3  -6    1.04    0.52
   6  -3  -6    1.39    0.40
   6  -3  -6    0.71    0.13
  -6   3   6    1.17   11.04
   5  -3  -6   30.13   13.53
   5  -3  -6   13.48    1.20
   5  -3  -6   14.11    1.12
   5  -3  -6   13.70    2.19
  -5   3   6    6.62   10.05
   4  -3  -6    6.49    8.02
   4  -3  -6    8.67    0.68
   4  -3  -6    8.45    0.73
   4  -3  -6    7.26    1.37
  -4   3   6   -3.08    5.46
   3  -3  -6    1.91    0.20
   3  -3  -6    2.70    0.52
   3  -3  -6    1.86    0.23
   3  -3  -6    2.64    5.71
  -3   3   6   -0.55    4.92
   2  -3  -6    9.21    0.72
   2  -3  -6    9.63    0.57
   2  -3  -6   11.63    1.50
   2  -3  -6    3.54    5.48
   2  -3  -6    8.67    0.76
   2  -3  -6    9.31    0.81
  -2   3   6    9.40    0.57
  -2   3   6    1.06    4.90
  -2   3   6    9.42    0.58
  -2   3   6    8.34    0.72
   1  -3  -6    2.92    0.28
   1  -3  -6    1.53    4.22
   1  -3  -6    2.89    0.26
   1  -3  -6    2.89    0.25
   1  -3  -6    2.89    0.19
   1  -3  -6    3.45    0.55
  -1   3   6    3.08    0.19
  -1   3   6    2.10    0.24
  -1   3   6   -2.20    3.25
  -1   3   6    3.05    0.20
   0  -3  -6    2.93    0.19
   0  -3  -6    2.88    0.48
   0  -3  -6    2.90    0.24
   0  -3  -6    2.88    0.18
   0   3   6    2.35    0.24
   0   3   6    2.75    0.19
   0   3   6   -0.10    3.52
   0   3   6    2.69    0.18
  -1  -3  -6   76.09    4.39
  -1  -3  -6   76.07    5.55
  -1  -3  -6   76.83    4.56
   1   3   6   72.96    4.39
   1   3   6   82.49    5.55
   1   3   6   71.98    4.56
  -2  -3  -6   -3.23    7.34
  -2  -3  -6    0.33    0.07
   2   3   6    0.27    0.06
   2   3   6    0.25    0.06
   2   3   6    0.30    0.03
   2   3   6    0.26    0.05
  -3  -3  -6   -5.79    8.11
  -3  -3  -6    4.89    0.29
  -3  -3  -6    5.55    0.40
   3   3   6    4.54    0.46
   3   3   6    5.36    0.41
   3   3   6    4.05    0.32
  -4  -3  -6  -12.69    9.62
   4   3   6   -0.73    4.40
  -5  -3  -6   25.14   18.49
   5   3   6   20.01    1.69
   5   3   6   18.84    1.52
   5   3   6    2.09    5.67
  -6  -3  -6  -15.37   12.80
   6   3   6   -0.02    0.09
   6   3   6    0.02    0.08
   6   3   6    0.08    0.07
  -7  -3  -6   20.08   20.44
  -8  -3  -6   -4.57   19.41
   8   3   6    0.43    0.16
   8   3   6    0.35    0.15
   8   3   6    0.47    0.10
  -9  -3  -6    6.05   28.62
   9   3   6    2.08    0.32
   9   3   6    1.65    0.30
   8  -4  -6   -5.24   11.29
   8  -4  -6   -0.21    0.09
  -8   4   6   -4.00   12.54
   7  -4  -6    0.40    0.12
   7  -4  -6    0.68    0.60
   7  -4  -6   -1.63   11.43
   7  -4  -6    1.12    0.47
  -7   4   6   -4.20   10.45
   6  -4  -6    5.31    0.59
   6  -4  -6    9.05    1.29
   6  -4  -6   27.93   15.79
   6  -4  -6    5.79    0.54
  -6   4   6   11.42   12.50
   5  -4  -6    6.54    0.61
   5  -4  -6    8.37    1.30
   5  -4  -6    7.03    0.66
   5  -4  -6   13.42   11.28
  -5   4   6    2.42    9.20
   4  -4  -6    0.09    0.07
   4  -4  -6   -3.02    6.75
   4  -4  -6   -0.07    0.06
   4  -4  -6   -0.18    0.32
  -4   4   6    8.15    9.31
   3  -4  -6    0.64    0.11
   3  -4  -6   -1.30    5.77
   3  -4  -6    0.79    0.14
   3  -4  -6    0.95    0.37
  -3   4   6   -0.79    6.36
   2  -4  -6    2.66    0.27
   2  -4  -6    3.41    0.59
   2  -4  -6    2.82    0.30
   2  -4  -6   -2.24    5.72
   2  -4  -6    2.66    0.24
  -2   4   6    0.26    5.76
  -2   4   6    2.46    0.24
   1  -4  -6   11.46    0.72
   1  -4  -6    1.86    5.47
   1  -4  -6   12.08    0.90
   1  -4  -6   12.05    0.96
   1  -4  -6   12.32    1.82
   1  -4  -6   12.14    1.02
  -1   4   6   12.06    0.72
  -1   4   6    3.10    5.97
  -1   4   6   12.07    0.71
  -1   4   6   10.73    0.89
   0  -4  -6   13.94    0.83
   0  -4  -6   14.52    1.06
   0  -4  -6   13.75    0.85
   0  -4  -6   13.51    1.19
   0  -4  -6   13.57    2.10
   0   4   6   14.04    0.86
   0   4   6   14.29    0.84
   0   4   6   -2.58    4.48
   0   4   6   14.90    1.06
  -1  -4  -6   13.93    1.00
  -1  -4  -6   12.74    1.98
  -1  -4  -6   12.95    0.78
   1   4   6   12.31    0.81
   1   4   6   13.73    0.79
   1   4   6   -1.96    4.58
   1   4   6   14.33    1.00
  -2  -4  -6   10.78    0.63
  -2  -4  -6    3.43   10.15
  -2  -4  -6   11.23    0.81
   2   4   6   10.53    0.86
   2   4   6   10.13    0.66
   2   4   6   10.60    0.63
   2   4   6   10.46    0.94
  -3  -4  -6   45.24    3.23
  -3  -4  -6   -1.42   13.67
  -3  -4  -6   44.00    2.55
   3   4   6   43.66    3.46
   3   4   6   43.40    3.78
  -4  -4  -6   -4.31   10.86
  -5  -4  -6    2.08   15.84
  -6  -4  -6  -15.38   11.57
  -7  -4  -6   -0.90   16.77
   7   4   6    1.52    0.23
   7   4   6    1.03    0.22
   7   4   6    1.33    0.16
  -8  -4  -6   -7.68   18.17
   8   4   6    1.16    0.22
   8   4   6    1.52    0.25
  -9  -4  -6   24.70   30.60
   7  -5  -6   -0.05    0.55
   7  -5  -6    0.13    0.11
   7  -5  -6   -0.35   11.93
  -7   5   6   -3.12   11.25
   6  -5  -6    0.31    0.49
   6  -5  -6    0.02    0.10
   6  -5  -6   -2.46    9.41
   6  -5  -6    0.07    0.14
  -6   5   6   -8.11    9.91
   5  -5  -6    4.96    0.92
   5  -5  -6    3.16    0.34
   5  -5  -6    5.00   11.12
   5  -5  -6    2.86    0.39
  -5   5   6    3.92   10.35
   4  -5  -6   -1.93    7.75
   4  -5  -6    1.52    0.55
  -4   5   6   -2.13    7.01
   3  -5  -6   -4.41    6.11
  -3   5   6   -3.55    5.70
   2  -5  -6    9.73    0.83
   2  -5  -6    9.81    0.88
   2  -5  -6   10.45    1.59
   2  -5  -6    6.29    7.05
  -2   5   6    5.97    7.73
   1  -5  -6    0.52    0.32
   1  -5  -6    0.90    0.13
   1  -5  -6    0.78    0.14
   1  -5  -6    0.77    0.11
   1  -5  -6    0.86    4.96
  -1   5   6    0.66    0.10
  -1   5   6    2.27    6.16
   0  -5  -6   23.48    2.01
   0  -5  -6   24.56    1.91
   0  -5  -6   -3.44    6.31
   0  -5  -6   23.02    3.55
   0  -5  -6   25.41    1.78
   0   5   6   24.53    1.41
   0   5   6    4.67    6.79
  -1  -5  -6    3.57    0.38
  -1  -5  -6    3.63   12.16
  -1  -5  -6    5.15    0.73
  -1  -5  -6    3.59    0.34
   1   5   6    3.26    4.26
   1   5   6    4.53    0.27
  -2  -5  -6    9.20   12.60
  -3  -5  -6   -7.41   11.32
  -3  -5  -6    0.40    0.06
   3   5   6    0.51    0.10
   3   5   6    0.45    0.11
   3   5   6    0.60    0.07
  -4  -5  -6    6.14   13.88
   4   5   6    1.50    0.20
   4   5   6    1.23    0.16
  -5  -5  -6   -1.91   12.93
   5   5   6    0.25    0.09
   5   5   6    0.02    0.09
  -6  -5  -6   -6.67   15.77
  -7  -5  -6  -23.27   12.81
   7   5   6    0.03    0.10
   7   5   6    0.13    0.08
  -8  -5  -6    1.04   21.65
   8   5   6    1.15    0.16
   8   5   6    0.78    0.20
  -9  -5  -6   -4.07   25.91
   6  -6  -6   -9.85   10.02
   6  -6  -6    1.29    0.27
   6  -6  -6    2.26    0.71
  -6   6   6   -6.93    9.49
   5  -6  -6    1.51    0.26
   5  -6  -6   -6.07    8.47
  -5   6   6    2.79   11.23
   4  -6  -6    1.92   10.27
  -4   6   6    5.78   10.80
   3  -6  -6    0.12    0.10
   3  -6  -6    4.16    9.93
   3  -6  -6    0.54    0.36
   3  -6  -6    0.16    0.11
  -3   6   6   -3.53    6.88
   2  -6  -6    3.26    7.51
   2  -6  -6    2.79    0.61
   2  -6  -6    2.42    0.32
   2  -6  -6    2.64    0.29
  -2   6   6   -0.46    7.12
   1  -6  -6   -0.12    0.06
   1  -6  -6    0.00    0.28
   1  -6  -6   -0.07    0.07
   1  -6  -6   -2.22    5.83
  -1   6   6    0.01    6.89
   0  -6  -6    0.54    0.14
   0  -6  -6    0.48    0.30
   0  -6  -6    0.22    0.10
   0  -6  -6    0.33    0.08
   0  -6  -6   -5.06    5.48
   0   6   6   -3.23    5.99
  -1  -6  -6    1.01    0.17
   1   6   6   -2.42    5.95
  -2  -6  -6    5.86   13.17
  -3  -6  -6   23.56    2.06
  -3  -6  -6   72.95   24.85
   3   6   6   23.42    1.39
   3   6   6   23.13    2.06
   3   6   6   23.99    1.89
  -4  -6  -6    4.47    0.44
  -4  -6  -6    1.97   14.47
   4   6   6    4.01    0.40
   4   6   6    4.02    0.43
  -5  -6  -6    7.96    0.78
  -5  -6  -6    7.78   18.15
   5   6   6    8.55    0.70
   5   6   6    7.90    0.77
  -6  -6  -6  -13.70   14.43
   6   6   6    0.31    0.13
   6   6   6    0.73    0.13
  -7  -6  -6  -10.16   16.67
   7   6   6   -0.04    0.08
   7   6   6    0.13    0.11
  -8  -6  -6   -7.97   21.05
   8   6   6    1.70    0.29
  -9  -6  -6   -0.11    0.11
  -9  -6  -6   -3.56   24.43
   9   6   6   -0.17    0.10
   9   6   6   -0.22    0.11
   5  -7  -6    0.04    0.53
   5  -7  -6    0.83    0.18
   5  -7  -6   -1.28   11.04
   5  -7  -6    0.69    0.20
  -5   7   6    4.24   12.65
   4  -7  -6   -5.63    9.90
   4  -7  -6    0.04    0.12
   4  -7  -6   -0.19    0.39
   4  -7  -6   -0.19    0.12
  -4   7   6   -2.12   10.54
   3  -7  -6   -7.24    8.16
   3  -7  -6    0.35    0.41
   3  -7  -6    0.22    0.14
   3  -7  -6    0.35    0.14
  -3   7   6   -3.40    9.58
   2  -7  -6    1.10    0.20
   2  -7  -6    1.41    0.47
   2  -7  -6    7.61    9.57
   2  -7  -6    1.03    0.21
  -2   7   6    1.04    8.66
   1  -7  -6   -0.73    7.82
   1  -7  -6    0.04    0.34
   1  -7  -6    0.12    0.12
   1  -7  -6    0.02    0.09
  -1   7   6   -6.78    6.88
   0  -7  -6   36.09    3.10
   0  -7  -6   38.37    5.48
   0   7   6    8.93   10.72
  -1  -7  -6   -0.13    0.10
  -1  -7  -6    1.10    0.39
  -2  -7  -6    7.52    0.70
  -2  -7  -6    7.26    1.26
  -2  -7  -6    8.01    0.72
  -3  -7  -6    4.55   17.87
  -3  -7  -6    7.53    0.68
   3   7   6    6.53    0.62
  -4  -7  -6    0.10    0.09
  -4  -7  -6  -10.01   14.66
   4   7   6    0.15    0.10
   4   7   6   -0.14    0.07
  -5  -7  -6  -12.28   14.13
  -5  -7  -6    0.13    0.10
   5   7   6    0.16    0.10
   5   7   6    0.01    0.10
  -6  -7  -6   -5.10   18.99
  -7  -7  -6   -0.08    0.09
  -7  -7  -6  -26.27   14.72
   7   7   6   -0.06    0.09
   7   7   6    0.26    0.13
  -8  -7  -6    3.01    0.44
  -8  -7  -6   -0.54   26.05
   8   7   6    3.44    0.34
   8   7   6    2.55    0.39
  -9  -7  -6   10.63   26.10
   4  -8  -6    0.45    0.16
   4  -8  -6    4.64   11.26
   4  -8  -6    0.04    0.45
   4  -8  -6    0.46    0.17
  -4   8   6   -6.51   12.44
   3  -8  -6    8.93   12.49
  -3   8   6    3.29   11.85
   2  -8  -6   -0.15    0.39
   2  -8  -6   -4.63    8.15
   2  -8  -6    0.27    0.15
   2  -8  -6    0.37    0.15
  -2   8   6    0.27   11.27
   1  -8  -6    2.31    0.30
   1  -8  -6    1.66    0.56
   0  -8  -6   -0.01    0.12
   0  -8  -6   -0.20    0.37
  -1  -8  -6   -0.12    0.36
  -1  -8  -6    0.00    0.11
  -2  -8  -6    1.66    0.25
  -2  -8  -6    0.97    0.45
  -3  -8  -6    8.89    0.84
  -3  -8  -6    9.62    0.87
  -4  -8  -6    5.87   18.69
  -5  -8  -6   -0.12    0.08
  -5  -8  -6  -17.37   15.73
   5   8   6    0.11    0.11
  -6  -8  -6    1.30    0.25
  -6  -8  -6  -11.66   15.99
   6   8   6    1.25    0.23
   6   8   6    1.44    0.22
  -7  -8  -6   29.37   28.37
  -8  -8  -6   12.52   25.82
   3  -9  -6    0.18   11.27
  -3   9   6    9.12   13.41
   2  -9  -6    0.21    0.45
   2  -9  -6    0.25    0.16
   1  -9  -6    0.49    0.45
   1  -9  -6    0.11    0.13
   0  -9  -6    2.17    0.29
   0  -9  -6    0.97    0.52
  -1  -9  -6   -0.14    0.11
  -1  -9  -6    0.19    0.41
  -2  -9  -6    3.59    0.43
  -3  -9  -6    1.01    0.20
  -3  -9  -6    0.76    0.20
  -4  -9  -6    0.12    0.10
  -4  -9  -6    0.15    0.14
  -5  -9  -6    1.05    0.23
  -5  -9  -6    3.50   20.74
  -5  -9  -6    1.48    0.25
   5   9   6    1.58    0.23
  -6  -9  -6   16.26   24.45
  -7  -9  -6   31.56   29.84
  -8  -9  -6   18.85   31.78
   2 -10  -6    0.08    0.16
   1 -10  -6    2.46    0.69
   1 -10  -6    2.11    0.34
   0 -10  -6    0.66    0.55
   0 -10  -6    0.61    0.19
  -1 -10  -6    0.54    0.51
  -1 -10  -6    0.36    0.16
  -2 -10  -6    0.48    0.18
  -3 -10  -6    1.29    0.26
  -4 -10  -6    0.05    0.14
  -4 -10  -6   -0.03    0.11
  -5 -10  -6    0.04    0.11
  -5 -10  -6    0.21    0.15
  -6 -10  -6   -3.37   25.06
  -6 -10  -6    0.50    0.19
  -7 -10  -6  -25.89   24.93
  -7 -10  -6    2.24    0.36
  -1 -11  -6    0.21    0.16
  -2 -11  -6    1.18    0.26
  -3 -11  -6   -0.10    0.15
  -4 -11  -6    0.14    0.17
  -5 -11  -6    0.50    0.18
  -5  -9   7    1.23    0.28
  -4  -9   7    0.23    0.18
  -3  -9   7    1.35    0.29
  -2  -9   7    0.47    0.20
  -1  -9   7    0.07    0.15
   0  -9   7    0.11    0.15
   6   8  -7    0.32    0.15
  -6  -8   7   -0.11    0.12
  -5  -8   7    0.36    0.18
  -4  -8   7    0.02    0.13
  -4  -8   7   -0.19    0.63
  -3  -8   7    1.36    0.26
  -3  -8   7    0.24    0.62
  -2  -8   7    0.23    0.58
  -2  -8   7    0.73    0.21
  -1  -8   7    0.30    0.55
  -1  -8   7    0.12    0.15
   0  -8   7   -0.24    0.54
   0  -8   7   -0.03    0.13
   1  -8   7    1.88    0.76
   1  -8   7    1.49    0.29
   2  -8   7    0.30    0.17
   7   7  -7    0.08    0.13
  -7  -7   7    0.08    0.13
   6   7  -7    0.41    0.15
  -6  -7   7    0.20    0.14
   5   7  -7    2.62    0.31
  -5  -7   7    2.45    0.37
  -4  -7   7    0.27    0.15
  -3  -7   7    1.00    0.22
  -3  -7   7    0.36    0.59
  -2  -7   7    0.31    0.54
  -2  -7   7    1.59    0.26
  -1  -7   7    0.19    0.53
  -1  -7   7    0.04    0.13
   0  -7   7    2.78    0.40
   0  -7   7    3.56    0.79
   1  -7   7   -0.27    0.50
   1  -7   7    0.28    0.15
   2  -7   7   -0.13    0.13
   2  -7   7    0.28    0.15
   2  -7   7    0.05    0.53
   3  -7   7    8.49   15.09
   4  -7   7    0.17    0.17
   4  -7   7    0.26    0.15
   8   6  -7    0.20    0.13
  -8  -6   7    0.13    0.14
   7   6  -7    0.50    0.14
  -7  -6   7    0.09    0.14
   6   6  -7    2.43    0.28
  -6  -6   7    2.30    0.33
   5   6  -7    0.05    0.11
  -5  -6   7   -0.10    0.10
   4   6  -7   10.44    0.86
  -4  -6   7    9.37    0.94
  -3  -6   7   19.16    1.73
  -2  -6   7    1.56    0.25
  -2  -6   7    0.90    0.56
  -1  -6   7    0.03    0.13
  -1  -6   7    0.19    0.46
   0  -6   7    0.47    0.15
   0  -6   7    0.25    0.48
   1  -6   7    1.24    0.24
   1  -6   7   -0.41    6.62
   1  -6   7    1.54    0.57
   2  -6   7    1.65    0.25
   2  -6   7    1.43    0.26
   2  -6   7    1.43    0.60
   2  -6   7   -5.34    8.27
   3  -6   7    3.52    0.41
   3  -6   7    3.57    0.44
   3  -6   7    7.59   13.37
   3  -6   7    3.53    0.46
   3  -6   7    4.55    0.91
   4  -6   7    0.15    0.13
   4  -6   7    0.15    0.15
   4  -6   7   -6.43   12.03
   4  -6   7    0.12    0.15
   5  -6   7    0.02    0.15
   5  -6   7   -3.90   15.27
   5  -6   7    0.21    0.14
   5  -6   7    0.20    0.16
   8   5  -7    1.05    0.17
   7   5  -7    0.08    0.10
  -7  -5   7   -0.05    0.12
   6   5  -7    1.24    0.17
  -6  -5   7    1.23    0.22
   5   5  -7    1.29    0.17
  -5  -5   7    0.88    0.20
   4   5  -7    0.03    0.09
   4   5  -7  -20.08   13.72
  -4  -5   7    0.16    0.11
   3   5  -7    0.48    0.12
   3   5  -7  -15.11   13.88
  -3  -5   7    0.89    0.18
   2   5  -7   -1.68   15.43
  -2  -5   7    1.03    0.20
  -1  -5   7    4.06    0.98
  -1  -5   7    5.48    0.37
  -1  -5   7    6.29    0.56
   0  -5   7    1.43    5.73
   0  -5   7    8.43    0.82
   0  -5   7    9.06    1.47
   1  -5   7   -0.17    0.08
   1  -5   7   -3.63    4.97
   1  -5   7    0.07    0.42
   1  -5   7    0.18    0.10
   2  -5   7    0.10    0.11
   2  -5   7   -0.09    0.08
   2  -5   7    0.08    0.11
   2  -5   7    0.02    0.44
   2  -5   7    1.69    7.20
   3  -5   7    5.34    0.49
   3  -5   7    4.33    0.55
   3  -5   7   -2.81    7.56
   3  -5   7    5.49    0.98
   3  -5   7    4.47    0.49
   4  -5   7   -0.05    0.09
   4  -5   7   -0.18    0.10
   4  -5   7    1.06   10.32
   4  -5   7    0.12    0.12
   5  -5   7    0.17    0.12
   5  -5   7    0.25    0.14
   5  -5   7   -3.79   11.88
   5  -5   7   -0.05    0.13
   6  -5   7   13.59   19.11
   9   4  -7    0.07    0.10
   8   4  -7    0.14    0.09
   7   4  -7    0.26    0.10
   6   4  -7    4.45    0.40
  -6  -4   7    4.10    0.45
   5   4  -7  -16.34   11.87
  -5  -4   7    0.87    0.17
   4   4  -7   -6.60   14.28
   4   4  -7    0.93    0.14
   3   4  -7   -1.21   15.92
   2   4  -7   -3.38   12.88
   1   4  -7    1.30   13.05
  -1  -4   7   -0.55    4.71
   0  -4   7    4.69    5.98
   0  -4   7    1.04    0.18
   0  -4   7    1.19    0.12
   0  -4   7    0.43    0.43
   1  -4   7    0.22    0.10
   1  -4   7   -3.07    4.11
   1  -4   7    0.17    0.06
   1  -4   7   -0.45    0.36
   1  -4   7    0.22    0.09
   1  -4   7    0.08    0.09
   2  -4   7   25.13    2.25
   2  -4   7   26.20    3.83
   2  -4   7   25.10    2.15
   3  -4   7    3.01    0.37
   3  -4   7    2.82    6.50
   3  -4   7    3.14    0.34
   3  -4   7    3.10    0.40
   3  -4   7    3.39    0.71
   4  -4   7    0.34    0.12
   4  -4   7    0.10    0.10
   4  -4   7   -0.38    7.17
   4  -4   7    0.15    0.12
   5  -4   7    0.45    0.15
   5  -4   7    0.43    0.13
   5  -4   7   -7.80    9.40
   5  -4   7    0.41    0.16
   6  -4   7    0.60    0.19
   6  -4   7    0.64   11.62
   6  -4   7    1.14    0.19
   6  -4   7    1.24    0.25
   7  -4   7    0.07    0.14
   7  -4   7   -0.06    0.12
   9   3  -7    1.10    0.16
   8   3  -7   -0.05    0.09
   7   3  -7    0.92    0.14
   6   3  -7    5.66    0.49
   5   3  -7    7.04   16.54
   5   3  -7    4.85    0.43
  -5  -3   7    4.99    0.49
   4   3  -7   41.90   21.79
   4   3  -7   42.51    3.34
  -4  -3   7   42.13    3.66
   3   3  -7    0.43   12.46
   3   3  -7    0.57    0.10
  -3  -3   7    0.61    0.14
  -3  -3   7    0.53    0.08
   2   3  -7    0.18    0.06
   2   3  -7    0.20    0.07
   2   3  -7   -0.14   10.94
  -2  -3   7    0.24    0.05
  -2  -3   7    0.16    0.09
  -2  -3   7   -0.60    4.33
   1   3  -7    4.04   11.65
   1   3  -7   38.31    2.81
   1   3  -7   38.21    3.01
  -1  -3   7   38.17    3.30
  -1  -3   7   38.24    2.32
   0   3  -7    6.21   12.00
   0   3  -7    6.31    0.51
   0  -3   7    6.60    0.43
   0  -3   7    0.23    3.80
   0  -3   7    6.57    0.51
   0  -3   7    6.61    0.57
   0  -3   7    6.72    0.62
   0  -3   7    6.38    0.56
  -1   3  -7   11.32   11.82
   1  -3   7    1.55    0.24
   1  -3   7    0.24    5.11
   1  -3   7    2.12    0.23
   1  -3   7    1.87    0.49
   1  -3   7    2.42    0.24
   1  -3   7    1.61    0.15
   2  -3   7   11.48    1.07
   2  -3   7   11.97    0.98
   2  -3   7   -1.50    6.41
   2  -3   7   11.46    0.74
   2  -3   7   11.40    1.02
   2  -3   7   12.84    1.85
   3  -3   7   57.28    5.03
   3  -3   7   59.74    8.55
   3  -3   7   55.08    4.83
   3  -3   7   60.67    4.60
   4  -3   7   -2.50    5.83
   5  -3   7    1.62    0.25
   5  -3   7   -3.38    7.04
   5  -3   7    1.07    0.22
   6  -3   7    0.72    0.18
   6  -3   7    1.53    0.24
   6  -3   7    1.34   10.59
   6  -3   7    0.67    0.16
   7  -3   7   -7.31   12.37
   7  -3   7    0.16    0.13
   7  -3   7    0.14    0.12
   7  -3   7   -0.18    0.12
   9   2  -7    0.02    0.42
   9   2  -7    0.34    0.57
   8   2  -7    0.91    0.42
   8   2  -7    0.17    0.09
   8   2  -7    0.24    0.46
   7   2  -7    1.43    0.51
   7   2  -7    1.84    0.41
   6   2  -7    6.70    0.89
   6   2  -7    6.99    0.57
   6   2  -7    6.24    1.22
   5   2  -7  -13.79   11.43
   5   2  -7    0.48    0.30
   5   2  -7    0.40    0.23
   4   2  -7    3.15   15.45
   4   2  -7    3.03    0.28
  -4  -2   7    3.05    0.22
  -4  -2   7    2.76    0.31
   3   2  -7   10.31   12.25
   3   2  -7   16.93    1.36
  -3  -2   7   17.39    1.49
  -3  -2   7   16.94    1.05
  -3  -2   7    1.19    6.05
   2   2  -7   -4.51    8.37
   2   2  -7    1.00    0.13
   2   2  -7    1.06    0.13
  -2  -2   7    3.57    4.66
  -2  -2   7    0.91    0.10
  -2  -2   7    1.17    0.16
   1   2  -7  104.20    7.71
   1   2  -7  109.10    8.29
   1   2  -7   43.57   20.14
  -1  -2   7  111.16    7.72
  -1  -2   7  103.37    9.04
  -1  -2   7  102.94    6.35
   0   2  -7    0.18    0.06
   0   2  -7  -12.53    7.77
   0  -2   7    0.12    0.05
   0  -2   7    0.18    0.04
   0  -2   7    0.17    0.08
   0  -2   7   -1.96    3.40
   0  -2   7    0.16    0.06
  -1   2  -7    0.29    0.07
  -1   2  -7    2.68    9.57
   1  -2   7   -0.95    3.96
   1  -2   7    0.50    0.09
   1  -2   7    0.42    0.10
   1  -2   7    0.40    0.08
   1  -2   7    0.50    0.09
   1  -2   7    0.35    0.06
   1  -2   7   -0.19    0.30
   1  -2   7    0.27    0.05
  -2   2  -7   18.79   14.28
  -2   2  -7   25.46    1.58
   2  -2   7   27.60    2.36
   2  -2   7   27.38    1.58
   2  -2   7    2.11    6.36
   2  -2   7   27.91    2.15
   2  -2   7   26.60    1.65
   2  -2   7   28.75    2.27
   3  -2   7   11.17    0.69
   3  -2   7    5.09    6.74
   3  -2   7   11.95    1.70
   3  -2   7   10.04    0.99
   3  -2   7   10.38    0.90
   3  -2   7   11.02    0.96
   4  -2   7    1.37    0.22
   4  -2   7   -1.57    4.76
   5  -2   7    1.18    0.21
   5  -2   7    5.85    7.30
   5  -2   7    1.18    0.17
   5  -2   7    1.29    0.22
   6  -2   7    0.20    0.12
   6  -2   7   -0.02    0.09
   6  -2   7   -0.85    8.12
   6  -2   7    0.14    0.10
   7  -2   7    1.02    0.23
   7  -2   7    1.07    0.23
   7  -2   7  -10.42    8.40
   7  -2   7    1.04    0.17
   8  -2   7   -7.13   13.40
   8  -2   7   -0.10    0.09
   8  -2   7    0.12    0.15
   8  -2   7    0.15    0.11
   9   1  -7   -0.05    0.48
   9   1  -7   -0.03    0.69
   8   1  -7    0.65    0.63
   8   1  -7    1.44    0.16
   8   1  -7    0.30    0.45
   7   1  -7   -0.34    0.48
   7   1  -7    0.44    0.36
   7   1  -7   -0.08    0.06
   6   1  -7    1.64    0.41
   6   1  -7   -5.98   16.94
   6   1  -7    2.02    0.65
   5   1  -7    4.46    0.81
   5   1  -7    2.82    0.29
   5   1  -7    3.53    0.55
   5   1  -7    9.11   14.55
  -5  -1   7   -0.78    6.12
   4   1  -7   -5.44   12.91
  -4  -1   7    0.55    5.83
   3   1  -7    4.52    0.62
   3   1  -7    4.87    0.41
   3   1  -7    4.97    0.86
   3   1  -7    5.07    0.42
   3   1  -7   -3.42    9.92
  -3  -1   7   -1.80    4.38
  -3  -1   7    4.78    0.33
  -3  -1   7    5.08    0.46
   2   1  -7    0.11    0.05
   2   1  -7    0.06    0.16
   2   1  -7   -1.33    8.78
   2   1  -7    0.06    0.05
  -2  -1   7    0.20    0.05
  -2  -1   7   -4.40    3.70
   1   1  -7   -0.64    9.41
  -1  -1   7    1.45    3.85
   0   1  -7   -1.78    7.95
   0  -1   7   -0.60    3.40
  -1   1  -7   20.88    1.45
   1  -1   7   20.50    1.56
   1  -1   7   19.35    1.14
   1  -1   7   19.65    1.63
   1  -1   7   19.32    1.19
   1  -1   7    1.83    4.70
   1  -1   7   19.81    1.70
   1  -1   7   17.58    1.44
  -2   1  -7    4.99    0.41
  -2   1  -7    6.33   11.89
   2  -1   7   -2.75    3.95
   2  -1   7    5.07    0.32
   2  -1   7    6.13    0.87
   2  -1   7    5.80    0.51
   2  -1   7    5.23    0.35
   2  -1   7    5.44    0.41
   2  -1   7    5.48    0.49
   2  -1   7    4.89    0.46
  -3   1  -7   -5.21   12.02
   3  -1   7    0.29    4.56
   4  -1   7    7.72    6.63
   4  -1   7    9.08    0.75
   4  -1   7    8.96    0.58
   4  -1   7    8.81    0.81
   4  -1   7    9.40    0.85
   5  -1   7    1.07    0.15
   5  -1   7    0.22    5.30
   5  -1   7    0.99    0.19
   5  -1   7    1.14    0.20
   6  -1   7    6.85    8.51
   7  -1   7    0.54    0.12
   7  -1   7    0.54    0.16
   7  -1   7   -4.79    9.31
   7  -1   7    0.79    0.19
   8  -1   7    6.63   14.29
   8  -1   7    1.09    0.23
   8  -1   7    0.76    0.20
   8  -1   7    0.41    0.13
   9   0  -7   -0.02    0.70
   8   0  -7    0.97    0.65
   8   0  -7    1.11    0.49
   7   0  -7    2.18    0.68
   7   0  -7    1.47    0.46
   7   0  -7  -10.49    7.34
  -7   0   7   -9.48    6.94
   6   0  -7   -1.92    6.38
  -6   0   7   -3.30    6.96
   5   0  -7  -13.49   11.55
   5   0  -7    2.99    7.24
  -5   0   7    2.51    7.13
   4   0  -7   -7.36   14.02
   4   0  -7    3.81    6.38
  -4   0   7    0.51    5.99
   3   0  -7    0.19    0.05
   3   0  -7   -8.49    9.37
   3   0  -7   -0.04    0.04
   3   0  -7    0.14    0.25
   3   0  -7    0.24    0.19
  -3   0   7    0.05    0.04
  -3   0   7   -1.62    4.45
   2   0  -7   39.95    3.31
   2   0  -7   43.08    3.10
   2   0  -7   44.51    6.19
   2   0  -7    7.86   12.27
   2   0  -7   41.96    4.64
  -2   0   7   41.80    2.54
   1   0  -7   -1.81    7.66
   1   0  -7   11.87    1.72
   1   0  -7   11.35    1.29
   1   0  -7   12.16    0.86
  -1   0   7    3.69    4.42
  -1   0   7   11.78    0.71
  -1   0   7    9.95    0.86
   0   0   7   -3.37    2.58
  -1   0  -7    7.78    0.62
   1   0   7    8.28    0.62
   1   0   7    8.10    0.51
   1   0   7    8.17    0.70
   1   0   7    8.31    0.48
   1   0   7    8.10    0.73
   1   0   7   -2.74    3.43
  -2   0  -7  329.09   23.34
   2   0   7  326.09   27.35
   2   0   7  325.73   23.34
   2   0   7  307.68   19.20
   2   0   7  316.64   18.50
   2   0   7  321.43   25.10
   2   0   7  322.34   26.32
  -3   0  -7    6.86    0.50
  -3   0  -7    3.48   12.57
   3   0   7    6.32    0.59
   3   0   7    6.07    0.57
   3   0   7    6.36    0.41
   3   0   7    4.89    5.27
   3   0   7    6.26    0.53
   3   0   7    5.96    0.49
  -4   0  -7    8.67   14.99
   4   0   7    0.61    0.13
   4   0   7    0.70    0.14
   4   0   7    0.27    5.16
   4   0   7    0.47    0.10
   4   0   7    0.53    0.08
  -5   0  -7  -11.71   14.18
   5   0   7    1.38    0.22
   5   0   7    5.27    5.99
   5   0   7    1.25    0.22
   5   0   7    1.54    0.18
   5   0   7    1.52    0.14
   6   0   7   16.36    9.31
   7   0   7    1.63    0.27
   7   0   7    1.87    0.21
   7   0   7    1.54    0.27
   7   0   7    8.70    9.83
   8   0   7    0.48    0.17
   8   0   7   -3.07   10.24
   8   0   7    0.42    0.18
   8   0   7    0.24    0.10
   9   0   7   15.44   17.53
   8  -1  -7   -0.67    0.56
   8  -1  -7    1.72   10.51
   8  -1  -7   -0.26    0.42
  -8   1   7   -9.07    9.58
   7  -1  -7    0.05    0.07
   7  -1  -7   -0.13    0.35
   7  -1  -7   -0.54    0.47
   7  -1  -7    2.03    8.70
  -7   1   7   -2.35    9.46
   6  -1  -7    2.24    0.23
   6  -1  -7    2.56    0.51
   6  -1  -7    2.81    0.70
   6  -1  -7    6.89    9.01
  -6   1   7    0.64    8.10
   5  -1  -7   30.61    4.39
   5  -1  -7   14.20   16.69
   5  -1  -7    7.28    8.57
   5  -1  -7   30.54    3.28
   5  -1  -7   28.44    2.31
  -5   1   7    3.69    8.27
   4  -1  -7    8.79    8.51
   4  -1  -7   30.80    3.41
   4  -1  -7   30.92    4.55
   4  -1  -7    9.18   16.72
   4  -1  -7   31.85    2.41
  -4   1   7    5.95    8.21
  -4   1   7   29.79    1.86
   3  -1  -7    4.00   10.80
   3  -1  -7    0.27    0.20
   3  -1  -7    0.21    0.06
   3  -1  -7    0.46    0.28
   3  -1  -7    0.16    0.06
   3  -1  -7   -2.68    3.57
  -3   1   7    0.22    0.05
  -3   1   7    1.00    5.02
   2  -1  -7  146.37   16.22
   2  -1  -7  150.46   11.62
   2  -1  -7  148.03   10.82
   2  -1  -7  147.12   21.62
  -2   1   7  150.77    8.90
   1  -1  -7   89.98    6.53
   1  -1  -7   86.96    9.78
   1  -1  -7   92.70   13.04
  -1   1   7   92.43    6.53
  -1   1   7   85.53    5.37
   0  -1  -7   13.89    1.53
   0  -1  -7   13.14    1.03
   0   1   7   14.98    1.04
   0   1   7   13.00    0.85
  -1  -1  -7   15.75    1.18
   1   1   7   15.24    1.32
   1   1   7    1.82    4.47
   1   1   7   15.80    0.97
   1   1   7   16.68    1.18
  -2  -1  -7    7.08   11.31
  -2  -1  -7   41.07    2.79
   2   1   7   37.68    3.26
   2   1   7   39.12    2.78
   2   1   7   37.35    3.14
   2   1   7   34.83    2.98
   2   1   7   38.06    2.29
  -3  -1  -7   -1.49   10.91
  -3  -1  -7    0.55    0.09
   3   1   7    0.35    0.09
   3   1   7    0.45    0.10
   3   1   7    0.33    0.07
   3   1   7   -1.10    3.48
   3   1   7    0.41    0.07
   3   1   7    0.69    0.07
  -4  -1  -7   11.83    0.81
  -4  -1  -7   -0.40   13.39
   4   1   7   10.09    0.85
   4   1   7   10.44    0.92
   4   1   7    3.61    5.62
   4   1   7   10.32    0.67
   4   1   7    9.98    0.95
  -5  -1  -7   -0.63   13.44
   5   1   7   -0.08    4.91
   5   1   7    3.90    0.27
   5   1   7    3.78    0.34
   5   1   7    3.28    0.41
   5   1   7    3.63    0.41
  -6  -1  -7  -18.32   15.27
   6   1   7   -0.05    0.10
   6   1   7    0.11    0.09
   6   1   7   12.24    7.74
   6   1   7    0.24    0.09
   7   1   7    1.66    8.62
   8   1   7    0.39    0.16
   8   1   7    0.00    9.97
   8   1   7    0.00    0.08
   8   1   7    0.00    0.10
   9   1   7    0.32    0.12
   9   1   7    0.44    0.17
   9   1   7    0.57    0.20
   8  -2  -7    1.08    0.68
   8  -2  -7    1.20    0.16
   8  -2  -7    0.48    0.47
   8  -2  -7    5.21   12.95
  -8   2   7   -7.66   10.08
   7  -2  -7  -11.07    7.73
   7  -2  -7    0.40    0.57
   7  -2  -7    0.81    0.43
   7  -2  -7    1.22    0.15
  -7   2   7   -2.33    9.75
   6  -2  -7   -0.18    0.42
   6  -2  -7    0.12    0.07
   6  -2  -7   -1.54    7.20
   6  -2  -7    0.37    0.31
  -6   2   7   -1.65    7.95
   5  -2  -7    6.00    8.66
   5  -2  -7   13.60    1.13
   5  -2  -7   14.66    2.21
   5  -2  -7   14.05    1.64
  -5   2   7    4.79    8.87
   4  -2  -7   14.60    1.66
   4  -2  -7    2.89   11.21
   4  -2  -7    9.56    8.03
   4  -2  -7   14.44    2.22
   4  -2  -7   14.15    1.22
   4  -2  -7   14.32    1.15
  -4   2   7    2.96    7.25
   3  -2  -7    3.10    0.31
   3  -2  -7    3.82    0.49
   3  -2  -7    3.28    0.32
   3  -2  -7    6.02   11.05
   3  -2  -7   -2.41    4.28
   3  -2  -7    2.81    0.29
   3  -2  -7    5.75    0.78
  -3   2   7    3.77    0.24
  -3   2   7   -4.00    3.90
   2  -2  -7    0.58    0.24
   2  -2  -7    0.49    0.09
   2  -2  -7    0.83    0.08
   2  -2  -7    0.84    0.11
   2  -2  -7   -2.74    2.95
   2  -2  -7    0.26    0.30
  -2   2   7    0.71    0.08
  -2   2   7   -4.61    3.20
  -2   2   7    0.68    0.08
   1  -2  -7   88.51    6.79
   1  -2  -7   82.83   12.63
   1  -2  -7   85.41    9.48
   1  -2  -7   87.00    5.20
   1  -2  -7   93.46    6.33
  -1   2   7   88.00    5.20
  -1   2   7   86.48    5.02
  -1   2   7   82.37    6.33
   0  -2  -7   11.77    0.85
   0  -2  -7   12.26    1.26
   0  -2  -7   11.88    0.69
   0  -2  -7   11.01    1.67
   0   2   7   11.20    0.69
   0   2   7   11.14    0.66
   0   2   7    9.32    0.84
   0   2   7   -1.62    3.62
  -1  -2  -7   28.24    2.06
   1   2   7   27.94    1.69
   1   2   7   27.03    1.62
   1   2   7   29.88    2.07
   1   2   7    5.83    5.86
  -2  -2  -7  100.66    7.11
   2   2   7   94.07    5.84
   2   2   7   97.88    8.32
   2   2   7   95.82    8.01
   2   2   7   92.33    7.63
   2   2   7  104.08    7.11
  -3  -2  -7   -3.18   10.25
  -3  -2  -7    6.03    0.46
   3   2   7    5.67    0.52
   3   2   7    5.92    0.53
   3   2   7    5.81    0.38
   3   2   7    5.21    0.48
   3   2   7   -0.48    4.35
  -4  -2  -7    8.44    0.66
  -4  -2  -7   -4.82   11.38
   4   2   7    2.17    4.82
   4   2   7    9.08    0.76
   4   2   7    8.09    0.69
   4   2   7    8.53    0.78
   4   2   7    8.36    0.55
  -5  -2  -7    1.75   14.91
   5   2   7    3.21    0.37
   5   2   7    3.19    0.37
   5   2   7    2.80    5.21
   5   2   7    3.20    0.30
  -6  -2  -7   18.17   18.16
   6   2   7    2.59    0.25
   6   2   7    3.66    5.85
   6   2   7    2.54    0.33
   6   2   7    2.23    0.32
  -7  -2  -7   10.31   20.04
   7   2   7    1.93    0.21
   7   2   7    2.53    0.32
   7   2   7    1.94    0.29
   7   2   7    3.33    7.55
   8   2   7    0.20    0.15
   8   2   7    0.45    0.16
   8   2   7    0.28    0.09
   9   2   7    0.49    0.12
   9   2   7    0.57    0.19
   9   2   7    0.84    0.21
   8  -3  -7  -10.21    8.97
   8  -3  -7    0.05    0.10
   8  -3  -7    0.06    0.57
  -8   3   7   -0.84   11.57
   7  -3  -7    0.32    0.53
   7  -3  -7   -0.31    0.40
   7  -3  -7   -0.07    0.08
   7  -3  -7   -4.38    8.93
  -7   3   7    1.47   12.62
   6  -3  -7    0.37    0.44
   6  -3  -7   -6.29    8.22
   6  -3  -7    0.48    0.37
   6  -3  -7    0.04    0.09
  -6   3   7    0.59   10.52
   5  -3  -7    2.56    8.57
   5  -3  -7   13.38    1.95
   5  -3  -7   11.34    1.04
   5  -3  -7   11.42    0.97
   5  -3  -7   12.43    1.44
  -5   3   7   -3.52    7.48
   4  -3  -7   10.57    8.86
   4  -3  -7    4.74    0.46
   4  -3  -7    6.87    1.03
   4  -3  -7    4.58    0.43
  -4   3   7   -7.14    5.61
   3  -3  -7   -0.02    0.05
   3  -3  -7   -0.08    0.06
   3  -3  -7    0.15    0.24
   3  -3  -7   -0.01    0.05
   3  -3  -7   -2.42    5.20
  -3   3   7    4.45    6.83
   2  -3  -7    1.04    0.13
   2  -3  -7    1.02    0.09
   2  -3  -7    0.95    0.14
   2  -3  -7    0.82    0.12
   2  -3  -7    0.69    4.73
   2  -3  -7    1.19    0.35
  -2   3   7    0.93    0.10
  -2   3   7    6.75    6.45
  -2   3   7    0.82    0.09
   1  -3  -7    1.38    0.16
   1  -3  -7    1.96    0.38
   1  -3  -7   -1.04    3.41
   1  -3  -7    1.68    0.13
   1  -3  -7    1.75    0.20
   1  -3  -7    1.79    0.18
  -1   3   7    3.53    4.54
  -1   3   7    1.68    0.12
  -1   3   7    1.34    0.17
  -1   3   7    1.48    0.13
   0  -3  -7   35.81    2.51
   0  -3  -7   33.71    4.99
   0   3   7   13.71    7.50
   0   3   7   29.46    2.51
   0   3   7   35.19    2.06
   0   3   7   37.17    1.99
  -1  -3  -7   26.67    1.95
  -1  -3  -7    4.16   10.30
  -1  -3  -7   26.86    1.53
   1   3   7   24.43    1.94
   1   3   7   26.52    1.60
   1   3   7   27.00    1.53
  -2  -3  -7    4.56    0.26
  -2  -3  -7    2.90    9.66
  -2  -3  -7    4.13    0.35
   2   3   7    0.08    3.79
   2   3   7    4.18    0.29
   2   3   7    4.47    0.26
   2   3   7    4.51    0.40
   2   3   7    3.52    0.36
  -3  -3  -7   -3.17    9.66
   3   3   7   -2.67    3.73
  -4  -3  -7    4.60   12.57
   4   3   7   -0.86    4.12
  -5  -3  -7   11.87   17.40
   5   3   7   -3.58    3.33
   5   3   7    4.17    0.45
   5   3   7    4.35    0.40
   5   3   7    5.42    0.46
  -6  -3  -7   -4.31   17.13
   6   3   7    1.34    0.22
  -7  -3  -7   -3.87   16.82
   7   3   7   -0.31    0.09
   7   3   7    0.03    0.07
   7   3   7   -0.05    0.08
  -8  -3  -7   -3.69   18.73
   8   3   7    0.23    0.09
   8   3   7    0.15    0.11
   8   3   7   -0.03    0.12
  -9  -3  -7   29.45   30.79
   9   3   7    6.00    0.63
   9   3   7    5.60    0.63
   9   3   7    5.40    0.50
   7  -4  -7   -0.29    0.41
   7  -4  -7    2.09   11.32
   7  -4  -7   -0.36    0.52
  -7   4   7    1.10   11.53
   6  -4  -7   14.96   12.30
   6  -4  -7    4.38    0.45
   6  -4  -7    6.15    1.13
  -6   4   7    3.81   10.65
   5  -4  -7   -2.80    7.79
   5  -4  -7    0.80    0.14
   5  -4  -7    1.62    0.54
   5  -4  -7    0.61    0.15
  -5   4   7    3.21    8.45
   4  -4  -7    6.27    0.98
   4  -4  -7    7.53    8.65
   4  -4  -7    4.28    0.45
   4  -4  -7    4.29    0.42
  -4   4   7   -4.63    5.90
   3  -4  -7    1.02    0.38
   3  -4  -7    0.78    0.13
   3  -4  -7   -7.87    5.38
   3  -4  -7    0.18    0.07
  -3   4   7   -5.37    5.88
   2  -4  -7   14.06    8.28
   2  -4  -7   24.03    1.75
   2  -4  -7   22.77    3.52
   2  -4  -7   24.18    1.88
   2  -4  -7   23.68    1.98
  -2   4   7    4.83    7.21
   1  -4  -7    7.18    1.18
   1  -4  -7    0.34    4.70
   1  -4  -7    8.01    0.59
   1  -4  -7    7.52    0.67
   1  -4  -7    7.34    0.63
   1  -4  -7    7.43    0.47
  -1   4   7    7.45    6.39
  -1   4   7    7.57    0.47
  -1   4   7    7.26    0.46
   0  -4  -7    3.57    0.35
   0  -4  -7    3.84    0.37
   0  -4  -7    4.10    0.26
   0  -4  -7    3.78    0.26
   0  -4  -7    3.95    0.33
   0  -4  -7    4.60    0.68
   0   4   7    3.86    0.26
   0   4   7    2.00    5.59
   0   4   7    3.84    0.26
  -1  -4  -7   45.07   18.16
  -1  -4  -7   96.15    6.85
  -1  -4  -7   88.98   13.65
  -1  -4  -7   97.57    5.43
   1   4   7   90.15    5.63
   1   4   7   98.28    5.43
  -2  -4  -7    2.91    0.20
  -2  -4  -7    3.40    0.28
  -2  -4  -7   -5.56    9.22
   2   4   7    0.91    3.12
   2   4   7    3.28    0.20
   2   4   7    3.30    0.31
   2   4   7    2.53    0.29
   2   4   7    2.93    0.22
  -3  -4  -7    8.17   13.38
   3   4   7   25.75    2.09
   3   4   7    3.42    6.22
   3   4   7   27.16    1.61
   3   4   7   26.93    2.28
  -4  -4  -7   -2.02   14.49
  -5  -4  -7  -37.70   17.34
  -6  -4  -7   -3.31   17.13
  -7  -4  -7   -3.36   15.90
  -8  -4  -7  -19.12   19.06
   8   4   7    0.03    0.14
   8   4   7   -0.13    0.07
   8   4   7   -0.08    0.10
  -9  -4  -7   -5.53   27.43
   9   4   7   -0.01    0.17
   9   4   7    0.04    0.10
   9   4   7    0.34    0.16
   7  -5  -7    0.33    0.12
   7  -5  -7   -4.00   10.33
  -7   5   7    1.62   13.32
   6  -5  -7    2.39   11.52
  -6   5   7    3.78   11.76
   5  -5  -7    9.45    0.90
   5  -5  -7    9.57    0.85
   5  -5  -7   24.17   14.26
   5  -5  -7   11.45    1.71
  -5   5   7    2.26    9.90
   4  -5  -7    0.42    0.11
   4  -5  -7   -3.84    6.68
   4  -5  -7    1.04    0.45
   4  -5  -7    0.38    0.13
  -4   5   7    2.58    8.63
   3  -5  -7    0.42    0.10
   3  -5  -7   -5.01    5.49
   3  -5  -7    0.92    0.40
   3  -5  -7    0.25    0.11
  -3   5   7    1.68    7.24
   2  -5  -7   -3.84    5.57
  -2   5   7   -6.08    5.68
   1  -5  -7    3.18    0.28
   1  -5  -7    1.80    0.23
   1  -5  -7    0.09    5.75
   1  -5  -7    3.63    0.57
  -1   5   7    1.54    6.01
   0  -5  -7   -5.79    5.10
   0  -5  -7  -11.05   11.40
   0   5   7   -0.37    5.40
  -1  -5  -7   21.69    3.27
  -1  -5  -7   22.67    1.92
  -1  -5  -7   -2.27   12.49
  -1  -5  -7   21.36    1.65
   1   5   7   22.94    1.30
   1   5   7   21.44    1.35
   1   5   7    2.42    5.79
   1   5   7   23.11    1.92
  -2  -5  -7    3.45    0.33
  -2  -5  -7    3.44    0.22
  -2  -5  -7    3.72   11.96
   2   5   7    3.10    0.22
   2   5   7    2.37    5.68
   2   5   7    3.40    0.33
   2   5   7    3.15    0.23
   2   5   7    3.49    0.32
  -3  -5  -7    5.93   14.27
   3   5   7    8.46    0.76
   3   5   7    8.20    0.70
  -4  -5  -7   -4.50   14.50
   4   5   7    0.51    0.10
   4   5   7    0.61    0.13
  -5  -5  -7   -0.81   14.67
   5   5   7   -0.09    0.08
   5   5   7   -0.05    0.06
  -6  -5  -7   -9.60   17.46
   6   5   7    0.98    0.19
   6   5   7    0.89    0.14
  -7  -5  -7   -6.13   16.49
   7   5   7   -0.07    0.07
   7   5   7   -0.02    0.10
  -8  -5  -7    9.36   23.23
   8   5   7    4.36    0.57
   8   5   7    5.53    0.47
  -9  -5  -7   11.25   28.75
   9   5   7    3.41    0.48
   9   5   7    3.80    0.36
   6  -6  -7    1.81    0.72
   6  -6  -7    2.49   12.51
   6  -6  -7    0.93    0.24
   6  -6  -7    1.58    0.22
  -6   6   7    6.58   13.69
   5  -6  -7    8.89   11.41
  -5   6   7    5.81   12.36
   4  -6  -7    0.50    0.15
   4  -6  -7    9.07   11.02
   4  -6  -7    0.70    0.15
   4  -6  -7    0.99    0.50
  -4   6   7   -3.51    9.55
   3  -6  -7    3.59    0.73
   3  -6  -7    2.36    0.34
   3  -6  -7    3.42    0.34
   3  -6  -7    1.87    8.51
  -3   6   7    6.50   10.27
   2  -6  -7    1.75    0.22
   2  -6  -7    6.71    8.20
   2  -6  -7    2.11    0.51
   2  -6  -7    1.58    0.24
  -2   6   7   -5.39    6.80
   1  -6  -7   -0.10    0.08
   1  -6  -7   -0.24    0.27
   1  -6  -7    0.85    6.56
   1  -6  -7   -0.04    0.07
  -1   6   7   -1.07    6.88
   0  -6  -7  -12.55    4.60
   0  -6  -7    0.45    0.28
   0  -6  -7    0.01    0.07
   0  -6  -7    0.21    0.10
   0   6   7    1.75    6.83
  -1  -6  -7   11.19   13.58
  -1  -6  -7   21.52    3.23
  -1  -6  -7   22.25    1.84
   1   6   7    4.94    6.44
  -2  -6  -7  -10.70   11.19
  -3  -6  -7   34.84   18.91
  -3  -6  -7   10.35    0.99
   3   6   7   11.32    0.91
   3   6   7   11.17    0.99
  -4  -6  -7    0.67    0.16
  -4  -6  -7   -6.58   12.90
   4   6   7    0.85    0.15
   4   6   7    0.59    0.13
  -5  -6  -7   -4.47   15.89
  -6  -6  -7   12.02   18.66
  -7  -6  -7   -6.27   14.40
   7   6   7    0.92    0.15
   7   6   7    0.89    0.21
  -8  -6  -7   21.79   26.29
  -9  -6  -7    7.24   27.33
   5  -7  -7    0.98    0.20
   5  -7  -7   -5.56   10.13
   5  -7  -7    1.15    0.66
  -5   7   7    2.10   11.78
   4  -7  -7    5.07   10.99
  -4   7   7    5.47   11.30
   3  -7  -7   -1.15    8.03
   3  -7  -7    1.15    0.24
   3  -7  -7    2.03    0.57
   3  -7  -7    1.17    0.21
  -3   7   7    0.65    8.87
   2  -7  -7    3.97    9.16
  -2   7   7   -8.79    6.88
   1  -7  -7    7.24    0.65
   1  -7  -7    6.69    0.68
   1  -7  -7    1.69    8.36
   1  -7  -7    8.05    1.28
  -1   7   7    3.94    9.71
   0  -7  -7    6.09    8.53
   0   7   7   -1.08    8.47
  -1  -7  -7    8.25    1.35
  -1  -7  -7    7.98    0.75
  -2  -7  -7    1.55    0.24
  -2  -7  -7  -12.96   13.64
  -3  -7  -7   25.38   19.95
  -4  -7  -7  -12.62   15.93
  -5  -7  -7    4.70    0.50
  -5  -7  -7    3.04   15.95
   5   7   7    4.93    0.46
   5   7   7    4.71    0.50
  -6  -7  -7    1.98   20.52
  -7  -7  -7    0.04    0.13
  -7  -7  -7  -10.94   17.13
   7   7   7    0.22    0.11
   7   7   7    0.29    0.14
  -8  -7  -7   36.89   30.45
  -8  -7  -7    9.73    0.97
   8   7   7    9.65    0.97
   8   7   7   10.02    0.85
  -9  -7  -7    1.02    0.25
  -9  -7  -7   -3.01   23.67
   9   7   7    1.05    0.19
   9   7   7    0.97    0.25
   4  -8  -7   12.70   13.92
  -4   8   7    9.90   15.48
   3  -8  -7    0.16   10.69
   3  -8  -7    1.63    0.26
   3  -8  -7    1.64    0.27
   3  -8  -7    1.55    0.59
  -3   8   7    6.26   10.74
   2  -8  -7    0.99    9.51
  -2   8   7   12.81   12.95
  -1   8   7    6.26   10.19
   0  -8  -7    0.26    0.14
   0  -8  -7    0.30    0.40
  -1  -8  -7    6.67    0.57
  -1  -8  -7    4.64    1.00
  -2  -8  -7    3.26    0.40
  -3  -8  -7    3.92    0.44
  -3  -8  -7    3.69    0.41
  -4  -8  -7    0.46    0.14
  -4  -8  -7  -13.27   14.95
   4   8   7    0.46    0.14
  -5  -8  -7   -3.89   19.73
  -6  -8  -7    0.40    0.15
  -6  -8  -7   -0.10   17.64
   6   8   7    0.26    0.14
   6   8   7    0.05    0.11
  -7  -8  -7    1.37    0.28
  -7  -8  -7  -14.62   18.60
   7   8   7    1.27    0.25
   7   8   7    1.31    0.22
  -8  -8  -7   22.56   29.94
   3  -9  -7   -3.81   10.47
   3  -9  -7    0.97    0.23
   3  -9  -7    1.00    0.55
  -3   9   7    5.01   12.85
   2  -9  -7   -0.13    0.46
   2  -9  -7    0.18    0.15
   1  -9  -7    1.08    0.23
   1  -9  -7    1.23    0.51
   0  -9  -7    4.54    0.47
   0  -9  -7    3.15    0.78
  -1  -9  -7    1.19    0.23
  -1  -9  -7    0.60    0.46
  -2  -9  -7    0.46    0.17
  -3  -9  -7    0.09    0.13
  -4  -9  -7   -0.02    0.10
  -4  -9  -7   -0.08    0.11
  -5  -9  -7   -8.81   19.40
  -5  -9  -7    0.40    0.14
  -6  -9  -7    0.30    0.14
  -6  -9  -7    0.13   21.12
   6   9   7   -0.17    0.12
  -7  -9  -7    0.00    0.13
  -7  -9  -7  -17.06   21.27
   7   9   7   -0.15    0.12
  -8  -9  -7    3.08   28.71
  -8  -9  -7    2.95    0.47
   8   9   7    3.56    0.40
   2 -10  -7    0.26    0.18
   1 -10  -7    0.06    0.51
   1 -10  -7   -0.11    0.14
   0 -10  -7    0.57    0.48
   0 -10  -7    0.44    0.18
  -1 -10  -7   -0.26    0.12
  -2 -10  -7    1.50    0.27
  -3 -10  -7    1.17    0.24
  -4 -10  -7    0.08    0.14
  -5 -10  -7    0.97    0.21
  -5 -10  -7    0.87    0.22
  -6 -10  -7   10.57   29.90
  -7 -10  -7    2.70    0.42
  -1 -11  -7    0.29    0.17
  -2 -11  -7   -0.12    0.15
  -3 -11  -7    0.06    0.16
  -4 -11  -7    0.70    0.22
  -5 -11  -7    0.19    0.19
  -3  -9   8    0.00    0.16
  -2  -9   8    1.84    0.34
  -6  -8   8    0.08    0.15
  -5  -8   8    0.16    0.14
  -4  -8   8   -0.45    0.63
  -4  -8   8   -0.04    0.13
  -3  -8   8    0.14    0.15
  -3  -8   8    0.41    0.62
  -2  -8   8   -0.06    0.61
  -2  -8   8    0.60    0.20
  -1  -8   8    0.20    0.16
  -1  -8   8   -0.35    0.62
   0  -8   8    0.88    0.72
   0  -8   8    3.26    0.40
   1  -8   8    0.09    0.15
   7   7  -8   -0.06    0.12
  -7  -7   8   -0.11    0.12
  -6  -7   8    1.19    0.25
   5   7  -8    1.09    0.19
  -5  -7   8    0.76    0.21
  -4  -7   8    0.43    0.17
  -3  -7   8    0.20    0.14
  -3  -7   8   -0.20    0.58
  -2  -7   8    3.02    0.40
  -2  -7   8    2.03    0.73
  -1  -7   8    1.14    0.24
  -1  -7   8    0.32    0.57
   0  -7   8    2.12    0.72
   1  -7   8   -0.07    0.52
   1  -7   8   -0.09    0.10
   2  -7   8   -0.02    0.56
   2  -7   8    0.02    0.15
   3  -7   8    0.91    0.22
   3  -7   8    2.20   14.91
   3  -7   8    0.52    0.19
   8   6  -8   -0.06    0.11
   7   6  -8    0.30    0.13
  -7  -6   8    0.21    0.15
   6   6  -8    0.16    0.12
  -6  -6   8    0.00    0.12
   5   6  -8    4.82    0.45
  -5  -6   8    3.81    0.50
   4   6  -8    5.27    0.50
  -4  -6   8    5.03    0.55
   3   6  -8   -0.72   23.86
  -2  -6   8    0.07    0.12
  -2  -6   8    0.20    0.50
  -1  -6   8    0.12    0.49
  -1  -6   8    0.79    0.19
   0  -6   8    4.23    1.03
   0  -6   8    6.35    0.58
   1  -6   8    0.13    0.47
   1  -6   8    0.07    0.12
   2  -6   8    0.32    0.56
   2  -6   8    0.87    0.18
   2  -6   8   -3.28    8.41
   2  -6   8    0.31    0.16
   3  -6   8    9.76   13.56
   4  -6   8    7.36   14.06
   8   5  -8    0.72    0.15
   7   5  -8    0.72    0.16
  -7  -5   8    1.33    0.23
   6   5  -8    4.83    0.41
  -6  -5   8    3.15    0.45
   5   5  -8    2.23    0.26
  -5  -5   8    2.23    0.31
   4   5  -8   -9.63   17.96
   3   5  -8    0.00    0.09
   3   5  -8   -7.43   14.65
  -3  -5   8    0.02    0.10
   2   5  -8  -18.46   13.20
  -1  -5   8   13.08    1.19
  -1  -5   8   12.63    2.07
   0  -5   8    3.68    6.06
   1  -5   8    0.08    0.10
   1  -5   8    0.07    0.43
   1  -5   8   -2.15    5.64
   2  -5   8    0.89    0.21
   2  -5   8   -3.80    6.75
   2  -5   8    0.39    0.48
   2  -5   8    0.37    0.15
   2  -5   8    0.72    0.16
   3  -5   8    1.24    0.20
   3  -5   8    1.21    0.24
   3  -5   8    1.59    8.75
   3  -5   8    1.42    0.58
   3  -5   8    1.13    0.21
   4  -5   8    5.16   11.45
   5  -5   8   -0.05    0.12
   5  -5   8   -0.04    0.12
   5  -5   8    0.36    0.15
   5  -5   8   -5.95    9.74
   9   4  -8    1.17    0.18
   8   4  -8   -0.04    0.09
   7   4  -8    1.33    0.18
   6   4  -8    0.60    0.12
  -6  -4   8    0.19    0.12
   5   4  -8  -13.90   16.53
   4   4  -8   13.68   17.72
   4   4  -8    7.51    0.62
  -4  -4   8    6.75    0.68
   3   4  -8   17.17    1.41
   3   4  -8   26.41   20.64
  -3  -4   8   17.57    1.55
   2   4  -8    6.69   15.44
   1   4  -8   -7.44   12.10
  -1  -4   8   -1.57    5.59
   0  -4   8   -1.75    4.94
   0  -4   8    8.32    1.29
   0  -4   8    7.45    0.71
   0  -4   8    6.91    0.49
   1  -4   8    0.19    0.06
   1  -4   8    0.32    0.11
   1  -4   8    0.27    0.12
   1  -4   8   -4.05    5.47
   1  -4   8   -0.63    0.40
   2  -4   8    1.47    0.51
   2  -4   8    1.31    0.23
   2  -4   8   -1.63    5.63
   3  -4   8    0.15    0.11
   3  -4   8    0.40    0.13
   3  -4   8    0.20    0.11
   3  -4   8    1.45    7.30
   3  -4   8    0.40    0.42
   4  -4   8   -0.01    0.10
   4  -4   8   -9.77    5.91
   4  -4   8   -0.04    0.10
   4  -4   8    0.00    0.08
   5  -4   8    2.51    0.36
   5  -4   8    2.17    0.29
   5  -4   8    2.71   10.87
   5  -4   8    2.46    0.34
   6  -4   8   -6.66   10.13
   6  -4   8   -0.13    0.13
   6  -4   8    0.09    0.13
   6  -4   8   -0.06    0.11
   9   3  -8    0.00    0.10
   8   3  -8   -0.04    0.09
   7   3  -8    4.54    0.42
   6   3  -8   22.91   21.97
   5   3  -8    0.76    0.13
   5   3  -8   -4.07   15.56
  -5  -3   8    0.94    0.17
   4   3  -8    7.69    0.67
   4   3  -8    0.27   16.01
  -4  -3   8    8.26    0.75
   3   3  -8    0.22    0.08
   3   3  -8  -11.96   11.29
  -3  -3   8    0.01    0.09
   2   3  -8    0.90    0.13
   2   3  -8   -7.33   11.50
  -2  -3   8    1.00    0.12
  -2  -3   8    1.29    0.19
  -2  -3   8    0.85    5.04
   1   3  -8   -3.51   10.90
  -1  -3   8   -2.49    4.49
   0   3  -8   17.82   14.57
   0  -3   8    0.56    0.13
   0  -3   8    0.32    0.07
   0  -3   8    0.14    5.12
  -1   3  -8   13.42   14.27
   1  -3   8    0.68    0.09
   1  -3   8    0.38    0.11
   1  -3   8    0.76    0.41
   1  -3   8    1.01    0.14
   1  -3   8    0.60    5.37
   1  -3   8    0.44    0.13
   2  -3   8   -4.34    7.27
   2  -3   8   10.91    0.97
   2  -3   8   11.25    1.02
   2  -3   8   10.32    0.70
   2  -3   8   11.80    1.78
   2  -3   8   11.34    0.93
   3  -3   8    0.11    0.09
   3  -3   8   -0.03    0.08
   3  -3   8   -0.10    0.08
   3  -3   8    0.55    5.87
   4  -3   8    2.65    0.29
   4  -3   8    2.95    0.36
   4  -3   8   -0.75    6.52
   4  -3   8    2.16    0.32
   5  -3   8    0.07    0.12
   5  -3   8   -0.48    7.15
   5  -3   8    0.03    0.10
   5  -3   8    0.22    0.12
   6  -3   8   -0.13    0.09
   6  -3   8   -0.03    0.12
   6  -3   8   -0.04    0.10
   6  -3   8    0.12    9.74
   7  -3   8    1.15    0.20
   7  -3   8    1.18   13.09
   7  -3   8    1.43    0.26
   7  -3   8    0.94    0.25
   9   2  -8    2.18    0.24
   8   2  -8    1.16    0.51
   8   2  -8    0.36    0.36
   7   2  -8    1.23    0.46
   7   2  -8    0.79    0.34
   6   2  -8    0.89    0.41
   6   2  -8   -8.63   16.28
   6   2  -8    1.01    0.29
   5   2  -8    5.89   16.70
   5   2  -8    3.11    0.30
   4   2  -8   -4.12   14.76
   3   2  -8   -4.72   11.68
  -3  -2   8    6.19    5.97
   2   2  -8  -12.21    9.60
  -2  -2   8    0.38    4.86
   1   2  -8   19.19    1.52
   1   2  -8    8.75   12.92
   1   2  -8   20.04    1.42
  -1  -2   8   18.16    1.17
  -1  -2   8   18.97    1.67
  -1  -2   8    1.49    6.08
   0   2  -8   11.10    0.84
   0   2  -8    3.52   12.14
   0  -2   8    1.88    4.50
   0  -2   8   11.21    0.70
   0  -2   8   10.33    1.00
   0  -2   8   11.66    0.85
   0  -2   8   10.18    0.66
   0  -2   8   12.16    0.94
  -1   2  -8    0.55    0.09
  -1   2  -8   -0.90   10.71
   1  -2   8    3.25    5.34
   1  -2   8    0.67    0.08
   1  -2   8    0.25    0.36
   1  -2   8    0.49    0.07
   1  -2   8    0.40    0.08
   1  -2   8    0.65    0.11
   1  -2   8    0.47    0.11
   1  -2   8    0.79    0.14
  -2   2  -8   -8.52   12.49
   2  -2   8    0.22    6.16
   2  -2   8    3.88    0.71
   3  -2   8    5.01    0.44
   3  -2   8    4.90    0.32
   3  -2   8    4.25    0.45
   3  -2   8   -4.65    5.35
   3  -2   8    4.64    0.48
   4  -2   8    3.47    6.27
   5  -2   8    0.18    6.10
   5  -2   8    1.56    0.20
   5  -2   8    0.96    0.21
   5  -2   8    1.72    0.25
   6  -2   8    1.10    0.18
   6  -2   8   -5.07    7.72
   6  -2   8    1.13    0.22
   6  -2   8    1.22    0.23
   7  -2   8   -0.06    0.12
   7  -2   8    0.06    0.12
   7  -2   8    0.53   12.42
   7  -2   8    0.00    0.10
   8  -2   8   -3.18   14.43
   8  -2   8   -0.09    0.14
   8  -2   8    0.18    0.15
   8  -2   8   -0.09    0.11
   8   1  -8    0.28    0.43
   8   1  -8    0.27    0.59
   8   1  -8    0.38    0.10
   7   1  -8    1.22    0.48
   7   1  -8    2.89    0.25
   7   1  -8    1.90    0.68
   6   1  -8    1.10    0.34
   6   1  -8   -9.96   16.90
   6   1  -8    0.68    0.51
   5   1  -8    0.04    0.27
   5   1  -8   -7.13   12.32
   5   1  -8    0.61    0.09
   5   1  -8    0.24    0.38
  -5  -1   8   -3.10    5.82
   4   1  -8    1.67   15.06
  -4  -1   8   -4.75    5.74
   3   1  -8   -0.18    0.12
   3   1  -8   -0.01    0.04
   3   1  -8   -0.13    0.20
   3   1  -8   -7.35   10.31
  -3  -1   8   -0.07    0.04
  -3  -1   8    0.58    5.62
  -3  -1   8   -0.14    0.05
   2   1  -8    3.71   12.60
   2   1  -8   31.81    2.46
   2   1  -8   33.58    2.63
  -2  -1   8   33.44    2.03
  -2  -1   8   34.56    2.87
   1   1  -8   11.96    0.91
   1   1  -8    3.94   10.27
   1   1  -8   11.76    0.86
  -1  -1   8   11.03    1.00
  -1  -1   8   10.50    0.71
  -1  -1   8   -0.57    4.35
   0   1  -8   -0.04    0.04
   0   1  -8   -7.22    7.75
   0  -1   8   -0.10    0.04
   0  -1   8   -0.10    0.05
   0  -1   8   -1.24    3.55
   0  -1   8   -0.02    0.05
  -1   1  -8   -5.64   11.59
   1  -1   8   -2.01    4.69
  -2   1  -8    2.46    0.24
  -2   1  -8   -2.15   11.76
   2  -1   8    3.04    0.29
   2  -1   8    2.84    0.24
   2  -1   8    2.38    0.20
   2  -1   8    2.68    0.30
   2  -1   8    2.88    0.28
   2  -1   8    3.52    0.56
   2  -1   8    0.73    5.25
  -3   1  -8    3.51   14.97
   3  -1   8    0.12    0.08
   3  -1   8   -2.32    4.28
   3  -1   8    0.05    0.08
   3  -1   8   -0.02    0.06
   3  -1   8    0.20    0.05
   4  -1   8   13.68    1.14
   4  -1   8   13.92    1.26
   4  -1   8   13.90    0.87
   4  -1   8   14.34    1.22
   4  -1   8    4.93    7.40
   5  -1   8    3.00    5.88
   6  -1   8    2.13    0.32
   6  -1   8    3.10    0.36
   6  -1   8    5.50    7.64
   6  -1   8    2.08    0.26
   7  -1   8    3.20    0.32
   7  -1   8    2.84    0.39
   7  -1   8   11.59   12.61
   7  -1   8    2.71    0.39
   8  -1   8   -4.26   12.22
   8  -1   8    0.03    0.10
   8  -1   8    0.29    0.14
   8  -1   8    0.10    0.15
   8   0  -8    1.01    0.70
   8   0  -8    0.43    0.49
   7   0  -8   -0.25    9.07
   7   0  -8    2.36    0.57
   7   0  -8    2.78    0.26
   7   0  -8    2.54    0.80
  -7   0   8    2.54    9.03
   6   0  -8    2.43    0.67
   6   0  -8    1.29    0.43
   6   0  -8    0.50    7.92
   6   0  -8    3.28   16.64
  -6   0   8   -4.92    6.76
   5   0  -8    3.36   15.54
   5   0  -8   -2.16    5.49
   5   0  -8    0.31    0.41
   5   0  -8    0.33    0.30
   5   0  -8    0.42    0.08
  -5   0   8   -4.72    5.88
  -5   0   8    0.36    0.08
   4   0  -8  -14.19   11.61
  -4   0   8   -1.30    5.70
   3   0  -8    0.49    0.09
   3   0  -8    0.69    0.35
   3   0  -8   -5.38   11.43
   3   0  -8    0.95    0.26
  -3   0   8    1.56    5.08
  -3   0   8    0.42    0.07
   2   0  -8  -10.13   10.84
   2   0  -8   24.76    1.81
   2   0  -8   24.86    2.71
   2   0  -8   26.22    3.61
   2   0  -8   22.01    1.93
  -2   0   8   24.56    1.49
  -2   0   8    4.61    7.40
   1   0  -8    3.17    9.54
  -1   0   8    0.35    3.96
   0   0  -8   -9.01    7.05
   0   0  -8    3.72    0.26
   0   0   8    2.32    0.25
   0   0   8    2.85    0.21
   0   0   8    4.09    4.68
  -1   0  -8    6.02   11.85
  -1   0  -8   32.86    2.45
   1   0   8   34.30    2.75
   1   0   8   32.21    2.62
   1   0   8   35.57    2.45
   1   0   8   32.57    2.86
   1   0   8   33.73    1.93
   1   0   8   31.36    2.01
  -2   0  -8    8.98   12.56
  -2   0  -8    6.28    0.45
   2   0   8    5.08    0.37
   2   0   8    5.29    0.53
   2   0   8    5.43    0.33
   2   0   8    6.80    5.55
   2   0   8    6.03    0.48
   2   0   8    5.74    0.44
   2   0   8    5.63    0.51
  -3   0  -8    0.25    0.08
  -3   0  -8    0.68   12.37
   3   0   8    0.36    0.07
   3   0   8    0.40    0.10
   3   0   8    0.28    0.06
   3   0   8   -3.07    3.95
   3   0   8    0.28    0.08
   3   0   8    0.52    0.12
  -4   0  -8  -11.09   13.23
   4   0   8    7.01    6.88
   4   0   8    4.81    0.51
   4   0   8    4.97    0.46
   4   0   8    5.38    0.50
   4   0   8    5.51    0.35
  -5   0  -8   -5.12   15.40
   5   0   8    0.34    0.09
   5   0   8    0.31    0.10
   5   0   8   -1.08    4.62
   5   0   8    0.22    0.12
   6   0   8   13.72    9.25
   7   0   8    6.77    9.87
   8   0   8    2.95   12.33
   8  -1  -8   -0.07    0.09
   8  -1  -8   -6.04   10.02
   8  -1  -8   -0.01    0.61
   8  -1  -8   -0.06    0.42
  -8   1   8   11.97   13.82
   7  -1  -8    1.22    0.65
   7  -1  -8   -5.02    8.92
   7  -1  -8    1.12    0.46
  -7   1   8   -4.74    8.26
   6  -1  -8    3.30    0.80
   6  -1  -8   26.56   19.47
   6  -1  -8   -1.88    7.07
   6  -1  -8    3.60    0.59
   6  -1  -8    2.86    0.29
  -6   1   8    0.57    8.27
   5  -1  -8    3.25    0.51
   5  -1  -8    3.22    0.70
   5  -1  -8   -3.03   13.57
   5  -1  -8    1.94    0.23
   5  -1  -8   -6.21    5.76
  -5   1   8   11.90    9.61
   4  -1  -8   -0.19    5.68
   4  -1  -8    5.56    0.75
   4  -1  -8    5.92    0.50
   4  -1  -8    6.97    1.08
   4  -1  -8    6.98   13.91
  -4   1   8   -3.30    5.13
  -4   1   8    5.47    0.39
   3  -1  -8    3.85    0.54
   3  -1  -8    6.00   11.87
   3  -1  -8    4.11    0.36
   3  -1  -8    4.32    0.76
  -3   1   8    4.00    0.28
  -3   1   8    4.28    6.49
   2  -1  -8  253.33   19.57
   2  -1  -8  251.19   36.38
   2  -1  -8  246.17   27.30
   2  -1  -8  247.37   18.21
  -2   1   8  253.37   14.97
   1  -1  -8   -6.18    8.80
  -1   1   8   -3.04    3.61
   0  -1  -8    2.94    0.28
   0  -1  -8    3.06    0.56
   0  -1  -8    3.91    8.46
   0   1   8    2.75    4.40
   0   1   8    3.49    0.23
   0   1   8    3.66    0.29
  -1  -1  -8   -0.05    9.51
   1   1   8   -3.69    3.72
  -2  -1  -8    5.60   12.50
  -2  -1  -8    0.26    0.08
   2   1   8    0.44    0.07
   2   1   8    0.35    0.07
   2   1   8   -3.72    3.57
   2   1   8    0.31    0.08
   2   1   8    0.26    0.05
   2   1   8    0.10    0.08
  -3  -1  -8    0.28    0.08
  -3  -1  -8   -7.07   11.72
   3   1   8    0.40    0.07
   3   1   8    0.29    0.08
   3   1   8    0.58    0.11
   3   1   8   -1.90    3.52
   3   1   8    0.39    0.10
  -4  -1  -8   -3.57   14.25
  -4  -1  -8   18.56    1.35
   4   1   8   17.66    1.59
   4   1   8   10.29    7.44
   4   1   8   17.30    1.44
   4   1   8   18.30    1.54
   4   1   8   18.32    1.12
  -5  -1  -8    9.32   17.63
   5   1   8   -0.99    4.84
   5   1   8    1.83    0.27
   5   1   8    2.25    0.22
   5   1   8    1.76    0.26
  -6  -1  -8   19.81   21.93
   6   1   8   13.31    1.19
   6   1   8   43.85   12.95
   6   1   8   13.68    1.09
   6   1   8   12.96    1.23
   7   1   8    5.44    0.46
   7   1   8    4.66    0.56
   7   1   8    6.95    8.49
   7   1   8    4.83    0.54
   8   1   8    2.62   11.13
   9   1   8    0.16    0.19
   9   1   8   -0.04    0.12
   9   1   8   -0.13    0.09
   8  -2  -8    8.72   12.75
  -8   2   8    6.99   13.47
   7  -2  -8    6.10   10.93
   7  -2  -8    1.36    0.17
   7  -2  -8    0.81    0.43
   7  -2  -8    0.45    0.59
  -7   2   8    3.53   11.32
   6  -2  -8    0.55    0.11
   6  -2  -8    0.80    0.49
   6  -2  -8   -2.55    6.65
   6  -2  -8    0.64    0.35
  -6   2   8    1.13    9.33
   5  -2  -8    1.72    0.21
   5  -2  -8    2.63    0.48
   5  -2  -8    2.70    0.66
   5  -2  -8   -0.95    7.67
  -5   2   8    1.33    8.56
   4  -2  -8    3.96    6.50
   4  -2  -8   -6.58   14.12
  -4   2   8   -3.88    6.07
   3  -2  -8   -0.48    4.53
   3  -2  -8  -15.05   10.17
  -3   2   8   -5.46    4.66
   2  -2  -8    1.10    0.13
   2  -2  -8    1.67    0.16
   2  -2  -8    1.05    0.14
   2  -2  -8    0.62    0.41
   2  -2  -8    1.82   11.85
   2  -2  -8    0.64    0.29
  -2   2   8    0.89    0.10
  -2   2   8    1.22    0.11
  -2   2   8    1.76    5.80
   1  -2  -8   -6.96    9.68
  -1   2   8   -0.94    3.82
   0  -2  -8   -4.25    8.88
   0  -2  -8    4.33    0.71
   0  -2  -8    4.46    0.36
   0  -2  -8    4.49    0.52
   0   2   8    4.28    0.29
   0   2   8    2.35    4.47
   0   2   8    4.59    0.27
   0   2   8    3.40    0.35
  -1  -2  -8   30.68    2.13
  -1  -2  -8    3.24   10.48
   1   2   8    6.32    6.33
   1   2   8   30.29    1.67
   1   2   8   29.73    1.75
   1   2   8   25.68    2.13
  -2  -2  -8  -10.04    8.57
  -2  -2  -8    2.30    0.21
   2   2   8    2.17    0.17
   2   2   8    2.56    0.24
   2   2   8    2.22    0.23
   2   2   8    1.72    4.02
   2   2   8    2.22    0.25
  -3  -2  -8   -6.98   11.77
   3   2   8    1.99    5.54
  -4  -2  -8   -8.32   12.34
   4   2   8    0.96    5.38
  -5  -2  -8    8.19   15.98
   5   2   8   -4.84    4.85
   5   2   8    8.57    0.71
   5   2   8    8.73    0.78
   5   2   8    8.68    0.81
  -6  -2  -8   10.09   18.00
   6   2   8    5.40    0.51
   6   2   8    5.30    0.52
   6   2   8   -0.72    5.82
   6   2   8    4.46    0.44
  -7  -2  -8    4.92   18.17
   7   2   8    1.82    7.39
   8   2   8    0.61    0.19
   8   2   8    0.75    0.21
   8   2   8    0.92    0.14
   9   2   8    2.87    0.30
   9   2   8    2.63    0.39
   9   2   8    2.91    0.43
   8  -3  -8    0.15    0.10
   8  -3  -8   -3.46   10.41
  -8   3   8   -1.18   13.59
   7  -3  -8    6.12   12.14
   7  -3  -8    0.86    0.44
   7  -3  -8    0.84    0.60
   7  -3  -8    0.62    0.14
  -7   3   8   -0.66   11.33
   6  -3  -8  -10.61    6.48
  -6   3   8    8.83   12.28
   5  -3  -8   -1.15    7.01
  -5   3   8   -1.72    7.43
   4  -3  -8    4.99    0.68
   4  -3  -8    6.84    1.04
   4  -3  -8    2.05    7.46
   4  -3  -8    4.33    0.43
   4  -3  -8    4.72    0.46
  -4   3   8    4.85    8.07
   3  -3  -8   -6.94   12.86
   3  -3  -8    1.57    0.21
   3  -3  -8    2.98    0.59
   3  -3  -8    3.74    0.47
   3  -3  -8    2.22    0.25
   3  -3  -8    3.82    6.67
  -3   3   8    3.28    6.08
   2  -3  -8   19.00    8.22
   2  -3  -8   14.35    1.08
   2  -3  -8   13.74    2.17
   2  -3  -8   14.55    0.87
   2  -3  -8   13.38    1.20
   2  -3  -8   14.13    1.61
   2  -3  -8   14.62    1.15
   2  -3  -8    0.03   11.53
  -2   3   8   14.43    0.87
  -2   3   8   14.03    0.85
  -2   3   8    0.37    5.07
   1  -3  -8    1.45    0.17
   1  -3  -8    2.71    0.33
   1  -3  -8    2.34    0.42
   1  -3  -8    1.59    0.20
   1  -3  -8    1.42    0.18
   1  -3  -8   -5.40    9.94
  -1   3   8    1.55    0.13
  -1   3   8    1.65    0.14
  -1   3   8    4.36    5.64
   0  -3  -8    5.16    0.63
   0  -3  -8    4.89    0.84
   0  -3  -8    5.21    0.42
   0  -3  -8   11.50   12.35
   0   3   8    2.65    4.53
   0   3   8    5.33    0.34
   0   3   8    5.43    0.33
  -1  -3  -8    2.07   11.17
   1   3   8    4.91    6.03
  -2  -3  -8   -7.24    8.94
   2   3   8    1.76    5.04
  -3  -3  -8   11.51    0.82
  -3  -3  -8    0.36   12.15
   3   3   8    1.15    4.99
   3   3   8   10.30    0.67
   3   3   8   11.04    0.95
   3   3   8    9.83    0.86
  -4  -3  -8    6.93   14.83
   4   3   8    0.27    0.10
   4   3   8    0.15    0.08
   4   3   8    0.18    0.05
   4   3   8    0.24    5.04
  -5  -3  -8   15.19   19.32
   5   3   8    3.94    0.40
   5   3   8    4.12    0.41
   5   3   8    3.58    0.36
   5   3   8    3.71    6.94
  -6  -3  -8  -16.22   16.91
  -7  -3  -8    7.23   18.41
   7   3   8    2.52    0.28
   7   3   8    2.71    0.36
   7   3   8    3.31    0.39
  -8  -3  -8  -14.20   19.46
  -9  -3  -8    6.79   25.84
   7  -4  -8    4.31   11.20
  -7   4   8    9.16   13.16
   6  -4  -8    1.06    0.56
   6  -4  -8    4.40   11.80
   6  -4  -8    0.73    0.42
  -6   4   8    3.74   11.28
   5  -4  -8    0.49    0.14
   5  -4  -8    0.87    0.38
   5  -4  -8    5.71    9.11
   5  -4  -8    0.42    0.43
   5  -4  -8    0.27    0.10
  -5   4   8    1.68    9.16
   4  -4  -8    7.66    8.60
   4  -4  -8    0.93    0.18
   4  -4  -8    1.16    0.16
   4  -4  -8    1.84    0.53
  -4   4   8    3.94    7.75
   3  -4  -8   36.74   13.18
   3  -4  -8   27.17    2.34
   3  -4  -8   28.17    2.23
   3  -4  -8   28.80    4.18
  -3   4   8    9.31    9.43
   2  -4  -8    0.23    0.07
   2  -4  -8    0.17    0.07
   2  -4  -8   -0.16    0.28
   2  -4  -8   -0.03    0.06
   2  -4  -8   -3.74    4.93
  -2   4   8   -1.94    5.74
   1  -4  -8    0.19    0.08
   1  -4  -8   -4.67    4.34
   1  -4  -8    0.12    0.06
   1  -4  -8    0.18    0.23
   1  -4  -8    0.03    0.05
   1  -4  -8   -0.43    9.57
  -1   4   8    0.14    0.04
  -1   4   8    0.16    0.05
  -1   4   8    5.50    6.46
   0  -4  -8   18.56    1.45
   0  -4  -8   18.11    2.70
   0  -4  -8   18.33    1.36
   0  -4  -8   -1.21   11.36
   0   4   8   16.98    1.11
   0   4   8    4.52    6.76
   0   4   8   18.96    1.07
  -1  -4  -8   -7.29   11.62
   1   4   8   -4.14    4.57
  -2  -4  -8   -0.05    0.02
  -2  -4  -8  -12.19    9.03
  -2  -4  -8    0.09    0.06
   2   4   8   -0.03    0.04
   2   4   8   -0.01    0.03
   2   4   8   -0.02    0.05
   2   4   8    3.00    5.24
   2   4   8   -0.08    0.02
  -3  -4  -8  -16.27   11.55
   3   4   8    0.95    0.15
   3   4   8    0.68    0.09
   3   4   8   -1.77    2.75
   3   4   8    0.76    0.11
  -4  -4  -8    2.68   14.29
   4   4   8    8.69    7.28
  -5  -4  -8   -7.18   16.58
  -6  -4  -8   -1.26   18.67
   6   4   8   16.75    1.41
   6   4   8   17.71    1.59
   6   4   8   18.75    1.53
  -7  -4  -8   -5.95   16.18
   7   4   8    0.16    0.12
   7   4   8    0.33    0.14
   7   4   8    0.46    0.10
  -8  -4  -8   13.29   24.98
  -9  -4  -8  -16.52   21.91
   7  -5  -8   14.70   14.27
   7  -5  -8    1.52    0.22
  -7   5   8   -5.62   10.72
   6  -5  -8    9.47    1.55
   6  -5  -8   13.54   12.59
   6  -5  -8    7.34    0.70
  -6   5   8    8.72   12.22
   5  -5  -8    2.31    0.32
   5  -5  -8    5.09   10.12
   5  -5  -8    2.13    0.28
   5  -5  -8    4.17    0.82
  -5   5   8    3.83   10.62
   4  -5  -8    0.53    0.13
   4  -5  -8    0.06    0.36
   4  -5  -8    0.17    0.09
   4  -5  -8   -5.15    6.75
  -4   5   8    3.30    9.93
   3  -5  -8    0.03    0.08
   3  -5  -8   -0.33    0.32
   3  -5  -8    0.01    0.09
   3  -5  -8   -0.10    7.24
  -3   5   8   -2.84    7.15
   2  -5  -8    7.14    0.64
   2  -5  -8    6.09    1.17
   2  -5  -8    7.37    0.60
   2  -5  -8   -3.10    5.82
  -2   5   8    2.92    6.86
   1  -5  -8    0.26    0.08
   1  -5  -8    7.02    7.72
   1  -5  -8    0.35    0.11
   1  -5  -8    0.40    0.09
   1  -5  -8    0.66    0.29
  -1   5   8   -1.94    6.61
   0  -5  -8   20.11    1.75
   0  -5  -8   20.44    1.66
   0  -5  -8    9.36   10.11
   0  -5  -8   21.22    1.55
   0  -5  -8   21.26    3.09
   0   5   8    7.36    7.30
   0   5   8   20.77    1.23
  -1  -5  -8   -4.73   12.76
   1   5   8   -0.25    5.68
  -2  -5  -8    9.36   15.24
   2   5   8   12.36    7.13
  -3  -5  -8  -16.51   12.14
  -4  -5  -8  -20.71   10.48
  -5  -5  -8  -14.32   12.07
   5   5   8    0.10    0.10
   5   5   8    0.06    0.08
  -6  -5  -8   -0.28   18.63
   6   5   8    7.71    0.78
   6   5   8    8.29    0.69
  -7  -5  -8   13.91   20.50
  -8  -5  -8   16.27   26.76
  -9  -5  -8   20.36   28.31
   6  -6  -8    0.77    0.23
   6  -6  -8    2.01    0.73
   6  -6  -8    1.25    0.21
   6  -6  -8    6.34   11.61
  -6   6   8    1.06   11.49
   5  -6  -8    0.17    0.12
   5  -6  -8    0.44    0.50
   5  -6  -8    1.83    8.34
   5  -6  -8    0.72    0.18
  -5   6   8    2.54   11.01
   4  -6  -8    0.04    0.09
   4  -6  -8   -8.35    7.13
   4  -6  -8   -0.31    0.40
   4  -6  -8   -0.07    0.11
  -4   6   8    4.41   11.10
   3  -6  -8    1.65    7.80
  -3   6   8   -5.36    6.65
   2  -6  -8    1.48    0.46
   2  -6  -8    1.13    0.20
   2  -6  -8    1.39    0.19
   2  -6  -8   -6.86    5.64
  -2   6   8    0.40    8.61
   1  -6  -8    3.72    7.75
  -1   6   8    2.86    7.75
   0  -6  -8    5.03    0.94
   0  -6  -8    5.48    0.51
   0   6   8    1.83    7.07
  -1  -6  -8    2.32    0.31
  -1  -6  -8    4.02   13.39
  -1  -6  -8    3.02    0.56
   1   6   8    0.90    6.61
  -2  -6  -8   17.70   17.15
  -2  -6  -8    5.69    0.56
   2   6   8    6.25    0.56
   2   6   8    5.98    0.38
  -3  -6  -8    1.13    0.18
  -3  -6  -8   -6.76   15.12
   3   6   8    1.04    0.16
  -4  -6  -8   26.93   19.90
  -5  -6  -8   -5.92   17.39
  -6  -6  -8  -16.32   14.62
  -7  -6  -8    3.36   19.88
   7   6   8    0.44    0.16
   7   6   8    0.89    0.15
  -8  -6  -8  -14.24   20.34
   8   6   8   -0.18    0.11
   8   6   8    0.09    0.11
  -9  -6  -8   70.00   39.36
   5  -7  -8    1.38    0.21
   5  -7  -8    0.42    0.19
   5  -7  -8    1.14    0.61
   5  -7  -8   -3.16   10.12
  -5   7   8    7.55   13.56
   4  -7  -8    1.10   10.54
  -4   7   8   11.16   12.92
   3  -7  -8    0.68    0.17
   3  -7  -8    5.18    9.85
   3  -7  -8    1.15    0.50
   3  -7  -8    0.47    0.16
  -3   7   8   -3.62    9.08
   2  -7  -8   -0.12    0.10
   2  -7  -8  -10.95    6.34
   2  -7  -8    0.06    0.36
   2  -7  -8   -0.10    0.10
  -2   7   8   -3.99    9.12
   1  -7  -8    0.18    8.28
   1  -7  -8    2.01    0.27
   1  -7  -8    2.36    0.57
   1  -7  -8    2.27    0.30
  -1   7   8    0.06    9.23
   0  -7  -8    7.78    9.46
   0  -7  -8    2.51    0.57
   0  -7  -8    1.94    0.29
   0   7   8   -1.37    8.42
  -1  -7  -8    2.00    0.51
  -1  -7  -8    2.16    0.29
  -2  -7  -8   -1.23   17.28
  -3  -7  -8   -0.25   15.43
  -3  -7  -8    6.75    0.66
   3   7   8    7.08    0.66
  -4  -7  -8   35.32   21.70
  -4  -7  -8    6.93    0.66
   4   7   8    7.70    0.61
   4   7   8    5.76    0.64
  -5  -7  -8   -9.30   18.31
  -5  -7  -8    0.34    0.12
   5   7   8    0.24    0.13
   5   7   8    0.39    0.12
  -6  -7  -8  -12.89   18.96
  -7  -7  -8    1.85    0.32
  -7  -7  -8   11.03   23.81
   7   7   8    1.32    0.27
   7   7   8    2.17    0.25
  -8  -7  -8    7.04   29.18
  -9  -7  -8   21.15   29.35
   4  -8  -8    0.05    0.15
   4  -8  -8    0.25    0.15
   4  -8  -8    0.14    0.50
   4  -8  -8   -3.52    9.18
  -4   8   8  -11.03    9.64
   3  -8  -8   -4.07    8.56
   3  -8  -8   -0.38    0.39
   3  -8  -8    0.08    0.14
   3  -8  -8    0.10    0.14
  -3   8   8   -3.05   10.29
   2  -8  -8    0.07    0.13
   2  -8  -8    0.05    0.13
   2  -8  -8   -0.01    0.40
   2  -8  -8    0.02   10.38
  -2   8   8  -11.25    8.91
   1  -8  -8   -1.76    8.08
   1  -8  -8    0.49    0.42
   1  -8  -8    0.17    0.13
  -1   8   8   -6.13    8.44
   0  -8  -8   11.01    1.00
   0  -8  -8   10.87    1.79
  -1  -8  -8    0.87    0.20
  -2  -8  -8    4.02    0.46
  -3  -8  -8   23.92   21.28
  -4  -8  -8    0.83    0.18
  -4  -8  -8  -20.14   16.92
  -5  -8  -8  -16.88   17.72
  -6  -8  -8  -10.41   18.57
  -6  -8  -8    0.57    0.17
   6   8   8    0.55    0.17
   6   8   8    0.81    0.16
  -7  -8  -8   13.87   28.15
  -8  -8  -8   32.70   32.98
   3  -9  -8   -1.14   11.47
   3  -9  -8    0.16    0.16
  -3   9   8   21.55   16.34
   2  -9  -8   -0.33    0.44
   2  -9  -8    0.09    0.14
   1  -9  -8    1.61    0.60
   1  -9  -8    1.99    0.31
   0  -9  -8    0.40    0.16
   0  -9  -8    0.11    0.43
  -1  -9  -8    0.77    0.20
  -2  -9  -8    1.25    0.24
  -3  -9  -8    0.23    0.14
  -4  -9  -8    0.24    0.12
  -4  -9  -8    0.04    0.14
  -5  -9  -8    0.65   21.72
  -5  -9  -8    0.03    0.10
  -6  -9  -8    3.15   20.36
  -7  -9  -8  -10.39   22.24
  -7  -9  -8    0.38    0.17
   7   9   8    0.63    0.17
   7   9   8    0.60    0.19
   2 -10  -8    0.29    0.18
   1 -10  -8    0.59    0.51
   1 -10  -8    0.06    0.15
   0 -10  -8    0.20    0.49
   0 -10  -8    0.02    0.15
  -1 -10  -8    0.74    0.21
  -2 -10  -8    0.55    0.20
  -3 -10  -8    0.15    0.16
  -4 -10  -8    0.60    0.20
  -5 -10  -8    0.90    0.22
  -5 -10  -8    0.90    0.21
  -6 -10  -8   40.35   31.33
  -1 -11  -8    0.18    0.16
  -2 -11  -8    0.36    0.18
  -3 -11  -8    1.38    0.28
  -4 -11  -8    0.12    0.16
  -5  -8   9    0.51    0.19
  -4  -8   9   -0.64    0.69
  -4  -8   9    0.17    0.16
  -3  -8   9    0.40    0.70
  -2  -8   9    0.08    0.15
  -2  -8   9   -0.43    0.64
  -1  -8   9   -0.16    0.12
  -1  -8   9   -0.47    0.63
   0  -8   9    0.01    0.15
   1  -8   9    0.22    0.17
   6   7  -9    1.35    0.24
  -6  -7   9    1.67    0.30
  -5  -7   9    0.19    0.15
  -4  -7   9    0.03    0.13
  -3  -7   9   -0.15    0.61
  -3  -7   9    0.77    0.20
  -2  -7   9    0.85    0.64
  -2  -7   9    1.27    0.25
  -1  -7   9   -0.20    0.56
  -1  -7   9   -0.33    0.10
   0  -7   9   -0.59    0.52
   0  -7   9    0.24    0.14
   1  -7   9    0.14    0.15
   1  -7   9    0.19    0.56
   2  -7   9    0.74    0.22
   2  -7   9    0.44    0.62
   3  -7   9   -0.05    0.11
   7   6  -9    0.13    0.12
  -7  -6   9    0.33    0.16
   6   6  -9    0.69    0.16
  -6  -6   9    0.97    0.21
   5   6  -9    0.05    0.13
  -5  -6   9   -0.13    0.11
   4   6  -9  -11.06   22.66
  -4  -6   9    0.95    0.21
   3   6  -9   11.97   24.84
  -2  -6   9    0.10    0.54
  -2  -6   9   -0.16    0.11
  -1  -6   9   -0.05    0.51
  -1  -6   9    0.05    0.12
   0  -6   9    2.80    0.87
   0  -6   9    5.22    0.49
   1  -6   9    0.23    0.52
   1  -6   9    0.33    0.16
   2  -6   9   10.91   11.18
   3  -6   9    3.90   12.12
   4  -6   9    0.02    0.11
   4  -6   9   -0.06    0.15
   4  -6   9   -2.16   12.49
   4  -6   9   -0.14    0.14
   8   5  -9    0.40    0.14
   7   5  -9    2.37    0.28
   6   5  -9    1.98    0.25
  -6  -5   9    2.11    0.31
   5   5  -9    6.74   23.72
   4   5  -9    5.90   22.83
   4   5  -9    4.76    0.44
  -4  -5   9    3.96    0.50
   3   5  -9  -11.82   18.16
   2   5  -9  -29.32   15.10
  -2  -5   9    1.21    0.23
  -1  -5   9    0.01    0.10
  -1  -5   9   -0.39    0.45
   0  -5   9    0.28    0.46
   0  -5   9    0.00    0.09
   1  -5   9    6.09    8.54
   1  -5   9    1.38    0.25
   1  -5   9    1.64    0.58
   2  -5   9   -3.64    6.94
   2  -5   9    2.02    0.60
   2  -5   9    1.65    0.28
   3  -5   9    3.18    0.34
   3  -5   9    9.60   10.66
   3  -5   9    2.68    0.39
   3  -5   9    2.59    0.35
   4  -5   9    3.66   10.07
   5  -5   9    0.14    0.15
   5  -5   9    1.65   11.09
   5  -5   9   -0.08    0.14
   5  -5   9    0.14    0.13
   8   4  -9    0.29    0.12
   7   4  -9    0.91    0.16
   6   4  -9    1.36    0.19
   5   4  -9   11.15   21.47
   4   4  -9    0.08    0.09
   4   4  -9  -13.81   15.17
  -4  -4   9    0.13    0.10
   3   4  -9   17.15   18.87
   2   4  -9   -4.02   15.01
  -2  -4   9    0.07    0.10
   1   4  -9   -6.35   13.35
  -1  -4   9   -4.53    4.93
   0  -4   9    1.57    0.25
   0  -4   9    3.08    6.54
   0  -4   9    1.51    0.55
   1  -4   9   -5.92    5.87
   2  -4   9    0.29    0.12
   2  -4   9    0.66    7.09
   2  -4   9    0.34    0.13
   2  -4   9    0.86    0.45
   2  -4   9    0.66    0.15
   3  -4   9   -0.01    0.10
   3  -4   9   -2.62    5.83
   3  -4   9    0.29    0.13
   3  -4   9    0.29    0.14
   4  -4   9    0.75    0.19
   4  -4   9    0.54    0.16
   4  -4   9    0.48    0.17
   4  -4   9    0.82    7.89
   5  -4   9    3.05   10.72
   5  -4   9    1.32    0.25
   5  -4   9    1.56    0.27
   5  -4   9    0.79    0.19
   6  -4   9    0.11    0.14
   6  -4   9   -0.06    0.11
   6  -4   9   -0.11    0.12
   6  -4   9   -3.87   11.06
   8   3  -9   -0.05    0.09
   7   3  -9    4.21    0.40
   6   3  -9    0.14    0.08
   6   3  -9  -11.39   19.05
   5   3  -9   -5.23   16.05
   4   3  -9   -6.01   15.60
   4   3  -9    0.14    0.08
  -4  -3   9    0.01    0.09
   3   3  -9   -9.79   13.82
   2   3  -9   -0.01    0.07
   2   3  -9   -1.00   14.42
  -2  -3   9   11.68    7.27
  -2  -3   9   -0.04    0.07
   1   3  -9    8.18    0.63
   1   3  -9   21.79   17.52
  -1  -3   9    7.20    0.52
  -1  -3   9    8.72    0.75
  -1  -3   9   -2.07    5.29
   0   3  -9   -8.44   11.49
   0  -3   9    0.42    0.08
   0  -3   9    0.19    0.10
   0  -3   9   -1.70    5.44
   1  -3   9    8.08    0.55
   1  -3   9   -2.01    6.66
   1  -3   9    8.30    0.73
   1  -3   9    8.62    0.80
   1  -3   9    8.13    1.43
   1  -3   9    8.94    0.75
   2  -3   9    4.55    0.50
   2  -3   9    4.05    0.43
   2  -3   9    4.20    0.31
   2  -3   9    4.54    0.44
   2  -3   9    4.90    0.88
   2  -3   9   -1.97    6.19
   3  -3   9   -2.16    4.83
   3  -3   9    0.30    0.11
   3  -3   9    0.33    0.13
   3  -3   9    0.24    0.11
   4  -3   9    0.06    0.11
   4  -3   9   -0.05    0.09
   4  -3   9   -0.09    0.09
   4  -3   9   -2.32    5.72
   5  -3   9   -3.19    6.91
   5  -3   9    0.53    0.15
   5  -3   9    0.64    0.18
   5  -3   9    0.66    0.18
   6  -3   9    5.73   11.42
   7  -3   9    0.36    0.17
   7  -3   9    0.40    0.15
   7  -3   9    0.61    0.21
   7  -3   9   -8.26   10.99
   9   2  -9    0.10    0.10
   8   2  -9    0.15    0.45
   8   2  -9    0.19    0.10
   8   2  -9   -0.03    0.34
   7   2  -9    0.48    0.31
   7   2  -9    1.05    0.46
   7   2  -9    0.15    0.10
   6   2  -9   31.19   25.25
   5   2  -9    0.44    0.30
   5   2  -9   -6.41   15.73
   5   2  -9    0.85    0.12
   4   2  -9    9.28   16.55
   4   2  -9    7.31    0.62
   3   2  -9   -8.24   12.09
  -3  -2   9    1.23    6.11
   2   2  -9    0.00    0.06
   2   2  -9   -4.95   11.72
  -2  -2   9   12.52    8.04
  -2  -2   9    0.01    0.07
  -2  -2   9    0.03    0.06
   1   2  -9    7.33   12.40
   1   2  -9   17.28    1.33
   1   2  -9   17.70    1.42
  -1  -2   9    0.92    5.59
  -1  -2   9   18.39    1.56
  -1  -2   9   17.73    1.10
   0   2  -9   25.37   16.68
   0   2  -9    0.83    0.12
   0  -2   9    1.08    5.19
   0  -2   9    1.06    0.17
   0  -2   9    1.05    0.11
  -1   2  -9   11.73   15.08
   1  -2   9    2.34    6.57
   1  -2   9   16.28    2.27
   1  -2   9   14.70    0.93
   1  -2   9   14.96    1.26
   1  -2   9   13.90    1.32
   1  -2   9   14.63    1.21
  -2   2  -9   18.92   19.76
   2  -2   9   11.55    0.78
   2  -2   9   11.75    1.06
   2  -2   9    8.16   10.03
   2  -2   9   11.29    1.11
   2  -2   9   14.40    1.92
   2  -2   9   12.70    1.02
   3  -2   9   -0.50    6.07
   3  -2   9    0.72    0.13
   3  -2   9    0.43    0.14
   3  -2   9    0.45    0.08
   3  -2   9    0.58    0.15
   4  -2   9    5.63    7.38
   4  -2   9    3.58    0.43
   4  -2   9    3.26    0.35
   4  -2   9    3.14    0.39
   5  -2   9    1.73    0.27
   5  -2   9    1.43    0.26
   5  -2   9    0.81    7.23
   5  -2   9    1.89    0.23
   6  -2   9    5.82   10.11
   7  -2   9    7.13   13.28
   9   1  -9    0.14    0.09
   8   1  -9    0.11    0.09
   8   1  -9    0.14    0.59
   8   1  -9    0.52    0.45
   7   1  -9    3.06    0.61
   7   1  -9    4.11    0.88
   6   1  -9    6.01   18.86
   5   1  -9   -1.47   15.65
   5   1  -9    0.33    0.09
   5   1  -9   -0.05    0.37
   5   1  -9   -0.23    0.26
  -5  -1   9    1.55    7.83
   4   1  -9   -0.31    0.19
   4   1  -9   -0.44   13.58
   4   1  -9   -0.07    0.06
   4   1  -9   -0.39    0.29
  -4  -1   9   -1.19    6.89
   3   1  -9  -15.51    9.46
   3   1  -9    0.11    0.21
   3   1  -9   -0.06    0.05
  -3  -1   9    0.08    0.06
  -3  -1   9   -3.31    4.97
   2   1  -9  -10.59   10.86
   2   1  -9    0.61    0.11
  -2  -1   9    1.72    5.86
  -2  -1   9    0.81    0.13
  -2  -1   9    0.69    0.09
   1   1  -9  -24.15    7.39
  -1  -1   9    3.60    5.51
   0   1  -9   -2.90   10.71
   0   1  -9    0.49    0.09
   0  -1   9    0.67    0.12
   0  -1   9    0.65    0.07
   0  -1   9    0.51    4.79
   0  -1   9    0.54    0.08
  -1   1  -9   14.47   15.35
  -1   1  -9   32.80    2.37
   1  -1   9   33.36    2.37
   1  -1   9   30.69    1.96
   1  -1   9   32.24    1.87
   1  -1   9   31.99    2.67
   1  -1   9   31.90    2.78
   1  -1   9   31.72    2.55
  -2   1  -9   14.31   15.13
   2  -1   9    0.34    4.93
   2  -1   9    0.23    0.10
  -3   1  -9  -15.10   15.12
   3  -1   9   -0.02    0.08
   3  -1   9   -0.02    0.04
   3  -1   9   -0.02    0.08
   3  -1   9   -2.49    5.76
   3  -1   9   -0.10    0.07
   4  -1   9    0.11    0.09
   4  -1   9    0.44    0.13
   4  -1   9    0.39    0.10
   4  -1   9   -3.80    4.72
   5  -1   9    2.90    0.38
   5  -1   9    5.45    6.68
   5  -1   9    2.92    0.39
   5  -1   9    3.51    0.34
   6  -1   9   13.46   10.99
   7  -1   9    1.69    0.31
   7  -1   9    1.52    0.22
   7  -1   9    2.51   10.33
   7  -1   9    2.13    0.31
   8  -1   9    0.11    0.17
   8  -1   9   -0.12    0.12
   8  -1   9   -6.03   11.24
   8  -1   9    0.09    0.13
   8   0  -9    0.13    0.47
   8   0  -9    0.63    0.13
   8   0  -9    0.57    0.70
   7   0  -9    0.16    0.59
   7   0  -9    0.69    0.12
   7   0  -9    0.87    0.45
   6   0  -9    0.21    0.34
   6   0  -9    0.20    0.49
   6   0  -9    0.31    0.09
   6   0  -9    6.41   18.99
  -6   0   9    0.31    7.31
   5   0  -9    4.66   15.98
   5   0  -9    5.22    0.74
   5   0  -9    6.47    1.04
   5   0  -9    5.14    0.47
  -5   0   9   -3.53    6.38
   4   0  -9    9.40   17.57
   4   0  -9   11.73    1.48
   4   0  -9   12.81    1.03
   4   0  -9   12.79    1.99
  -4   0   9   13.22    0.80
  -4   0   9    5.47    7.28
   3   0  -9  -11.41   11.57
  -3   0   9    0.57    5.63
   2   0  -9   -0.76   13.16
   2   0  -9    9.61    0.74
   2   0  -9    9.17    0.79
   2   0  -9    9.27    1.50
   2   0  -9    9.59    1.12
  -2   0   9    1.36    5.44
  -2   0   9   10.04    0.61
   1   0  -9   -9.57    8.24
  -1   0   9    0.32    4.70
   0   0  -9   12.67    0.90
   0   0  -9   11.25   12.57
   0   0   9   11.82    1.03
   0   0   9   10.73    0.73
   0   0   9    0.63    5.07
  -1   0  -9   -4.57   11.81
  -1   0  -9    5.09    0.47
   1   0   9    6.29    0.54
   1   0   9    5.92    0.40
   1   0   9    1.84    5.70
   1   0   9    5.60    0.52
   1   0   9    6.28    0.56
   1   0   9    6.82    0.49
   1   0   9    6.11    0.36
  -2   0  -9    5.67    0.52
  -2   0  -9    0.80   14.27
   2   0   9   -0.48    4.51
   2   0   9    6.59    0.44
   2   0   9    7.08    0.53
   2   0   9    6.82    0.60
   2   0   9    6.64    0.56
   2   0   9    7.44    0.63
  -3   0  -9   29.92   18.61
  -3   0  -9   17.49    1.30
   3   0   9   17.19    1.08
   3   0   9   16.94    1.54
   3   0   9    4.83    6.46
   3   0   9   17.80    1.48
   3   0   9   17.53    1.40
  -4   0  -9  -30.28   13.05
   4   0   9   -1.55    6.18
   5   0   9   -2.69    5.29
   5   0   9    1.29    0.22
   5   0   9    1.55    0.24
   6   0   9   -3.03    6.43
   6   0   9    0.58    0.16
   6   0   9    0.91    0.16
   6   0   9    0.73    0.18
   7   0   9   14.69   12.23
   8   0   9    9.86   12.94
   8  -1  -9    0.11    0.47
   8  -1  -9    0.41    0.13
   8  -1  -9   -0.28    0.65
   8  -1  -9   -2.77    9.06
  -8   1   9    3.92   13.64
   7  -1  -9    3.72    0.33
   7  -1  -9    2.69    0.64
   7  -1  -9   -2.36   10.01
   7  -1  -9    3.34    0.92
  -7   1   9    2.87   10.81
   6  -1  -9   -0.11    0.44
   6  -1  -9    0.23    0.09
   6  -1  -9   -7.15    6.41
   6  -1  -9    6.79   18.19
   6  -1  -9    0.64    0.34
  -6   1   9    0.30    8.84
   5  -1  -9    0.75    0.49
   5  -1  -9    1.41    0.39
   5  -1  -9   -8.41   14.33
   5  -1  -9    1.37    7.05
  -5   1   9   -0.46    7.48
   4  -1  -9    0.15    0.25
   4  -1  -9    0.05    0.06
   4  -1  -9   -0.46    0.32
   4  -1  -9   -1.64   13.20
  -4   1   9    0.01    0.05
  -4   1   9   -5.89    5.19
   3  -1  -9   10.28    0.87
   3  -1  -9   10.27    1.67
   3  -1  -9   18.19   16.73
   3  -1  -9   11.15    1.25
  -3   1   9   -4.62    5.14
  -3   1   9   10.87    0.67
   2  -1  -9   13.74    1.55
   2  -1  -9   13.78    1.10
   2  -1  -9   13.59    1.03
   2  -1  -9   -3.23   12.01
   2  -1  -9   13.96    2.06
  -2   1   9    1.44    5.80
  -2   1   9   12.53    0.84
   1  -1  -9    6.50   11.93
  -1   1   9    0.91    4.65
   0  -1  -9    1.06    9.94
   0   1   9   -4.54    3.66
  -1  -1  -9   19.00   16.10
  -1  -1  -9   15.14    1.15
   1   1   9   14.58    1.22
   1   1   9   15.15    1.33
   1   1   9   15.72    0.95
   1   1   9   -4.07    5.43
   1   1   9   15.41    1.28
  -2  -1  -9  -11.41   12.26
   2   1   9    0.38    4.49
  -3  -1  -9    3.39    0.29
  -3  -1  -9    0.31   13.71
   3   1   9    1.29    5.16
   3   1   9    3.40    0.32
   3   1   9    2.81    0.23
   3   1   9    3.49    0.34
   3   1   9    3.40    0.34
  -4  -1  -9  -17.16   13.86
  -4  -1  -9    0.71    0.12
   4   1   9    0.90    0.17
   4   1   9    0.88    0.13
   4   1   9    0.07    5.61
   4   1   9    0.88    0.16
  -5  -1  -9    1.54   17.52
   5   1   9   -0.27    5.96
   5   1   9    3.49    0.41
   5   1   9    3.52    0.33
   5   1   9    2.81    0.37
  -6  -1  -9   -0.46   19.40
   6   1   9   12.92    1.10
   6   1   9   19.42   10.32
   6   1   9   13.92    1.23
   6   1   9   13.27    1.19
   7   1   9    1.33    0.26
   7   1   9   -1.29    6.85
   7   1   9    1.89    0.21
   7   1   9    1.47    0.27
   8   1   9    6.67   11.57
   8  -2  -9    1.07    0.75
   8  -2  -9    1.13    0.17
   8  -2  -9   -3.48   10.33
  -8   2   9    2.27   12.25
   7  -2  -9    0.94    0.15
   7  -2  -9    0.80    0.62
   7  -2  -9    0.43    0.42
   7  -2  -9  -14.58    7.21
  -7   2   9   -1.12   10.35
   6  -2  -9   -0.22    0.43
   6  -2  -9   -0.04    0.08
   6  -2  -9    0.14    0.34
   6  -2  -9   -2.81    7.89
  -6   2   9    3.30   10.87
   5  -2  -9    6.39    0.78
   5  -2  -9    7.11    1.17
   5  -2  -9   -4.45    6.45
   5  -2  -9    4.69    0.49
  -5   2   9    6.13    9.01
   4  -2  -9   -8.50   12.92
   4  -2  -9   -1.50    5.55
  -4   2   9   -0.12    6.65
   3  -2  -9   -0.28    0.21
   3  -2  -9  -14.97   11.04
   3  -2  -9   -0.24    0.30
   3  -2  -9    0.00    0.05
  -3   2   9    0.04    0.06
  -3   2   9    4.00    6.70
   2  -2  -9    4.03    0.66
   2  -2  -9    2.51    0.27
   2  -2  -9   20.64   15.76
   2  -2  -9    4.46    0.51
   2  -2  -9    2.64    0.28
  -2   2   9    0.20    5.74
  -2   2   9    2.79    0.20
  -2   2   9    2.50    0.21
   1  -2  -9    0.00    0.06
   1  -2  -9    0.02    0.05
   1  -2  -9    0.24    0.23
   1  -2  -9    0.22    0.16
   1  -2  -9   -8.26    9.89
  -1   2   9    0.10    0.03
  -1   2   9    6.90    6.31
  -1   2   9   -0.12    0.04
   0  -2  -9   -4.88   10.39
   0   2   9   -4.33    3.62
  -1  -2  -9   17.56    1.30
  -1  -2  -9   -1.07   11.10
   1   2   9   17.51    1.01
   1   2   9    7.17    6.09
   1   2   9   16.57    1.07
   1   2   9   17.77    1.51
  -2  -2  -9   -9.82   10.38
  -2  -2  -9   -0.09    0.05
   2   2   9    0.16    0.06
   2   2   9    0.03    0.06
   2   2   9    0.04    0.04
   2   2   9   -0.54    4.61
   2   2   9    0.15    0.06
  -3  -2  -9    7.48   13.81
  -3  -2  -9   39.42    2.75
   3   2   9   35.49    2.26
   3   2   9   38.11    3.11
   3   2   9   38.06    3.22
   3   2   9   14.88    8.50
   3   2   9   36.50    2.95
  -4  -2  -9   -3.90   15.25
   4   2   9    4.69    6.32
  -5  -2  -9   17.17   17.96
   5   2   9   -2.87    5.49
   5   2   9    0.02    0.10
   5   2   9    0.26    0.10
   5   2   9    0.10    0.08
  -6  -2  -9  -10.30   18.13
   6   2   9   -2.41    5.55
  -7  -2  -9  -12.21   17.81
   7   2   9   -1.40    6.80
   7   2   9    0.85    0.13
   7   2   9    0.41    0.14
   7   2   9    0.37    0.15
   8   2   9    0.01    0.10
   8   2   9    0.23    0.13
   8   2   9    0.34    0.16
   9   2   9    1.20    0.27
   9   2   9    1.31    0.20
   9   2   9    1.87    0.32
   8  -3  -9    6.79   13.11
  -8   3   9   -1.26   12.24
   7  -3  -9    3.68   11.33
   7  -3  -9    2.46    0.28
   7  -3  -9    2.23    0.59
   7  -3  -9    2.88    0.84
  -7   3   9    2.20   11.85
   6  -3  -9    6.84   10.61
   6  -3  -9    1.55    0.62
   6  -3  -9    1.24    0.44
   6  -3  -9    1.09    0.17
  -6   3   9   -1.34    8.33
   5  -3  -9   -1.95    7.41
  -5   3   9   -5.48    6.93
   4  -3  -9    0.90    0.32
   4  -3  -9    0.28    0.09
   4  -3  -9   -0.87    6.33
   4  -3  -9    0.70    0.42
  -4   3   9   -3.00    6.09
   3  -3  -9    1.32    0.43
   3  -3  -9    1.44    0.34
   3  -3  -9   -1.52   10.28
   3  -3  -9    0.71    0.12
   3  -3  -9    0.28    6.25
   3  -3  -9    0.50    0.12
  -3   3   9    0.53    6.96
   2  -3  -9   14.63    2.39
   2  -3  -9   -2.01   12.09
   2  -3  -9   14.46    1.77
   2  -3  -9   15.91    1.26
   2  -3  -9   16.64    1.32
  -2   3   9   16.06    0.96
  -2   3   9    8.55    7.51
   1  -3  -9    0.75    0.29
   1  -3  -9    0.56    0.10
   1  -3  -9    0.98    0.22
   1  -3  -9   -0.25   11.96
   1  -3  -9    0.72    0.12
   1  -3  -9    0.69    0.10
  -1   3   9   -2.05    4.64
  -1   3   9    0.43    0.07
  -1   3   9    0.54    0.07
   0  -3  -9   -3.87   11.79
   0  -3  -9    3.58    0.46
   0  -3  -9    3.13    0.33
   0  -3  -9    3.61    0.32
   0  -3  -9    3.92    0.65
   0   3   9    3.72    0.24
   0   3   9   -0.21    5.37
   0   3   9    3.86    0.25
  -1  -3  -9   21.99   14.66
  -1  -3  -9    6.91    0.57
   1   3   9    1.12    4.59
   1   3   9    7.37    0.43
   1   3   9    7.24    0.46
  -2  -3  -9   14.99   14.28
  -2  -3  -9   10.29    0.76
   2   3   9    9.34    0.80
   2   3   9   10.14    0.88
   2   3   9    9.35    0.62
   2   3   9    3.92    6.03
  -3  -3  -9    2.73   13.77
   3   3   9   12.98    0.80
   3   3   9   12.56    1.03
   3   3   9   12.73    1.13
   3   3   9    5.65    6.21
  -4  -3  -9  -16.24   12.41
   4   3   9    3.94    5.86
  -5  -3  -9   -1.09   15.17
   5   3   9    3.88    7.31
   5   3   9    6.94    0.64
   5   3   9    5.58    0.62
   5   3   9    7.08    0.58
  -6  -3  -9   16.40   21.26
   6   3   9   17.89    1.42
   6   3   9   17.22    1.58
   6   3   9    5.01    7.94
   6   3   9   17.30    1.53
  -7  -3  -9    3.07   19.83
  -8  -3  -9    4.08   22.23
   9   3   9    0.13    0.17
   9   3   9    0.04    0.11
   9   3   9    0.19    0.19
   7  -4  -9    2.62    0.81
   7  -4  -9    2.68    0.31
   7  -4  -9   20.47   15.83
  -7   4   9   -8.98   10.00
   6  -4  -9    1.01    0.60
   6  -4  -9    1.44    0.52
   6  -4  -9   -0.23    9.41
   6  -4  -9    1.20    0.18
  -6   4   9   -6.60   10.82
   5  -4  -9    1.15    0.18
   5  -4  -9   -4.71    6.57
   5  -4  -9    2.11    0.64
   5  -4  -9    2.03    0.48
  -5   4   9    2.77   10.04
   4  -4  -9    0.51    0.15
   4  -4  -9   -2.05    6.40
   4  -4  -9    1.65    0.51
   4  -4  -9    1.52    0.38
   4  -4  -9    0.82    0.14
  -4   4   9   -0.85    7.19
   3  -4  -9    0.48    0.38
   3  -4  -9    0.28    0.10
   3  -4  -9   -3.23    6.34
   3  -4  -9    0.23    0.09
  -3   4   9   -2.72    6.19
   2  -4  -9    0.40    0.30
   2  -4  -9   -1.24    5.69
   2  -4  -9    0.40    0.09
   2  -4  -9    0.26    0.10
  -2   4   9   -5.60    5.90
   1  -4  -9   -0.17   13.57
   1  -4  -9    0.69    0.11
   1  -4  -9    0.37    0.26
   1  -4  -9    0.65    0.13
  -1   4   9   -5.50    4.75
  -1   4   9    0.47    0.07
   0  -4  -9    9.56   13.77
   0  -4  -9    4.10    0.55
   0  -4  -9    4.23    0.40
   0  -4  -9    4.34    0.74
   0   4   9    4.32    0.29
   0   4   9   -4.08    4.70
   0   4   9    4.76    0.29
  -1  -4  -9   21.22   16.24
   1   4   9   41.49    2.55
   1   4   9   17.57    9.37
   1   4   9   43.83    2.45
  -2  -4  -9    4.94   14.03
   2   4   9    2.46    5.31
  -3  -4  -9    8.26   16.55
   3   4   9   30.55    1.81
   3   4   9   12.21    8.40
   3   4   9   28.21    2.34
   3   4   9   30.31    2.56
  -4  -4  -9   13.54   17.62
   4   4   9    3.14    6.52
  -5  -4  -9   -4.90   16.32
  -6  -4  -9   -5.19   20.39
   6   4   9    1.24    0.22
   6   4   9    0.79    0.19
  -7  -4  -9   10.07   19.63
  -8  -4  -9   18.26   28.14
  -9  -4  -9   -2.97   24.15
   7  -5  -9    0.00    0.12
   7  -5  -9    4.19   11.31
  -7   5   9  -12.46   11.15
   6  -5  -9    0.80    0.47
   6  -5  -9   -0.98   10.04
   6  -5  -9    0.50    0.14
   6  -5  -9    0.70    0.58
  -6   5   9   -5.54   11.65
   5  -5  -9    1.05    0.55
   5  -5  -9    4.64    9.38
   5  -5  -9    0.45    0.13
  -5   5   9   -4.63    8.41
   4  -5  -9    0.57    0.15
   4  -5  -9    1.28    0.47
   4  -5  -9    0.41    0.12
   4  -5  -9    1.27    8.16
  -4   5   9   -4.09    7.63
   3  -5  -9    3.53    8.67
   3  -5  -9    3.83    0.38
   3  -5  -9    3.39    0.41
   3  -5  -9    4.29    0.83
  -3   5   9    1.61    8.93
   2  -5  -9    2.06    0.50
   2  -5  -9    1.34    0.18
   2  -5  -9    6.17    7.76
   2  -5  -9    0.94    0.18
  -2   5   9   -1.03    7.18
  -1   5   9   -2.62    6.05
   0  -5  -9    1.03    0.17
   0  -5  -9  -17.93   11.72
   0   5   9   -2.80    5.53
  -1  -5  -9    5.52   13.79
   1   5   9    2.33    0.19
   1   5   9    2.87    0.19
   1   5   9   -1.33    6.21
  -2  -5  -9   22.87   17.99
   2   5   9   19.04    1.16
   2   5   9   19.06    1.64
   2   5   9   18.41    1.51
   2   5   9    2.47    6.67
  -3  -5  -9   -2.77   14.36
   3   5   9    0.28    5.64
  -4  -5  -9    5.04   17.88
   4   5   9    2.52    0.31
   4   5   9    2.52    0.27
  -5  -5  -9  -15.98   16.65
   5   5   9   -0.19    0.07
   5   5   9   -0.06    0.08
  -6  -5  -9   -6.55   17.65
  -7  -5  -9    6.62   21.16
  -8  -5  -9   14.79   23.77
  -9  -5  -9   33.84   32.01
   6  -6  -9   -0.04    0.12
   6  -6  -9   -2.48   10.88
  -6   6   9   -3.50   10.36
   5  -6  -9    0.11    0.46
   5  -6  -9    0.17    0.14
   5  -6  -9   -1.31   10.01
  -5   6   9    5.29   12.40
   4  -6  -9    0.75    0.19
   4  -6  -9    1.44    0.20
   4  -6  -9   -0.75    8.59
   4  -6  -9    1.11    0.52
  -4   6   9    3.55   11.53
   3  -6  -9    0.71    8.11
   3  -6  -9    0.28    0.12
   3  -6  -9    0.68    0.45
   3  -6  -9    0.14    0.12
  -3   6   9   -1.46    8.40
   2  -6  -9   -0.41    0.33
   2  -6  -9   -0.07    0.09
   2  -6  -9   -0.04    0.09
   2  -6  -9    0.10    7.01
  -2   6   9   -1.21    7.61
   1  -6  -9   -5.70    6.62
  -1   6   9   -2.63    8.31
   0  -6  -9    9.66    1.58
   0  -6  -9   10.11    0.89
   0   6   9    2.48    7.79
  -1  -6  -9   18.28   17.55
   1   6   9   -4.28    6.39
  -2  -6  -9   10.74   17.59
  -3  -6  -9    2.89   17.30
   3   6   9    7.18    0.65
   3   6   9    7.65    0.70
  -4  -6  -9   -1.38   19.00
   4   6   9    0.05    0.09
   4   6   9   -0.16    0.07
  -5  -6  -9   -8.10   14.00
  -6  -6  -9   -4.42   16.53
   6   6   9    0.23    0.11
   6   6   9   -0.02    0.11
  -7  -6  -9    2.34   17.34
  -8  -6  -9   10.01   24.87
  -9  -6  -9   -6.50   22.20
   9   6   9    0.87    0.24
   9   6   9    0.54    0.15
   5  -7  -9    6.50   12.24
  -5   7   9   22.66   17.91
   4  -7  -9    0.07    0.47
   4  -7  -9    0.25    0.15
   4  -7  -9    0.32    0.13
   4  -7  -9   -7.33    9.46
  -4   7   9    0.02   10.55
   3  -7  -9    0.75    0.18
   3  -7  -9   -0.69    9.21
   3  -7  -9    1.54    0.56
   3  -7  -9    0.89    0.19
  -3   7   9   -2.52   10.44
   2  -7  -9    0.14    0.12
   2  -7  -9    0.21    0.37
   2  -7  -9    0.00    0.12
   2  -7  -9   -5.14    6.49
  -2   7   9  -11.36    7.75
   1  -7  -9    0.04    0.12
   1  -7  -9    0.19    0.34
   1  -7  -9    1.21    8.48
  -1   7   9   -5.06    8.25
   0  -7  -9   15.77    1.41
   0  -7  -9   16.59    2.50
   0   7   9    7.22   10.16
  -1  -7  -9   -0.09    0.09
  -2  -7  -9  -16.22   15.53
  -3  -7  -9   27.92   20.69
  -4  -7  -9   18.12   19.94
  -5  -7  -9   10.80   21.79
  -5  -7  -9    3.15    0.40
   5   7   9    3.54    0.36
   5   7   9    2.94    0.39
  -6  -7  -9  -20.72   15.02
   6   7   9    1.18    0.22
  -7  -7  -9   18.97   26.01
  -8  -7  -9  -22.11   19.06
   8   7   9    1.89    0.32
   8   7   9    1.25    0.22
   4  -8  -9   -0.27    0.47
   4  -8  -9    0.11    0.15
   4  -8  -9    0.24    0.16
   4  -8  -9   -0.18   11.04
  -4   8   9   -3.54   11.73
   3  -8  -9   -4.78    9.08
   3  -8  -9    0.02    0.13
   3  -8  -9    0.35    0.48
   3  -8  -9   -0.01    0.14
  -3   8   9   -0.78   11.07
   2  -8  -9   -1.40    9.16
   2  -8  -9   -0.11    0.39
   2  -8  -9    0.01    0.12
  -2   8   9   -3.47   11.45
   1  -8  -9    4.45   10.35
  -1   8   9   -4.52    9.41
   0  -8  -9    0.19    0.14
   0  -8  -9    0.37    0.40
  -1  -8  -9    0.66    0.18
  -2  -8  -9    0.20    0.14
  -3  -8  -9   16.47   22.14
  -4  -8  -9   31.11   26.77
  -5  -8  -9   -1.14   19.21
  -5  -8  -9    2.30    0.32
   5   8   9    2.35    0.29
   5   8   9    1.59    0.28
  -6  -8  -9    0.11    0.12
  -6  -8  -9    1.94   22.51
   6   8   9    0.21    0.13
   6   8   9    0.28    0.13
  -7  -8  -9    0.13    0.14
  -7  -8  -9   -2.26   23.22
   7   8   9   -0.01    0.12
   7   8   9    0.09    0.13
  -8  -8  -9    1.85    0.34
  -8  -8  -9  -17.37   19.53
   8   8   9    1.77    0.27
   3  -9  -9    0.04    0.14
   3  -9  -9    3.26   12.63
  -3   9   9   -2.58   12.31
   2  -9  -9    0.06    0.13
   2  -9  -9    0.37    0.48
   1  -9  -9    0.52    0.18
   1  -9  -9    0.29    0.47
   0  -9  -9   -0.15    0.41
   0  -9  -9   -0.08    0.12
  -1  -9  -9    0.56    0.18
  -2  -9  -9    7.25    0.71
  -3  -9  -9    1.45    0.26
  -4  -9  -9    0.94    0.22
  -5  -9  -9    1.66    0.28
  -5  -9  -9   -8.32   21.84
  -6  -9  -9    0.96    0.22
  -6  -9  -9    3.79   22.62
   6   9   9    1.07    0.21
   6   9   9    0.99    0.20
  -7  -9  -9    3.63   25.89
  -7  -9  -9    3.07    0.45
   7   9   9    2.72    0.42
   7   9   9    4.15    0.41
   1 -10  -9    0.39    0.51
   1 -10  -9   -0.09    0.15
   0 -10  -9    0.27    0.17
  -1 -10  -9    1.09    0.24
  -2 -10  -9    0.37    0.18
  -3 -10  -9    0.84    0.24
  -4 -10  -9    3.98    0.49
  -5 -10  -9    0.14    0.16
  -6 -10  -9   32.44   31.91
  -1 -11  -9    0.36    0.18
  -2 -11  -9   -0.02    0.15
  -3 -11  -9   -0.08    0.16
  -4 -11  -9    0.25    0.18
  -4  -8  10    0.73    0.22
  -3  -8  10    0.14    0.17
  -2  -8  10    0.10    0.14
  -1  -8  10    0.25    0.17
   0  -8  10    0.67    0.23
   6   7 -10    0.10    0.13
  -6  -7  10    0.30    0.17
  -5  -7  10    0.30    0.18
  -4  -7  10    0.16    0.16
  -3  -7  10    1.48    0.28
  -3  -7  10    0.02    0.66
  -2  -7  10    0.02    0.13
  -2  -7  10   -0.64    0.56
  -1  -7  10    0.18    0.15
  -1  -7  10   -0.02    0.62
   0  -7  10    0.12    0.61
   0  -7  10    0.71    0.21
   1  -7  10    0.46    0.18
   1  -7  10   -0.55    0.58
   2  -7  10   -0.02    0.13
   7   6 -10   -0.05    0.12
   6   6 -10    0.99    0.19
  -6  -6  10    0.63    0.20
   5   6 -10    0.33    0.15
  -5  -6  10    0.56    0.18
   4   6 -10   -6.83   21.98
  -4  -6  10   -0.02    0.12
   3   6 -10    4.75   24.22
  -2  -6  10   -0.37    0.56
  -2  -6  10    0.04    0.12
  -1  -6  10    2.18    0.74
  -1  -6  10    2.96    0.39
   0  -6  10    0.04    0.12
   0  -6  10   -0.26    0.53
   1  -6  10   -0.55    0.54
   1  -6  10   -0.16    0.11
   2  -6  10    3.76    0.95
   2  -6  10    4.90   10.05
   2  -6  10    3.77    0.49
   3  -6  10    4.15   11.09
   7   5 -10    0.54    0.14
   6   5 -10    0.19    0.11
  -6  -5  10   -0.12    0.12
   5   5 -10   32.44   27.65
   4   5 -10   12.03    0.96
   4   5 -10   37.43   28.00
  -4  -5  10   10.47    1.06
   3   5 -10   -6.85   21.22
   2   5 -10  -12.39   18.39
  -2  -5  10    0.32    0.14
  -1  -5  10    0.31    0.13
  -1  -5  10    0.28    0.54
   0  -5  10   -0.06    0.47
   0  -5  10    0.30    0.14
   1  -5  10   -0.07    8.03
   1  -5  10    1.77    0.64
   1  -5  10    1.65    0.28
   2  -5  10    4.01    0.88
   2  -5  10    5.21    8.87
   2  -5  10    3.53    0.46
   3  -5  10    2.50    0.35
   3  -5  10    6.70   10.83
   3  -5  10    2.80    0.39
   4  -5  10    6.76   11.57
   5  -5  10    6.80   14.10
   8   4 -10    0.30    0.12
   7   4 -10    0.51    0.13
   6   4 -10   21.18   25.21
   5   4 -10    0.27    0.11
   5   4 -10    1.10   19.09
  -5  -4  10    0.47    0.15
   4   4 -10    9.53   21.66
   4   4 -10    4.21    0.42
  -4  -4  10    4.27    0.45
   3   4 -10    0.01    0.08
   3   4 -10  -17.65   14.13
  -3  -4  10    0.19    0.11
   2   4 -10   -5.95   13.58
  -2  -4  10    0.63    0.17
   1   4 -10  -11.95   13.95
  -1  -4  10   -6.24    5.58
   0  -4  10    4.49    7.41
   1  -4  10    8.06    9.24
   2  -4  10    9.46    0.90
   2  -4  10   -2.91    7.73
   3  -4  10   -2.77    6.28
   3  -4  10    0.18    0.12
   3  -4  10    0.02    0.12
   3  -4  10    0.01    0.10
   4  -4  10    0.93    0.19
   4  -4  10    0.83    0.22
   4  -4  10   -0.43    7.36
   4  -4  10    1.02    0.21
   5  -4  10    0.19    0.14
   5  -4  10    0.11    0.13
   5  -4  10    0.07    0.12
   5  -4  10   -1.63    9.39
   6  -4  10    0.03    0.15
   6  -4  10   -0.05    0.13
   6  -4  10    0.14    0.13
   8   3 -10   -0.01    0.09
   7   3 -10    1.71    0.21
   6   3 -10   -1.71   20.77
   6   3 -10    0.14    0.09
   5   3 -10   -9.73   14.72
   5   3 -10   -0.19    0.07
   4   3 -10   -1.67   16.01
   3   3 -10    1.03    0.16
   3   3 -10  -16.86   12.07
   2   3 -10    0.66    0.12
   2   3 -10    2.03   16.08
  -2  -3  10   -4.64    5.30
  -2  -3  10    0.50    0.14
   1   3 -10  -13.92   13.08
  -1  -3  10    1.59    5.87
  -1  -3  10    0.69    0.15
   0   3 -10   -0.40   15.38
   0  -3  10    0.56    6.64
   0  -3  10    0.52    0.14
   1  -3  10    5.39    9.06
   1  -3  10   22.90    3.20
   1  -3  10   19.44    1.86
   2  -3  10    5.92    8.60
   3  -3  10    4.34    7.46
   4  -3  10    3.52    7.62
   5  -3  10    2.22    0.34
   5  -3  10    0.75    7.40
   5  -3  10    2.54    0.38
   5  -3  10    3.00    0.33
   6  -3  10    2.44   10.61
   6  -3  10    1.11    0.21
   6  -3  10    0.93    0.24
   6  -3  10    1.47    0.27
   8   2 -10    0.08    0.45
   8   2 -10    0.11    0.10
   7   2 -10    0.38    0.11
   7   2 -10    0.47    0.39
   6   2 -10    0.61    0.32
   6   2 -10   -6.53   19.32
   5   2 -10   11.60    0.96
   5   2 -10   21.44   24.28
   4   2 -10   -7.71   14.16
   3   2 -10    0.21    0.08
   3   2 -10    1.97   15.54
  -3  -2  10    0.14    0.09
  -3  -2  10   -0.36    6.52
   2   2 -10   10.34   15.04
  -2  -2  10   -0.63    5.80
   1   2 -10   14.64   16.96
  -1  -2  10    1.05    5.69
   0   2 -10    4.83   13.60
   0   2 -10    1.59    0.17
   0  -2  10    1.26    0.14
   0  -2  10    1.75    0.23
   0  -2  10   -3.45    5.77
  -1   2 -10   36.56   19.08
   1  -2  10    0.05    8.48
  -2   2 -10   29.94   23.14
   2  -2  10   -5.48    7.05
   3  -2  10    3.10    0.38
   3  -2  10    4.05    7.45
   3  -2  10    3.15    0.41
   3  -2  10    3.74    0.36
   4  -2  10    2.92    7.44
   4  -2  10    8.19    0.72
   4  -2  10    7.30    0.74
   4  -2  10    7.35    0.67
   5  -2  10    1.71    0.29
   5  -2  10    1.82    0.28
   5  -2  10   -3.37    6.20
   6  -2  10    0.01    0.10
   6  -2  10    0.08    0.11
   6  -2  10   -8.04    6.83
   6  -2  10   -0.01    0.13
   7  -2  10    1.63    0.29
   7  -2  10    1.26    0.27
   7  -2  10    1.27    0.21
   7  -2  10    4.14   12.39
   8   1 -10    0.38    0.61
   8   1 -10    0.22    0.43
   7   1 -10    2.88    0.27
   7   1 -10    1.73    0.49
   7   1 -10    1.80    0.70
   6   1 -10   -0.29    0.43
   6   1 -10  -15.48   15.79
   6   1 -10   -0.10    0.28
   6   1 -10   -0.01    0.07
   5   1 -10    0.24    0.35
   5   1 -10    0.28    0.09
   5   1 -10    6.75   18.77
   5   1 -10   -0.15    0.27
  -5  -1  10   -5.67    6.55
   4   1 -10    1.84    0.48
   4   1 -10   10.90   17.95
   4   1 -10    1.66    0.36
   4   1 -10    3.14    0.26
  -4  -1  10   -6.30    5.51
   3   1 -10    0.30    0.23
   3   1 -10    0.63    0.11
   3   1 -10   -8.46   10.90
  -3  -1  10   -7.95    5.17
   2   1 -10   -4.00   12.06
  -2  -1  10    7.30    5.96
   1   1 -10   -4.85   11.68
   1   1 -10    1.32    0.17
  -1  -1  10    2.05    6.06
  -1  -1  10    1.19    0.14
  -1  -1  10    1.87    0.21
   0   1 -10   10.94   13.72
   0   1 -10    6.06    0.50
   0  -1  10    6.08    0.58
   0  -1  10    5.66    0.41
   0  -1  10   -2.98    4.62
   0  -1  10    6.84    0.39
  -1   1 -10   28.12    1.98
  -1   1 -10   -8.07   14.45
   1  -1  10   25.77    2.22
   1  -1  10   26.01    2.32
   1  -1  10   27.60    2.13
   1  -1  10    5.74    7.92
   1  -1  10   26.36    1.64
  -2   1 -10  -24.22   12.40
   2  -1  10   -3.08    6.16
  -3   1 -10    4.02   19.39
   3  -1  10   -4.13    4.96
   4  -1  10    0.11    0.10
   4  -1  10   -2.54    6.25
   4  -1  10    0.09    0.10
   4  -1  10    0.25    0.11
   5  -1  10    0.22    0.12
   5  -1  10    0.29    0.14
   5  -1  10    0.38    0.12
   5  -1  10    0.30    6.09
   6  -1  10    3.38    0.35
   6  -1  10    2.74    0.39
   6  -1  10    3.12    0.40
   6  -1  10   -0.49    7.61
   7  -1  10    2.41   10.13
   8  -1  10   -0.11    0.10
   8   0 -10    0.13    0.10
   8   0 -10   -0.01    0.70
   8   0 -10   -0.05    0.46
   7   0 -10    0.03    0.42
   7   0 -10    0.00    0.08
   7   0 -10   -0.14    0.57
   6   0 -10    0.17    0.34
   6   0 -10  -12.48   16.50
   6   0 -10    0.07    0.07
   6   0 -10   -0.20    0.47
  -6   0  10   -2.75    8.83
   5   0 -10   -9.32   15.43
  -5   0  10    1.83    8.49
   4   0 -10    3.80   15.32
  -4   0  10   -4.37    6.32
   3   0 -10   25.70   18.56
   3   0 -10    0.03    0.31
   3   0 -10   -0.17    0.19
   3   0 -10   -0.10    0.06
  -3   0  10   -0.11    0.05
  -3   0  10   -1.77    5.93
   2   0 -10    5.85   14.03
   2   0 -10   24.47    1.92
   2   0 -10   24.05    3.60
  -2   0  10    8.78    8.34
  -2   0  10   24.09    1.48
   1   0 -10    4.58   12.17
   1   0 -10    2.17    0.24
  -1   0  10    2.46    0.25
  -1   0  10   -1.63    5.15
  -1   0  10    2.42    0.20
   0   0 -10   -2.97   12.27
   0   0 -10    0.99    0.14
   0   0  10    1.18    0.16
   0   0  10    6.03    7.13
   0   0  10    1.12    0.12
  -1   0 -10  -11.09   12.37
  -1   0 -10    0.15    0.07
   1   0  10   -0.04    0.07
   1   0  10    0.01    0.06
   1   0  10    0.10    0.07
   1   0  10    0.50    5.67
   1   0  10    0.00    0.04
  -2   0 -10   17.46    1.29
  -2   0 -10   -5.74   13.75
   2   0  10   18.68    1.46
   2   0  10   16.44    1.07
   2   0  10   16.87    1.38
   2   0  10   16.41    1.51
   2   0  10    3.10    6.49
  -3   0 -10    7.36   16.64
   3   0  10    5.98    0.50
   3   0  10    5.10    0.51
   3   0  10   -3.81    4.80
   3   0  10    4.38    0.45
  -4   0 -10  -12.43   16.47
   4   0  10   -5.11    5.11
   5   0  10    0.19    0.10
   5   0  10   -0.06    0.08
   5   0  10   -0.05    0.09
   5   0  10    0.48    6.36
   6   0  10    1.07    0.21
   6   0  10   -3.96    6.21
   6   0  10    0.99    0.20
   6   0  10    0.61    0.15
   7   0  10    2.15    0.35
   7   0  10    2.22    0.35
   7   0  10    2.74    0.29
   7   0  10    3.48    9.19
   8   0  10   -9.34    9.25
   8   0  10    1.40    0.28
   8   0  10    1.45    0.29
   8   0  10    1.11    0.20
   8  -1 -10    0.97    0.16
   8  -1 -10   -0.86    0.67
   7  -1 -10    1.74    0.52
   7  -1 -10    1.49    0.20
   7  -1 -10    1.52    0.68
   7  -1 -10    5.52   10.64
  -7   1  10   -1.74   11.20
   6  -1 -10  -12.06   16.22
   6  -1 -10    0.08    0.08
   6  -1 -10   -0.36    0.42
   6  -1 -10   -0.28    0.34
  -6   1  10   -2.91    8.94
   5  -1 -10   -0.03    0.46
   5  -1 -10    8.70   18.96
   5  -1 -10    0.07    0.32
   5  -1 -10   -0.03    0.07
  -5   1  10   -4.40    7.55
   4  -1 -10    0.22    0.27
   4  -1 -10    0.02    0.06
   4  -1 -10   10.05   16.60
   4  -1 -10   -0.36    0.33
  -4   1  10   -6.82    6.75
  -4   1  10    0.01    0.05
   3  -1 -10   13.42    1.13
   3  -1 -10   13.43    1.60
   3  -1 -10   14.77    2.15
   3  -1 -10    6.04   17.06
  -3   1  10   14.29    0.88
  -3   1  10    4.49    7.80
   2  -1 -10   34.27   20.23
   1  -1 -10   -0.07    0.22
   1  -1 -10   -1.47   12.53
   1  -1 -10   -0.12    0.05
   1  -1 -10   -0.08    0.11
  -1   1  10   -2.85    5.17
  -1   1  10    0.03    0.04
   0  -1 -10   27.54   19.20
   0  -1 -10   31.09    2.06
   0   1  10    2.67    8.02
   0   1  10   26.79    2.38
   0   1  10   25.88    1.68
  -1  -1 -10  115.69    8.41
   1   1  10  116.37    9.47
   1   1  10  116.49    9.84
   1   1  10  111.08    6.92
   1   1  10  116.21    9.03
  -2  -1 -10   -2.76   13.25
   2   1  10   -1.53    4.50
  -3  -1 -10   -2.74   16.52
  -3  -1 -10    8.45    0.62
   3   1  10    7.68    0.66
   3   1  10    7.62    0.70
   3   1  10    7.45    0.51
   3   1  10    7.69    0.73
   3   1  10    4.03    6.84
  -4  -1 -10   -1.46   16.70
   4   1  10    0.18    6.22
  -5  -1 -10    9.70   19.18
   5   1  10    4.12    7.12
   5   1  10    4.72    0.48
   5   1  10    4.59    0.49
   5   1  10    4.83    0.44
  -6  -1 -10    5.69   21.61
   6   1  10    5.25    0.55
   6   1  10    5.14    0.49
   6   1  10    5.83    0.57
   6   1  10   -2.40    7.06
   7   1  10   -0.02    0.09
   7   1  10   -0.04    0.09
   7   1  10   -0.11    0.12
   7   1  10   -2.82    8.09
   8   1  10    0.73    0.20
   8   1  10    0.46    0.14
   8   1  10    1.75   10.98
   8   1  10    0.61    0.21
   8  -2 -10   -5.08   11.62
   8  -2 -10    0.13    0.10
  -8   2  10    2.26   13.39
   7  -2 -10    0.62    0.62
   7  -2 -10    0.05    0.11
   7  -2 -10    0.29    0.41
   7  -2 -10    3.58   11.19
  -7   2  10   -1.93   11.43
   6  -2 -10    1.11    9.16
   6  -2 -10    0.73    0.53
   6  -2 -10    0.44    0.41
   6  -2 -10    0.62    0.13
  -6   2  10    0.78    9.75
   5  -2 -10    2.93    8.12
   5  -2 -10    4.04    0.90
   5  -2 -10    4.23    0.67
   5  -2 -10    3.50    0.36
  -5   2  10    0.77    7.21
   4  -2 -10    1.50    0.20
   4  -2 -10   19.21   16.72
   4  -2 -10    2.66    0.64
   4  -2 -10    2.85    0.47
  -4   2  10   -6.90    6.00
   3  -2 -10    3.38    0.36
   3  -2 -10    9.52   14.09
   3  -2 -10    6.23    0.68
   3  -2 -10    6.18    0.92
  -3   2  10    3.08    0.27
  -3   2  10    1.36    6.90
   2  -2 -10   46.05    6.58
   2  -2 -10   18.29   18.36
   2  -2 -10   43.74    4.93
   2  -2 -10   44.69    3.53
  -2   2  10   44.48    2.71
   1  -2 -10    2.75    0.50
   1  -2 -10    1.19    0.18
   1  -2 -10    7.61   13.80
   1  -2 -10    2.18    0.35
  -1   2  10    0.41    6.41
  -1   2  10    2.11    0.16
  -1   2  10    1.59    0.14
   0  -2 -10   11.98   15.22
   0  -2 -10    0.63    0.21
   0  -2 -10    1.08    0.14
   0  -2 -10    1.13    0.14
   0  -2 -10    1.51    0.37
   0   2  10    1.27    5.96
   0   2  10    1.03    0.09
   0   2  10    1.06    0.11
  -1  -2 -10   -6.78   11.31
  -1  -2 -10    2.18    0.22
   1   2  10    1.86    0.18
   1   2  10    2.20    0.14
   1   2  10    3.11    5.38
   1   2  10    2.21    0.23
   1   2  10    2.10    0.23
  -2  -2 -10  -19.98   11.62
   2   2  10    1.10    5.21
  -3  -2 -10    0.43   15.65
   3   2  10    9.16    0.86
   3   2  10   10.19    8.23
   3   2  10    9.45    0.84
   3   2  10   10.22    0.62
   3   2  10    9.12    0.79
  -4  -2 -10    4.97   15.70
   4   2  10    2.86    0.30
   4   2  10   -0.17    5.56
   4   2  10    2.84    0.35
   4   2  10    3.01    0.35
  -5  -2 -10   -5.11   18.64
   5   2  10    2.64    0.33
   5   2  10    4.49    7.76
   5   2  10    2.78    0.34
   5   2  10    2.54    0.28
  -6  -2 -10    8.74   22.67
   6   2  10    7.36    9.09
  -7  -2 -10   17.64   22.71
   7   2  10    4.44    8.09
   8   2  10    0.95    0.17
   8   2  10    1.00    0.24
   8   2  10    1.06    0.25
   9   2  10    1.65    0.32
   7  -3 -10   13.57   13.03
  -7   3  10    0.27   12.21
   6  -3 -10   14.05   11.86
  -6   3  10    7.11   11.44
   5  -3 -10   -1.24    7.36
   5  -3 -10    0.17    0.41
   5  -3 -10    0.18    0.31
   5  -3 -10    0.04    0.08
  -5   3  10   -1.17    9.17
   4  -3 -10   -3.86    6.33
   4  -3 -10    0.06    0.07
   4  -3 -10    0.20    0.28
   4  -3 -10    0.08    0.34
  -4   3  10    4.30    8.75
   3  -3 -10   13.72    1.13
   3  -3 -10   14.27    2.16
   3  -3 -10   26.04   18.24
   3  -3 -10   13.51    1.61
  -3   3  10    6.98    8.52
   2  -3 -10    3.48    0.33
   2  -3 -10    4.16    0.55
   2  -3 -10    4.19    0.73
   2  -3 -10    2.79    0.32
   2  -3 -10   -3.20   12.27
  -2   3  10    2.95    0.23
  -2   3  10    1.20    6.38
   1  -3 -10    2.53    0.40
   1  -3 -10    1.79    0.24
   1  -3 -10    2.32    0.24
   1  -3 -10    8.72   15.58
   1  -3 -10    3.32    0.54
  -1   3  10   -0.86    7.17
  -1   3  10    2.06    0.17
  -1   3  10    1.76    0.17
   0  -3 -10   -6.85   13.77
   0  -3 -10   16.44    1.89
   0  -3 -10   17.20    1.36
   0  -3 -10   17.02    2.53
   0   3  10    3.88    7.39
   0   3  10   15.72    1.04
   0   3  10   17.98    1.00
  -1  -3 -10   18.28   16.84
   1   3  10    4.25    0.30
   1   3  10    4.69    0.41
   1   3  10    4.00    6.29
   1   3  10    4.68    0.28
   1   3  10    3.57    0.39
  -2  -3 -10    8.12   14.06
   2   3  10    3.03    6.43
  -3  -3 -10   -0.17   15.24
   3   3  10    0.47    0.11
   3   3  10    0.30    6.07
   3   3  10    0.39    0.10
   3   3  10    0.56    0.08
  -4  -3 -10  -15.26   15.26
   4   3  10    1.98    0.26
   4   3  10    1.71    0.25
   4   3  10    2.58    6.77
   4   3  10    2.00    0.23
  -5  -3 -10    2.90   17.55
   5   3  10    4.32    8.14
   5   3  10   15.04    1.31
   5   3  10   15.53    1.21
   5   3  10   13.97    1.34
  -6  -3 -10    6.67   19.04
   6   3  10    7.78    0.65
   6   3  10    3.67    7.80
   6   3  10    6.67    0.71
   6   3  10    7.87    0.74
  -7  -3 -10   -9.76   18.35
   7   3  10    0.34    0.11
   7   3  10    0.12    0.11
   7   3  10    0.19    0.14
  -8  -3 -10    6.85   24.42
   9   3  10    0.79    0.25
   9   3  10    1.32    0.19
   9   3  10    0.77    0.25
   7  -4 -10   -0.07    0.58
   7  -4 -10    0.07    0.12
   7  -4 -10   -4.26   10.01
  -7   4  10    5.06   13.13
   6  -4 -10   -0.23    0.09
   6  -4 -10   -0.29    0.46
   6  -4 -10  -10.69    7.81
   6  -4 -10   -0.05    0.37
  -6   4  10    9.46   12.42
   5  -4 -10    1.25    0.46
   5  -4 -10    5.65    9.93
   5  -4 -10    1.21    0.19
   5  -4 -10    1.78    0.62
  -5   4  10   -3.98    8.53
   4  -4 -10    0.09    7.64
  -4   4  10    6.41    9.68
   3  -4 -10    1.77    0.25
   3  -4 -10    2.88    7.73
   3  -4 -10    2.02    0.24
   3  -4 -10    3.19    0.67
   3  -4 -10    3.05    0.53
  -3   4  10   -4.08    7.24
   2  -4 -10    2.63    0.42
   2  -4 -10    2.20    0.52
   2  -4 -10    1.49   10.00
   2  -4 -10    1.25    0.21
   2  -4 -10    1.75    0.21
  -2   4  10   -6.60    4.75
   1  -4 -10   13.83    1.13
   1  -4 -10   13.66    1.59
   1  -4 -10   11.96   17.24
   1  -4 -10   14.92    2.14
   1  -4 -10   13.19    1.19
  -1   4  10   10.95    9.26
  -1   4  10   13.99    0.86
   0  -4 -10   -9.37   13.39
   0   4  10    0.13    6.73
  -1  -4 -10   -5.92   13.49
   1   4  10    0.53    5.64
  -2  -4 -10    4.34   13.16
   2   4  10    2.20    6.08
  -3  -4 -10    0.60   14.92
   3   4  10   17.04    9.23
   3   4  10   17.87    1.54
   3   4  10   17.08    1.41
  -4  -4 -10   17.82   19.80
   4   4  10   13.74    1.15
   4   4  10   14.55    1.27
   4   4  10   11.08   10.16
  -5  -4 -10   -8.26   14.89
   5   4  10    0.20    0.11
   5   4  10   -0.08    0.07
  -6  -4 -10   14.65   22.31
   6   4  10    4.53    0.50
   6   4  10    4.92    0.45
  -7  -4 -10   14.82   22.33
  -8  -4 -10   18.63   26.81
   8   4  10    8.92    0.89
   8   4  10    9.47    0.79
  -9  -4 -10    2.57   25.20
   9   4  10    1.18    0.19
   9   4  10    1.49    0.31
   9   4  10    1.62    0.30
   6  -5 -10   -0.23    0.10
   6  -5 -10    0.51    0.57
   6  -5 -10   -1.80   10.14
   6  -5 -10   -0.15    0.42
  -6   5  10    4.35   12.94
   5  -5 -10   -0.95    9.46
   5  -5 -10    0.23    0.36
   5  -5 -10    0.25    0.49
  -5   5  10   10.55   11.99
   4  -5 -10    2.12    0.32
   4  -5 -10    3.53    0.59
   4  -5 -10    1.00    8.99
   4  -5 -10    4.06    0.77
   4  -5 -10    2.59    0.31
  -4   5  10   -4.21    7.59
   3  -5 -10   10.23    0.86
   3  -5 -10   15.93   11.06
   3  -5 -10    9.57    0.90
   3  -5 -10   10.61    1.66
  -3   5  10   -5.71    6.78
   2  -5 -10    0.12    0.11
   2  -5 -10    5.01    8.82
   2  -5 -10    0.57    0.12
   2  -5 -10    0.34    0.34
  -2   5  10   -4.56    6.15
   1  -5 -10    0.80    0.16
   1  -5 -10    0.40    0.11
   1  -5 -10    0.74    0.34
  -1   5  10  -11.32    5.65
   0  -5 -10   23.78    1.84
   0  -5 -10   19.90    3.23
   0  -5 -10   10.44   18.38
   0   5  10    3.24    8.36
  -1  -5 -10   -9.62   14.17
   1   5  10    3.55    7.05
  -2  -5 -10   -0.67   16.70
   2   5  10   -0.97    6.49
  -3  -5 -10    4.12   15.71
   3   5  10    0.75    0.14
   3   5  10   -0.65    6.23
   3   5  10    0.62    0.13
  -4  -5 -10    5.07   18.18
   4   5  10   15.55    1.45
   4   5  10   16.79    1.32
  -5  -5 -10  -20.20   15.46
  -6  -5 -10    3.46   17.30
   6   5  10    9.14    0.93
   6   5  10   10.23    0.83
  -7  -5 -10   -2.28   18.39
   7   5  10    0.46    0.17
   7   5  10    0.17    0.11
  -8  -5 -10   12.64   25.06
  -9  -5 -10   23.65   28.55
   6  -6 -10    7.39   12.68
   6  -6 -10    0.27    0.14
  -6   6  10   -3.83   11.90
   5  -6 -10    0.69    0.56
   5  -6 -10    0.65    9.20
  -5   6  10    8.46   13.82
   4  -6 -10    0.13    0.13
   4  -6 -10    0.82    0.48
   4  -6 -10    0.19    0.12
   4  -6 -10    0.07    9.20
  -4   6  10    2.41    9.19
   3  -6 -10    1.17    0.21
   3  -6 -10    1.36    0.20
   3  -6 -10   -9.78    6.34
   3  -6 -10    1.33    0.53
  -3   6  10   -1.73    9.39
   2  -6 -10   -0.24    0.36
   2  -6 -10   -6.05    6.53
   2  -6 -10    0.09    0.11
   2  -6 -10    0.18    0.12
  -2   6  10   -4.49    7.87
   1  -6 -10   13.01    1.19
   1  -6 -10   14.14    1.13
   1  -6 -10   13.67    2.13
  -1   6  10    6.99    9.10
   0   6  10    2.27    8.83
  -1  -6 -10  -12.91   14.10
   1   6  10   -5.72    6.27
  -2  -6 -10    0.36   16.42
   2   6  10   -4.25    5.96
  -3  -6 -10   35.22   21.52
   3   6  10   15.89    1.46
   3   6  10   16.92    1.35
  -4  -6 -10   16.95   20.73
   4   6  10   16.54    1.32
   4   6  10   15.42    1.43
  -5  -6 -10  -20.42   17.21
   5   6  10    1.07    0.18
   5   6  10    0.91    0.20
  -6  -6 -10   -2.85   19.18
   6   6  10    1.13    0.20
   6   6  10    0.58    0.15
  -7  -6 -10    5.19   20.91
   7   6  10    1.98    0.23
   7   6  10    1.28    0.26
  -8  -6 -10   12.43   27.62
   8   6  10    3.92    0.38
   8   6  10    3.10    0.45
  -9  -6 -10   -4.86   23.41
   9   6  10    0.74    0.23
   5  -7 -10    0.03    0.15
   5  -7 -10   -1.45   10.54
   5  -7 -10   -0.03    0.12
  -5   7  10   -0.15   12.47
   4  -7 -10    4.56    0.90
   4  -7 -10    7.72   11.39
   4  -7 -10    2.50    0.37
   4  -7 -10    2.90    0.36
  -4   7  10    3.40   12.83
   3  -7 -10   12.85   12.08
   3  -7 -10    1.39    0.25
   3  -7 -10    1.65    0.25
   3  -7 -10    2.33    0.67
  -3   7  10    1.61   11.19
   2  -7 -10    0.90    0.17
   2  -7 -10    0.69    0.45
   2  -7 -10    0.68    9.12
   2  -7 -10    0.63    0.18
  -2   7  10   -8.11    8.54
  -1   7  10    8.82   10.54
   0   7  10   -2.09    9.55
  -1  -7 -10    1.16    0.21
  -2  -7 -10   -2.69   17.58
  -3  -7 -10   10.93   20.43
  -4  -7 -10    5.38   18.48
  -5  -7 -10   30.85   24.93
   5   7  10   10.94    1.09
   5   7  10   12.58    1.01
  -6  -7 -10    0.40   19.22
   6   7  10   -0.10    0.09
   6   7  10    0.02    0.10
  -7  -7 -10   -1.53   21.52
   7   7  10    1.13    0.24
   7   7  10    1.53    0.22
  -8  -7 -10   21.12   27.00
   4  -8 -10    0.78    0.21
   4  -8 -10    0.54    0.19
   4  -8 -10   -1.83   10.56
  -4   8  10    4.58   13.48
   3  -8 -10    0.78    0.19
   3  -8 -10   -8.06    8.39
   3  -8 -10    0.57    0.54
   3  -8 -10    0.57    0.19
  -3   8  10   -4.68   10.21
   2  -8 -10   -2.16   10.56
   2  -8 -10    1.17    0.24
   2  -8 -10    1.30    0.55
  -2   8  10    0.10   10.64
   1  -8 -10    3.71    0.45
   1  -8 -10    3.62    0.81
  -1   8  10    8.46   11.96
   0  -8 -10    0.83    0.20
  -1  -8 -10   -0.23    0.10
  -2  -8 -10    2.51    0.34
  -3  -8 -10    3.99   21.98
  -4  -8 -10   19.91   23.42
  -4  -8 -10   12.65    1.17
  -5  -8 -10  -35.23   16.72
  -5  -8 -10    0.87    0.20
   5   8  10    1.00    0.20
   5   8  10    1.24    0.21
  -6  -8 -10    0.12    0.12
  -6  -8 -10   -7.47   20.80
   6   8  10    0.13    0.11
   6   8  10    0.32    0.14
  -7  -8 -10   29.02   29.10
  -8  -8 -10    1.20    0.26
  -8  -8 -10    3.88   24.64
   8   8  10    1.10    0.24
   8   8  10    0.86    0.20
   3  -9 -10    0.76   12.43
  -3   9  10    9.33   13.58
   2  -9 -10    1.52    0.62
   2  -9 -10   -2.75   10.26
  -2   9  10    5.75   13.48
   1  -9 -10    0.10    0.46
   1  -9 -10   -0.12    0.12
   0  -9 -10    0.15    0.14
  -1  -9 -10    2.14    0.33
  -2  -9 -10    2.45    0.35
  -3  -9 -10    1.69    0.29
  -4  -9 -10   -4.10   23.75
  -5  -9 -10   30.02   28.50
  -6  -9 -10   -2.92   21.68
  -6  -9 -10    0.41    0.16
   6   9  10    0.30    0.16
   6   9  10    0.53    0.17
  -7  -9 -10   -0.66   26.23
  -7  -9 -10    0.50    0.19
   7   9  10    0.51    0.18
   7   9  10    0.42    0.19
   1 -10 -10    1.29    0.27
   0 -10 -10    0.24    0.16
  -1 -10 -10   -0.06    0.14
  -2 -10 -10    0.85    0.24
  -3 -10 -10    0.31    0.17
  -4 -10 -10    4.14    0.51
  -5 -10 -10    0.03    0.17
  -6 -10 -10    8.84   28.70
  -2 -11 -10    0.24    0.19
  -3 -11 -10    0.56    0.23
  -4 -11 -10   -0.02    0.17
  -5  -7  11    0.03    0.15
  -4  -7  11    0.26    0.16
  -3  -7  11    0.49    0.20
  -3  -7  11   -0.70    0.66
  -2  -7  11    0.19    0.14
  -2  -7  11   -0.44    0.62
  -1  -7  11    0.38    0.69
  -1  -7  11    1.27    0.28
   0  -7  11   -0.03    0.13
   0  -7  11   -0.25    0.60
   1  -7  11    0.31    0.18
   6   6 -11    0.88    0.18
  -6  -6  11    0.58    0.19
   5   6 -11    0.01    0.12
  -5  -6  11    0.25    0.16
   4   6 -11    0.18   24.47
  -4  -6  11   -0.05    0.13
   3   6 -11   35.28   28.14
  -2  -6  11    1.10    0.24
  -2  -6  11    0.22    0.61
  -1  -6  11    0.45    0.16
  -1  -6  11    0.10    0.58
   0  -6  11   -0.19    0.57
   0  -6  11    0.29    0.15
   1  -6  11    0.13    0.14
   1  -6  11   -0.35    0.58
   2  -6  11   -0.66    9.11
   2  -6  11    1.29    0.28
   3  -6  11    1.20   10.82
   3  -6  11    0.13    0.15
   7   5 -11   -0.02    0.11
   6   5 -11    0.90    0.17
   5   5 -11   -2.49   24.13
   4   5 -11    2.16    0.27
   4   5 -11    4.20   23.48
  -4  -5  11    2.34    0.33
   3   5 -11   -8.58   22.32
  -3  -5  11    0.11    0.13
   2   5 -11   -8.39   20.34
  -2  -5  11    0.11    0.12
  -1  -5  11    2.10    0.77
  -1  -5  11    3.66    0.42
   0  -5  11   -0.10    0.10
   0  -5  11    0.02    0.51
   1  -5  11    3.18    8.70
   1  -5  11    1.90    0.31
   1  -5  11    1.98    0.68
   2  -5  11   -0.02    0.11
   2  -5  11   -2.27    7.55
   3  -5  11   -2.19    8.70
   3  -5  11    0.69    0.20
   4  -5  11   -8.41    8.60
   4  -5  11    0.65    0.19
   4  -5  11    0.36    0.16
   8   4 -11    0.29    0.12
   7   4 -11    0.94    0.16
   6   4 -11    0.06    0.11
   6   4 -11  -14.81   18.48
   5   4 -11   16.16   25.76
   4   4 -11    0.16    0.11
   4   4 -11    1.68   21.95
  -4  -4  11    0.30    0.14
   3   4 -11   -5.89   19.12
   3   4 -11    0.95    0.16
   2   4 -11  -15.47   15.87
   1   4 -11   29.68   22.85
   0  -4  11    0.92    0.21
   0  -4  11   -2.91    6.75
   0  -4  11    1.96    0.59
   1  -4  11    0.53    0.54
   1  -4  11    0.88    0.20
   1  -4  11    2.03    8.41
   2  -4  11   -2.00    7.57
   3  -4  11    0.14    0.13
   3  -4  11    0.05    0.11
   3  -4  11   -8.82    5.13
   3  -4  11   -0.15    0.10
   4  -4  11    0.64    0.16
   4  -4  11    0.14    0.14
   4  -4  11   -3.51    7.67
   4  -4  11    0.24    0.15
   5  -4  11    0.49   10.61
   5  -4  11    0.10    0.14
   5  -4  11    0.05    0.13
   5  -4  11    0.16    0.15
   8   3 -11    0.25    0.12
   7   3 -11    0.29    0.11
   6   3 -11    0.14    0.10
   6   3 -11  -12.03   18.34
   5   3 -11   -2.43   20.04
   5   3 -11    1.00    0.16
   4   3 -11    6.79    0.56
   4   3 -11    6.79   20.62
  -4  -3  11    5.54    0.60
   3   3 -11    7.31   18.73
   2   3 -11   19.56   20.67
  -2  -3  11    0.14    0.10
  -2  -3  11   -1.74    7.20
   1   3 -11   21.06   20.70
  -1  -3  11   -2.84    6.14
  -1  -3  11    4.69    0.48
   0   3 -11  -10.74   14.54
   0  -3  11    1.44    0.24
   0  -3  11   -0.59    7.06
   1  -3  11   -1.72    7.49
   1  -3  11    2.05    0.61
   2  -3  11   -1.61    8.16
   3  -3  11    4.74    8.34
   3  -3  11    1.50    0.25
   3  -3  11    0.94    0.19
   3  -3  11    1.03    0.20
   4  -3  11    6.97    8.46
   4  -3  11    2.21    0.29
   4  -3  11    2.18    0.34
   4  -3  11    2.79    0.34
   5  -3  11    0.04    0.13
   5  -3  11   -1.84    7.60
   5  -3  11    0.14    0.14
   5  -3  11    0.14    0.14
   6  -3  11    6.33   11.34
   8   2 -11    0.24    0.12
   8   2 -11   -0.25    0.47
   7   2 -11   11.35   23.71
   6   2 -11    8.84   22.86
   5   2 -11    0.10    0.09
   5   2 -11   -2.81   21.86
   4   2 -11    8.55   20.19
   3   2 -11   -5.58   15.35
   3   2 -11    0.32    0.11
  -3  -2  11   -1.28    6.23
  -3  -2  11    0.70    0.14
   2   2 -11   14.99   18.08
  -2  -2  11    2.21    7.07
   1   2 -11   -1.92   15.11
  -1  -2  11    0.48    0.12
  -1  -2  11   -1.45    5.91
   0   2 -11  -10.74   13.29
   0  -2  11    0.27    0.11
   0  -2  11   -2.16    6.85
  -1   2 -11   36.45   22.73
   1  -2  11   13.08    2.03
   1  -2  11   -4.42    7.98
  -2   2 -11   20.32   21.34
   2  -2  11   -4.62    6.49
   3  -2  11    4.92    0.52
   3  -2  11    1.37    7.72
   3  -2  11    4.96    0.49
   3  -2  11    4.81    0.48
   4  -2  11   11.44   10.13
   5  -2  11   -0.04    0.11
   5  -2  11   -6.79    5.54
   5  -2  11   -0.02    0.10
   5  -2  11    0.02    0.10
   6  -2  11    0.36    0.19
   6  -2  11    0.68    0.19
   6  -2  11    2.48    9.78
   6  -2  11    0.54    0.16
   7  -2  11    1.57    0.25
   7  -2  11   -9.49    9.24
   7  -2  11    1.56    0.31
   7  -2  11    1.96    0.32
   8   1 -11    0.24    0.60
   8   1 -11    0.48    0.13
   7   1 -11   -0.01    0.08
   7   1 -11    0.25    0.46
   7   1 -11   -0.32    0.35
   7   1 -11   -1.69   23.75
   6   1 -11   -0.04    0.31
   6   1 -11    0.12    0.40
   6   1 -11   -3.53   19.61
   6   1 -11   -0.02    0.08
   5   1 -11    4.20   19.12
   5   1 -11    2.18    0.45
   5   1 -11    3.27    0.61
  -5  -1  11    3.78   10.15
   4   1 -11   -7.99   14.28
  -4  -1  11   -0.65    7.70
   3   1 -11    0.01    0.07
   3   1 -11    3.27   16.27
  -3  -1  11   -3.81    6.21
   2   1 -11    1.02    0.14
   2   1 -11   18.52   17.94
  -2  -1  11    1.08    6.99
  -2  -1  11    1.07    0.17
   1   1 -11  -14.31   10.79
  -1  -1  11   -2.84    5.26
   0   1 -11    3.16   16.31
   0  -1  11   -4.23    6.43
  -1   1 -11    7.56    0.62
  -1   1 -11   19.89   19.50
   1  -1  11    3.03    7.88
   1  -1  11    8.05    0.74
  -2   1 -11  -10.48   17.03
   2  -1  11   -3.61    6.26
   2  -1  11    0.64    0.18
   2  -1  11    1.04    0.19
   2  -1  11    1.23    0.17
  -3   1 -11    6.33   19.37
   3  -1  11    2.33    7.16
   4  -1  11    4.47    0.46
   4  -1  11    1.51    7.00
   4  -1  11    4.50    0.44
   4  -1  11    4.60    0.49
   5  -1  11    0.08    0.10
   5  -1  11   -0.02    0.11
   5  -1  11   -3.49    6.00
   5  -1  11    0.06    0.10
   6  -1  11    2.94    8.84
   7  -1  11    0.71    0.21
   7  -1  11    0.42    0.14
   7  -1  11    3.65   10.61
   7  -1  11    0.28    0.18
   8   0 -11    0.69    0.15
   8   0 -11    0.12    0.71
   7   0 -11    9.93   24.89
   6   0 -11    6.99   20.80
   6   0 -11    0.64    0.39
   6   0 -11    0.68    0.54
   6   0 -11    0.76    0.14
  -6   0  11   -0.62    9.67
   5   0 -11    2.34    0.64
   5   0 -11    1.69    0.42
   5   0 -11    1.76    0.21
   5   0 -11   13.16   19.71
  -5   0  11   -7.66    6.97
   4   0 -11    0.55    0.11
   4   0 -11    0.65    0.43
   4   0 -11  -16.48   14.26
   4   0 -11    0.39    0.28
  -4   0  11   -5.49    6.59
   3   0 -11    0.79    0.14
   3   0 -11    0.49    0.23
   3   0 -11   -1.49   14.43
   3   0 -11    0.76    0.37
  -3   0  11    2.33    7.16
   2   0 -11   -7.04   13.24
  -2   0  11    4.40    6.94
   1   0 -11    0.25   14.09
  -1   0  11   -0.85    5.96
   0   0 -11   19.79   17.37
   0   0  11    0.80    6.77
   0   0  11    0.83    0.14
   0   0  11    0.66    0.10
  -1   0 -11    9.26   19.39
   1   0  11    3.60    0.37
   1   0  11    3.70    0.38
   1   0  11    8.84    8.51
   1   0  11    3.73    0.27
   1   0  11    3.85    0.36
  -2   0 -11    2.15    0.22
  -2   0 -11    5.81   18.56
   2   0  11    2.05    0.27
   2   0  11   -3.97    4.85
   2   0  11    2.11    0.26
   2   0  11    1.77    0.23
  -3   0 -11  -10.52   16.01
   3   0  11   -1.73    5.94
  -4   0 -11   13.04   20.24
   4   0  11    4.28    0.44
   4   0  11    5.21    0.48
   4   0  11    3.08    7.36
   4   0  11    4.55    0.49
   5   0  11    0.93    0.19
   5   0  11    0.56    0.16
   5   0  11    0.69    8.05
   5   0  11    0.66    0.15
   6   0  11    4.03    0.50
   6   0  11    1.79    7.91
   6   0  11    3.99    0.41
   6   0  11    3.77    0.47
   7   0  11    1.24    0.26
   7   0  11    1.26    0.19
   7   0  11   -9.05    6.86
   7   0  11    0.94    0.25
   8   0  11    2.78   12.55
   8  -1 -11    1.08    0.18
   7  -1 -11    0.39    0.61
   7  -1 -11    0.29    0.43
   7  -1 -11    0.09    0.10
  -7   1  11   -3.05   10.45
   6  -1 -11    0.31    0.09
   6  -1 -11   32.30   26.98
   6  -1 -11   -0.52    0.47
   6  -1 -11   -0.74    0.36
  -6   1  11   -0.61    9.67
   5  -1 -11   10.37   18.96
  -5   1  11    8.27    9.77
   4  -1 -11    0.09   14.91
   4  -1 -11    0.78    0.33
   4  -1 -11    1.01    0.49
   4  -1 -11    0.68    0.13
  -4   1  11   -7.43    6.65
   3  -1 -11   12.62   19.26
   3  -1 -11   23.24    1.86
   3  -1 -11   24.28    2.63
   3  -1 -11   23.04    3.50
  -3   1  11   22.56    1.43
  -3   1  11    8.98    9.66
   2  -1 -11    7.22    0.93
   2  -1 -11    4.67   12.88
   2  -1 -11    7.78    0.65
   2  -1 -11    7.49    1.26
  -2   1  11    7.85    0.50
  -2   1  11   -4.18    5.43
   1  -1 -11    0.50    0.26
   1  -1 -11    0.33    0.10
   1  -1 -11  -11.34   11.72
  -1   1  11   -4.69    5.66
  -1   1  11    0.23    0.07
   0  -1 -11   27.37   18.83
   0   1  11    8.09    8.77
  -1  -1 -11  -11.84   13.67
   1   1  11    0.11    6.36
  -2  -1 -11  -17.48   13.28
   2   1  11    0.07    0.07
   2   1  11    0.00    0.05
   2   1  11    0.13    0.08
   2   1  11   -1.07    5.42
   2   1  11    0.04    0.08
  -3  -1 -11   -1.70   14.98
   3   1  11   -5.60    4.80
   3   1  11    1.23    0.20
  -4  -1 -11  -15.46   14.44
   4   1  11    0.73    0.16
   4   1  11    0.73    0.16
   4   1  11    1.03    6.58
   4   1  11    0.75    0.14
  -5  -1 -11  -15.80   17.12
   5   1  11    5.83    8.80
   5   1  11    0.37    0.14
   5   1  11   -0.05    0.09
   5   1  11    0.36    0.14
  -6  -1 -11   -7.94   20.39
   6   1  11    0.68    0.18
   6   1  11   -0.25    7.54
   6   1  11    0.99    0.22
   6   1  11    0.76    0.16
   7   1  11    1.99    0.33
   7   1  11    2.38    0.35
   7   1  11    3.18    8.18
   7   1  11    1.97    0.26
   8   1  11    9.56   11.86
   8  -2 -11    0.65    0.15
   8  -2 -11   -4.38   11.17
  -8   2  11   15.39   16.22
   7  -2 -11    0.24    0.44
   7  -2 -11   -4.17    8.87
   7  -2 -11    1.60    0.71
   7  -2 -11    0.61    0.15
  -7   2  11   -6.83    9.82
   6  -2 -11    0.22    0.38
   6  -2 -11   -0.16    0.52
   6  -2 -11    0.17    0.10
  -6   2  11  -10.52    8.46
   5  -2 -11    1.64    0.21
   5  -2 -11   12.06   20.14
   5  -2 -11    1.77    0.45
   5  -2 -11    1.84    0.64
  -5   2  11   -2.65    7.08
   4  -2 -11    0.55    0.12
   4  -2 -11    0.54    0.43
   4  -2 -11    0.91    0.35
   4  -2 -11    6.22   16.57
  -4   2  11   -1.98    7.19
   3  -2 -11   30.63    2.34
   3  -2 -11   22.07   20.38
   3  -2 -11   30.06    4.39
   3  -2 -11   27.61    3.28
  -3   2  11   29.55    1.80
  -3   2  11    4.97    9.23
   2  -2 -11    0.28    0.25
   2  -2 -11    0.23    0.07
   2  -2 -11    0.17    0.34
   2  -2 -11   -9.72   13.15
  -2   2  11   -0.07    0.05
  -2   2  11    4.64    7.86
   1  -2 -11   20.91    1.72
   1  -2 -11   21.81    3.21
   1  -2 -11   -6.90   14.36
   1  -2 -11   20.60    2.40
  -1   2  11    6.66    8.21
  -1   2  11   21.96    1.27
  -1   2  11   22.21    1.32
   0  -2 -11   19.78   19.26
   0   2  11   12.07    9.89
  -1  -2 -11   -5.08   14.73
   1   2  11   -1.74    5.91
  -2  -2 -11    2.26   15.68
   2   2  11    1.03    6.02
   2   2  11    3.42    0.34
   2   2  11    3.23    0.32
   2   2  11    3.24    0.24
  -3  -2 -11    8.23   19.14
   3   2  11   15.34    9.22
   3   2  11   25.82    2.05
   3   2  11   26.06    2.17
   3   2  11   25.25    2.24
  -4  -2 -11   -7.33   14.73
   4   2  11    0.96    0.18
   4   2  11   -6.60    4.77
   4   2  11    0.90    0.16
   4   2  11    0.80    0.16
  -5  -2 -11   -3.00   18.28
   5   2  11    2.82    0.32
   5   2  11    4.56    9.09
   5   2  11    3.35    0.40
   5   2  11    2.79    0.37
  -6  -2 -11   -5.95   19.24
   6   2  11    7.90    9.80
  -7  -2 -11   -7.65   20.42
   7   2  11    1.59    0.29
   7   2  11    1.58    0.29
   7   2  11    0.62    7.56
   8   2  11    1.47    0.22
   8   2  11    1.18    0.28
   8   2  11    1.45    0.30
   7  -3 -11    0.02    0.59
   7  -3 -11    8.45   13.01
   7  -3 -11   -0.03    0.11
  -7   3  11   -7.57   10.01
   6  -3 -11    1.40    0.72
   6  -3 -11    2.22    0.25
   6  -3 -11    3.28    9.97
   6  -3 -11    1.57    0.52
  -6   3  11    2.92   10.30
   5  -3 -11    0.30    0.47
   5  -3 -11    0.44    0.35
   5  -3 -11    0.14    0.09
   5  -3 -11   -1.97    7.72
  -5   3  11   -3.22    8.84
   4  -3 -11    0.77    0.14
   4  -3 -11    0.56    0.36
   4  -3 -11    1.38    0.51
  -4   3  11   -4.83    7.33
   3  -3 -11    3.71   16.57
  -3   3  11    9.66    9.22
   2  -3 -11    4.48    0.41
   2  -3 -11    4.04    0.59
   2  -3 -11    5.89    0.92
   2  -3 -11   10.30   16.79
  -2   3  11   -0.78    6.67
  -2   3  11    3.89    0.30
   1  -3 -11    0.59    0.12
   1  -3 -11    0.81    0.35
   1  -3 -11    0.81    0.27
   1  -3 -11   -6.37   12.89
   1  -3 -11    0.56    0.11
  -1   3  11   -4.48    7.97
  -1   3  11    0.42    0.08
  -1   3  11    0.49    0.07
   0  -3 -11   11.84   21.98
   0  -3 -11   75.38    8.29
   0   3  11   79.62    4.56
   0   3  11   76.05    4.38
   0   3  11   22.81   14.30
  -1  -3 -11   14.87   16.59
   1   3  11   -2.04    5.21
  -2  -3 -11    6.98   17.81
   2   3  11    1.61    0.19
   2   3  11    1.70    0.21
   2   3  11    1.36    0.14
   2   3  11    1.40    5.92
  -3  -3 -11   18.67   18.47
   3   3  11    1.13    0.18
   3   3  11   -0.39    5.90
   3   3  11    1.19    0.16
  -4  -3 -11    3.08   18.01
   4   3  11    1.66    0.25
   4   3  11    2.36    0.29
   4   3  11    2.14    0.24
   4   3  11    1.52    7.35
  -5  -3 -11   20.83   22.65
   5   3  11   -7.75    7.42
   5   3  11    6.20    0.63
   5   3  11    6.44    0.63
   5   3  11    6.60    0.58
  -6  -3 -11  -14.83   17.47
   6   3  11    0.42    0.18
   6   3  11   -4.06    7.15
   6   3  11    0.45    0.13
   6   3  11    0.68    0.18
  -7  -3 -11   16.90   24.43
  -8  -3 -11   19.08   30.18
   7  -4 -11    0.39    0.14
   7  -4 -11   11.94   13.81
  -7   4  11   -6.75   10.55
   6  -4 -11    1.25    0.49
   6  -4 -11    0.72    0.62
   6  -4 -11    0.96    0.17
   6  -4 -11    2.88   11.33
  -6   4  11   -0.74   10.29
   5  -4 -11    1.57    0.46
   5  -4 -11   -8.54    6.68
   5  -4 -11    2.01    0.67
   5  -4 -11    1.21    0.19
  -5   4  11    3.82    9.72
   4  -4 -11   -4.11    7.29
   4  -4 -11    2.14    0.49
  -4   4  11   -5.90    7.46
   3  -4 -11    2.84    0.51
   3  -4 -11    2.26    0.28
   3  -4 -11    2.81    0.70
  -3   4  11    7.59    9.50
   2  -4 -11    1.23    0.31
   2  -4 -11    2.96   15.59
   2  -4 -11    0.67    0.13
   2  -4 -11    0.78    0.15
   2  -4 -11    0.89    0.41
  -2   4  11   -5.06    6.97
   1  -4 -11   23.97    2.73
   1  -4 -11   25.51    3.64
   1  -4 -11   24.17    1.95
   1  -4 -11   23.96    2.05
   1  -4 -11    6.76   19.03
  -1   4  11    1.85    9.17
  -1   4  11   24.42    1.49
   0  -4 -11   -1.70   16.56
   0   4  11    0.56    0.08
   0   4  11    0.53    0.08
   0   4  11   -3.56    7.43
  -1  -4 -11  -18.12   12.64
   1   4  11    1.94    7.10
  -2  -4 -11  -17.58   13.50
   2   4  11    3.99    0.28
   2   4  11    3.03    6.65
   2   4  11    4.20    0.39
   2   4  11    3.68    0.38
  -3  -4 -11   11.69   18.78
   3   4  11    4.09    0.41
   3   4  11    3.97    0.38
   3   4  11    4.41    7.76
  -4  -4 -11  -10.36   17.43
   4   4  11    5.20    7.93
  -5  -4 -11    5.10   20.42
   5   4  11    0.37    8.05
   5   4  11    0.34    0.12
  -6  -4 -11  -13.60   17.16
  -7  -4 -11    0.57   22.85
   7   4  11    2.32    0.34
   7   4  11    2.27    0.26
   7   4  11    1.86    0.31
  -8  -4 -11    3.61   28.86
   8   4  11    0.15    0.16
   8   4  11    0.63    0.15
   8   4  11    0.75    0.23
   6  -5 -11   -0.01    0.54
   6  -5 -11   -5.16   10.25
   6  -5 -11    0.04    0.12
  -6   5  11    7.93   13.54
   5  -5 -11   -0.14    0.49
   5  -5 -11    2.39    9.42
   5  -5 -11    0.07    0.34
   5  -5 -11    0.21    0.12
  -5   5  11   -3.13    9.81
   4  -5 -11    4.25    0.95
   4  -5 -11    3.23    0.39
   4  -5 -11    5.11    0.76
   4  -5 -11   10.04   10.59
  -4   5  11   -1.34    8.72
   3  -5 -11    2.94    8.55
  -3   5  11    2.07    8.19
   2  -5 -11    2.60    0.64
   2  -5 -11    2.74    0.48
   2  -5 -11    2.10    0.26
   2  -5 -11    2.17    0.28
  -2   5  11    1.27    8.49
   1  -5 -11    7.08    0.97
   1  -5 -11    7.59    0.71
   1  -5 -11   -8.88   15.89
   1  -5 -11    7.58    0.68
   1  -5 -11    9.14    1.33
  -1   5  11    8.88   10.40
   0  -5 -11   18.73   18.56
   0  -5 -11    7.51    0.69
   0   5  11   -0.61    8.15
  -1  -5 -11    7.39   17.17
   1   5  11    3.88    9.14
  -2  -5 -11   11.18   18.47
   2   5  11    1.16    0.12
   2   5  11   -5.96    5.43
  -3  -5 -11   17.25   18.55
   3   5  11   -6.41    6.36
   3   5  11    3.31    0.32
   3   5  11    2.71    0.34
  -4  -5 -11   11.64   22.28
   4   5  11    5.16    0.52
   4   5  11    5.20    0.49
  -5  -5 -11    8.51   21.62
   5   5  11   17.74    1.79
   5   5  11   22.30    1.63
  -6  -5 -11   15.72   21.23
  -7  -5 -11   -1.15   20.73
  -8  -5 -11    9.09   26.18
   6  -6 -11   -4.39   10.12
   6  -6 -11   -0.19    0.11
  -6   6  11   -3.41   11.23
   5  -6 -11   -4.23    9.54
   5  -6 -11   -0.08    0.12
   5  -6 -11    0.36    0.40
   5  -6 -11    0.41    0.54
  -5   6  11   13.10   14.94
   4  -6 -11   -3.49    7.78
   4  -6 -11   -0.01    0.11
   4  -6 -11   -0.36    0.34
   4  -6 -11   -0.08    0.11
   4  -6 -11   -0.03    0.46
  -4   6  11   -5.14    8.06
   3  -6 -11    6.00    0.99
   3  -6 -11    2.62    8.52
   3  -6 -11    3.20    0.44
   3  -6 -11    4.22    0.43
  -3   6  11    4.10    9.31
  -2   6  11    5.03   10.07
   1  -6 -11   13.56    1.30
   1  -6 -11   15.43    1.24
   1  -6 -11   16.08    2.34
  -1   6  11    9.50   10.71
   0  -6 -11    0.02    0.10
   0   6  11   -5.62    7.56
  -1  -6 -11    2.59   17.46
   1   6  11    1.10    7.67
  -2  -6 -11  -15.75   16.84
   2   6  11    0.11    7.51
  -3  -6 -11   -1.41   17.50
  -4  -6 -11    1.41   18.83
   4   6  11    0.23    0.13
   4   6  11    0.63    0.14
  -5  -6 -11    8.46   20.97
  -6  -6 -11   -4.75   19.86
  -7  -6 -11   29.71   28.07
  -8  -6 -11    4.13   27.07
   8   6  11    2.69    0.39
   8   6  11    2.46    0.30
   5  -7 -11   -0.74    9.60
   5  -7 -11    0.11    0.15
  -5   7  11  -14.23    9.26
   4  -7 -11   -4.41    9.52
   4  -7 -11    1.26    0.23
   4  -7 -11    0.81    0.22
   4  -7 -11    3.14    0.77
  -4   7  11    7.26   12.92
   3  -7 -11   -0.37    9.41
   3  -7 -11    0.21    0.45
  -3   7  11    9.97   14.04
   2  -7 -11    1.89    0.31
   2  -7 -11    2.55    0.31
   2  -7 -11    2.90    0.69
  -2   7  11    0.58    9.68
   1  -7 -11    2.64    0.36
   1  -7 -11    3.13    0.71
  -1   7  11    0.97   10.10
   0   7  11    0.22    9.64
  -1  -7 -11    2.07    0.30
   1   7  11    4.43    9.60
  -2  -7 -11    5.03   19.59
  -3  -7 -11   -9.30   17.94
  -4  -7 -11  -15.99   18.32
   4   7  11   -0.03    0.11
   4   7  11    0.26    0.11
  -5  -7 -11    3.30   21.04
   5   7  11    7.55    0.80
   5   7  11    9.34    0.76
  -6  -7 -11  -11.22   17.36
   6   7  11   -0.06    0.10
   6   7  11   -0.01    0.11
  -7  -7 -11   16.12   25.01
  -8  -7 -11    7.72   26.09
   4  -8 -11    1.37   11.83
  -4   8  11    2.64   13.53
   3  -8 -11    1.00    0.59
   3  -8 -11    0.30    0.17
   3  -8 -11    0.87    0.21
   3  -8 -11   -6.22    9.49
  -3   8  11  -12.25    9.69
   2  -8 -11    1.03    0.23
   2  -8 -11    1.91    0.62
  -2   8  11   -2.57   12.12
   1  -8 -11    0.52    0.47
   1  -8 -11    0.54    0.17
  -1   8  11    0.97   11.17
   0  -8 -11    1.59    0.27
  -1  -8 -11    0.55    0.18
  -2  -8 -11    2.08    0.31
  -3  -8 -11   17.89   23.21
  -4  -8 -11   -9.38   18.70
  -5  -8 -11    1.45    0.26
  -5  -8 -11  -15.78   20.13
  -6  -8 -11    9.21   23.05
  -7  -8 -11   -7.30   20.82
  -7  -8 -11    0.16    0.14
   7   8  11    0.24    0.14
   7   8  11    0.04    0.14
  -8  -8 -11    0.65    0.22
   8   8  11    0.54    0.19
   3  -9 -11   -0.16    0.14
   2  -9 -11    1.01    0.59
   2  -9 -11    0.12    0.16
  -2   9  11    3.65   12.03
   1  -9 -11    0.74    0.20
   0  -9 -11    0.15    0.14
  -1  -9 -11    0.79    0.21
  -2  -9 -11    0.26    0.16
  -3  -9 -11    0.17    0.16
  -4  -9 -11    8.04   25.71
  -5  -9 -11  -18.36   23.86
  -6  -9 -11    0.60    0.18
  -6  -9 -11  -15.80   18.72
   6   9  11    0.94    0.20
   6   9  11    0.66    0.19
  -7  -9 -11    4.80   24.45
   1 -10 -11    0.09    0.16
   0 -10 -11    0.02    0.14
  -1 -10 -11    0.01    0.15
  -2 -10 -11    0.01    0.15
  -3 -10 -11    0.07    0.18
  -4 -10 -11    1.19    0.26
  -5 -10 -11    1.26    0.27
  -6 -10 -11    4.14   28.65
  -4  -7  12    0.86    0.23
  -3  -7  12   -0.17    0.13
  -2  -7  12    0.11    0.16
  -1  -7  12    0.41    0.20
   0  -7  12    0.10    0.15
   6   6 -12    0.48    0.17
  -5  -6  12    0.73    0.20
   4   6 -12   -3.34   23.57
  -4  -6  12    1.27    0.26
   3   6 -12    2.65   26.28
  -2  -6  12   -0.09    0.12
  -2  -6  12   -0.38    0.61
  -1  -6  12    0.06    0.14
  -1  -6  12    0.12    0.60
   0  -6  12   -0.29    0.60
   0  -6  12    0.60    0.20
   1  -6  12    0.18    0.16
   2  -6  12    0.74    0.21
   6   5 -12   -0.09    0.11
   5   5 -12   30.49   29.20
   4   5 -12   17.37   26.19
   3   5 -12   -8.04   21.14
  -3  -5  12   -0.01    0.13
   2   5 -12  -16.30   18.66
  -2  -5  12    0.06    0.13
  -1  -5  12    4.67    1.12
  -1  -5  12    6.12    0.60
   0  -5  12    0.24    0.14
   0  -5  12   -0.23    0.54
   1  -5  12   -7.69    7.28
   1  -5  12    0.66    0.19
   2  -5  12    1.73    8.37
   2  -5  12    0.97    0.23
   3  -5  12   -0.13    0.11
   3  -5  12   -3.39    8.49
   7   4 -12    0.46    0.14
   6   4 -12    9.72   26.30
   5   4 -12    2.61   22.62
   5   4 -12    1.05    0.19
   4   4 -12  -20.53   19.07
   3   4 -12   11.48   23.40
   2   4 -12    4.62   21.99
   1   4 -12   20.80   22.48
   0  -4  12    2.18    8.16
   1  -4  12   -7.97    8.22
   2  -4  12   -1.03    9.15
   3  -4  12    1.90    8.16
   4  -4  12   -0.09    0.11
   4  -4  12    0.08    0.14
   4  -4  12    0.13    0.16
   4  -4  12   -3.45    8.39
   5  -4  12   -4.91    8.99
   5  -4  12    0.12    0.17
   5  -4  12    0.17    0.15
   5  -4  12    0.21    0.16
   7   3 -12   -4.66   25.76
   7   3 -12    0.23    0.12
   6   3 -12  -21.09   18.52
   6   3 -12    0.15    0.10
   5   3 -12   12.90   22.90
   4   3 -12    3.00   20.68
   3   3 -12   -4.13   15.81
   3   3 -12   -0.29    0.08
  -3  -3  12    0.05    0.11
   2   3 -12   20.63   23.61
  -2  -3  12    1.17    8.58
  -2  -3  12    4.24    0.45
   1   3 -12   17.62   20.35
  -1  -3  12    1.31    7.34
  -1  -3  12    3.73    0.40
   0   3 -12    5.57   20.01
   0  -3  12    3.19    0.40
   0  -3  12   -2.34    7.69
   1  -3  12    3.98    0.48
   1  -3  12    3.19    9.93
   2  -3  12   -4.57    7.05
   3  -3  12    0.58    0.16
   3  -3  12   -2.77    8.21
   3  -3  12    0.03    0.09
   3  -3  12    0.09    0.12
   4  -3  12    1.28    0.25
   4  -3  12    1.28    0.22
   4  -3  12    5.66    8.77
   4  -3  12    0.90    0.21
   5  -3  12   -0.22    0.13
   5  -3  12   -4.13    7.91
   5  -3  12    0.06    0.13
   5  -3  12    0.04    0.14
   6  -3  12    0.12    0.14
   6  -3  12    0.16    0.17
   8   2 -12    0.50    0.14
   7   2 -12  -17.06   20.10
   7   2 -12    0.53    0.13
   6   2 -12   -0.01    0.09
   6   2 -12  -11.85   20.72
   5   2 -12   11.01   24.46
   4   2 -12   -6.96   17.14
   3   2 -12   -5.19   18.08
  -3  -2  12    5.30    9.49
   2   2 -12  -12.54   16.45
   2   2 -12    5.49    0.50
  -2  -2  12    7.52    8.54
  -2  -2  12    5.33    0.53
   1   2 -12   13.26   20.25
  -1  -2  12   -4.78    6.15
   0   2 -12   -5.52   17.30
   0  -2  12   -1.31    7.69
   0  -2  12    0.50    0.14
  -1   2 -12    5.25   18.01
   1  -2  12   -3.01    6.69
  -2   2 -12   -3.85   17.96
   2  -2  12    0.38    0.14
   2  -2  12   -1.41    7.53
   3  -2  12    2.23    7.81
   3  -2  12   -0.30    0.09
   3  -2  12    0.20    0.13
   3  -2  12    0.03    0.11
   4  -2  12    1.45    0.25
   4  -2  12    1.57    0.27
   4  -2  12    2.81    8.51
   4  -2  12    1.50    0.23
   5  -2  12    0.08    0.13
   5  -2  12    0.16    0.14
   5  -2  12    0.61    8.32
   5  -2  12    0.51    0.18
   6  -2  12    1.11    0.21
   6  -2  12    0.87    0.23
   6  -2  12   -0.02    9.56
   6  -2  12    1.27    0.25
   8   1 -12    0.00    0.11
   7   1 -12    6.82   25.20
   6   1 -12    0.45    0.11
   6   1 -12    0.39    0.40
   6   1 -12   -9.70   20.00
   5   1 -12    2.99    0.61
   5   1 -12    4.30   21.78
   4   1 -12   -5.92   16.13
   4   1 -12   -0.01    0.27
   4   1 -12    0.09    0.08
  -4  -1  12   -7.45    7.54
   3   1 -12   -3.10   16.18
  -3  -1  12    8.55   10.45
   2   1 -12    0.14   16.10
  -2  -1  12    5.90    8.44
   1   1 -12  -10.46   12.91
  -1  -1  12    4.87    8.36
   0   1 -12   12.79   19.94
   0  -1  12   -2.03    8.36
   0  -1  12   18.88    1.65
  -1   1 -12   12.06   19.10
   1  -1  12    9.05    0.85
   1  -1  12    1.87    8.97
  -2   1 -12  -33.11   13.81
   2  -1  12   -0.51    7.41
  -3   1 -12    9.90   21.23
   3  -1  12    2.36    0.29
   3  -1  12    2.01    8.24
   3  -1  12    2.65    0.32
   3  -1  12    2.23    0.33
   4  -1  12   -3.03    7.08
   4  -1  12    1.67    0.26
   5  -1  12   -3.15    6.87
   5  -1  12    0.06    0.10
   5  -1  12    0.06    0.10
   5  -1  12    0.02    0.13
   6  -1  12   -2.54    7.87
   6  -1  12    0.00    0.12
   6  -1  12    0.01    0.11
   6  -1  12    0.26    0.13
   7  -1  12    0.39    0.20
   7  -1  12   -3.40    9.06
   7  -1  12    0.68    0.19
   7  -1  12    0.41    0.16
   8   0 -12    1.49    0.21
   7   0 -12   -2.41   21.42
   7   0 -12   -0.12    0.55
   7   0 -12   -0.32    0.38
   7   0 -12    0.04    0.10
   6   0 -12    0.18    0.38
   6   0 -12    0.73    0.14
   6   0 -12   -3.81   20.43
   6   0 -12    1.11    0.55
  -6   0  12   21.24   13.67
   5   0 -12    0.69    0.14
   5   0 -12    0.31    0.47
   5   0 -12   -3.33   18.32
   5   0 -12    0.43    0.31
  -5   0  12    2.96    9.80
   4   0 -12    0.11    0.23
   4   0 -12    0.09    0.36
   4   0 -12    0.00    0.08
   4   0 -12  -12.10   15.24
  -4   0  12   -9.14    7.20
   3   0 -12   16.02    1.33
   3   0 -12   11.30   19.51
   3   0 -12   16.48    2.51
  -3   0  12    5.60    9.37
   2   0 -12    9.82   17.70
  -2   0  12    7.62    8.72
   1   0 -12   -3.28   13.28
   1   0 -12    0.98    0.15
  -1   0  12    1.74    6.53
   0   0 -12   -7.49   11.98
   0   0  12   -0.91    7.03
   0   0  12    0.95    0.16
  -1   0 -12   27.47   21.59
   1   0  12   -3.65    6.73
  -2   0 -12  -12.08   15.16
   2   0  12   -3.36    5.49
   2   0  12    0.27    0.10
   2   0  12    0.39    0.13
   2   0  12    0.22    0.12
  -3   0 -12   -7.67   17.32
   3   0  12   -1.75    5.92
   3   0  12    0.36    0.12
   3   0  12    0.32    0.13
   3   0  12    0.20    0.10
  -4   0 -12   -8.15   19.60
   4   0  12    2.18    0.26
   4   0  12    1.53    0.27
   4   0  12    2.40    0.32
   4   0  12    2.15    7.41
   5   0  12    1.04    0.21
   5   0  12    0.87    0.17
   5   0  12    0.86    0.20
   5   0  12   -0.41    7.46
   6   0  12    1.85    0.31
   6   0  12   10.26   10.86
   6   0  12    2.21    0.27
   6   0  12    1.72    0.31
   7   0  12    5.54    9.19
   8  -1 -12    0.39    0.14
   7  -1 -12    0.35    0.46
   7  -1 -12    1.17    0.74
   7  -1 -12    1.33    0.19
  -7   1  12    2.07   12.51
   6  -1 -12   17.55   24.85
  -6   1  12   37.98   17.89
   5  -1 -12    6.77    0.60
   5  -1 -12    6.11    0.91
   5  -1 -12    9.81   20.88
   5  -1 -12    8.29    1.40
  -5   1  12   -7.41    8.12
   4  -1 -12    0.58    0.47
   4  -1 -12    0.28    0.10
   4  -1 -12    0.13    0.30
   4  -1 -12   10.99   17.78
  -4   1  12   -7.04    8.45
   3  -1 -12    6.74    0.63
   3  -1 -12    9.84   18.32
   3  -1 -12    7.48    1.27
   3  -1 -12    7.47    0.93
  -3   1  12   -0.03    9.04
   2  -1 -12   -1.00   16.54
  -2   1  12   -2.14    6.43
   1  -1 -12   14.34   16.90
   1  -1 -12   -0.01    0.20
   1  -1 -12    0.16    0.09
  -1   1  12   -3.29    5.89
   0  -1 -12    4.49   17.07
   0   1  12    3.00    7.45
  -1  -1 -12   -0.34   16.18
   1   1  12   -1.27    6.44
  -2  -1 -12  -12.67   14.49
   2   1  12   -0.03    0.07
   2   1  12   -0.10    0.07
   2   1  12   -3.05    5.71
   2   1  12   -0.15    0.05
  -3  -1 -12   10.50   18.42
   3   1  12    8.94    0.72
   3   1  12    6.45    8.18
   3   1  12    8.30    0.77
   3   1  12    7.85    0.78
  -4  -1 -12   25.42   23.91
   4   1  12   12.15    9.16
  -5  -1 -12    6.01   21.51
   5   1  12   -0.10    7.23
   5   1  12    1.94    0.30
   5   1  12    2.45    0.33
   5   1  12    1.80    0.26
  -6  -1 -12   26.15   27.13
   6   1  12    0.08    0.10
   6   1  12   -1.77    8.50
   6   1  12   -0.15    0.11
   6   1  12   -0.05    0.10
   7   1  12    0.48    0.19
   7   1  12    0.67    0.16
   7   1  12    0.56    0.19
   7   1  12    0.31    7.93
   8   1  12    0.84    0.25
   8   1  12    1.14    0.21
   8   1  12    1.22    0.28
   8   1  12    1.65   11.38
   7  -2 -12   -0.36    0.44
   7  -2 -12    0.25    0.63
   7  -2 -12   -0.05    0.11
  -7   2  12   -0.29   10.98
   6  -2 -12    3.54    0.38
   6  -2 -12    3.20    0.70
   6  -2 -12    5.66    1.09
  -6   2  12   -3.06   10.02
   5  -2 -12   -0.37    0.49
   5  -2 -12    0.18    0.36
   5  -2 -12    0.05    0.09
   5  -2 -12  -10.95   18.14
  -5   2  12   -0.20    9.34
   4  -2 -12   -5.50   14.86
  -4   2  12  -12.83    6.45
   3  -2 -12   -4.99   15.61
  -3   2  12    1.69    7.93
   2  -2 -12    0.96    0.49
   2  -2 -12    1.90    0.35
   2  -2 -12  -12.02   14.11
   2  -2 -12    1.37    0.18
  -2   2  12    1.87    7.40
  -2   2  12    1.10    0.14
   1  -2 -12   -4.46   14.89
  -1   2  12   -4.48    5.95
   0  -2 -12    7.70   16.10
   0   2  12    9.79    9.04
  -1  -2 -12   21.88   18.94
   1   2  12    5.50    8.28
  -2  -2 -12   -4.58   15.03
   2   2  12   -3.42    5.68
  -3  -2 -12   -7.80   15.02
   3   2  12    0.02    0.09
   3   2  12   -0.07    0.06
   3   2  12   -0.17    0.08
   3   2  12   -0.77    6.18
  -4  -2 -12   16.99   21.32
   4   2  12    0.60    0.14
   4   2  12   -0.22    6.84
   4   2  12    0.66    0.14
   4   2  12    0.69    0.16
  -5  -2 -12    5.51   20.43
   5   2  12    4.50    0.45
   5   2  12   -0.12    7.82
   5   2  12    4.98    0.49
   5   2  12    4.24    0.52
  -6  -2 -12   -5.48   20.10
   6   2  12    4.54    0.59
   6   2  12    6.01    0.57
   6   2  12    5.48    9.17
   6   2  12    5.27    0.51
  -7  -2 -12  -23.62   21.35
   7   2  12   -0.16    0.12
   7   2  12   -0.13    0.10
   7   2  12    2.67    8.22
   7   2  12    0.02    0.11
   8   2  12    7.90   11.93
   8   2  12    2.21    0.35
   8   2  12    1.10    0.31
   8   2  12    2.11    0.27
   7  -3 -12   -0.47    0.58
   7  -3 -12    0.61    0.16
  -7   3  12   -6.06   12.27
   6  -3 -12    2.02    0.26
   6  -3 -12    1.67    0.53
   6  -3 -12    2.76    0.82
  -6   3  12    5.67   12.88
   5  -3 -12    0.69    0.14
   5  -3 -12    0.83    0.57
   5  -3 -12    0.80    0.38
  -5   3  12    3.82   10.58
  -4   3  12    6.95    9.75
   3  -3 -12    3.62   16.77
   3  -3 -12    0.29    0.31
   3  -3 -12    0.01    0.42
   3  -3 -12    0.13    0.09
  -3   3  12   -2.25    8.01
   2  -3 -12    0.95    0.28
   2  -3 -12    0.42    0.10
   2  -3 -12   -0.21    0.34
   2  -3 -12    1.92   14.92
  -2   3  12   -9.36    4.50
  -2   3  12    0.22    0.07
   1  -3 -12    7.54    0.69
   1  -3 -12    7.76    0.96
   1  -3 -12    9.14    1.33
   1  -3 -12    0.88   15.40
   1  -3 -12    7.66    0.70
  -1   3  12    8.00    0.52
  -1   3  12   -2.49    7.03
   0  -3 -12   26.87   20.58
   0   3  12   14.94   10.31
  -1  -3 -12   -6.06   15.73
   1   3  12   -0.60    6.24
  -2  -3 -12   -3.81   14.82
   2   3  12    2.92    7.14
   2   3  12    2.06    0.23
   2   3  12    1.79    0.23
  -3  -3 -12    7.52   17.84
   3   3  12   10.84    1.00
   3   3  12   11.13    0.92
   3   3  12   13.55    9.71
  -4  -3 -12    2.65   19.10
   4   3  12   -6.69    5.96
   4   3  12    1.14    0.17
   4   3  12    0.71    0.15
  -5  -3 -12   13.92   21.09
   5   3  12    2.28    0.33
   5   3  12    2.30    0.28
   5   3  12   -0.76    8.33
   5   3  12    2.43    0.32
  -6  -3 -12   -8.03   18.33
   6   3  12   -0.01    0.15
   6   3  12    0.08    0.12
   6   3  12    1.43    9.55
   6   3  12    0.11    0.12
  -7  -3 -12    7.09   24.15
   7   3  12    1.80    0.24
   7   3  12    1.78    0.29
   7   3  12    1.43    0.30
  -8  -3 -12   -5.55   26.40
   7  -4 -12    2.75   11.86
   7  -4 -12    0.90    0.19
  -7   4  12   -9.93   10.70
   6  -4 -12    1.27    0.69
   6  -4 -12    1.18    0.50
   6  -4 -12    1.42    0.21
   6  -4 -12   -4.11    9.63
  -6   4  12   -8.08    9.27
   5  -4 -12    6.65   10.54
   5  -4 -12    0.21    0.11
   5  -4 -12    0.35    0.35
   5  -4 -12    0.13    0.51
  -5   4  12   -2.43    8.47
   4  -4 -12    0.19    0.34
   4  -4 -12    0.12    0.10
   4  -4 -12    0.27    0.44
  -4   4  12    1.72   10.28
   3  -4 -12    8.06    1.03
   3  -4 -12    8.80    0.71
   3  -4 -12    7.23    1.40
  -3   4  12   -3.82    7.38
   2  -4 -12    0.35    0.37
   2  -4 -12    0.15    0.09
   2  -4 -12    0.85    0.29
   2  -4 -12    3.04   16.10
  -2   4  12   -2.07    7.85
   1  -4 -12    7.32    0.69
   1  -4 -12    7.18    0.94
   1  -4 -12   -0.93   16.20
   1  -4 -12    9.61    1.31
   1  -4 -12    7.36    0.67
  -1   4  12    1.97    8.28
   0  -4 -12   -8.57   17.02
   0   4  12   11.13    9.82
  -1  -4 -12   23.45   21.06
   1   4  12    6.00    8.52
   1   4  12    5.29    0.36
  -2  -4 -12    9.63   17.46
   2   4  12    7.89    8.43
  -3  -4 -12   -6.21   15.69
   3   4  12   10.53    0.91
   3   4  12    9.20    8.39
   3   4  12   11.16    0.99
  -4  -4 -12    6.77   20.81
   4   4  12    7.78    0.72
   4   4  12    7.16    0.66
   4   4  12    5.66    9.10
  -5  -4 -12   33.04   25.81
   5   4  12    2.20    8.56
   5   4  12    2.88    0.36
   5   4  12    2.62    0.31
  -6  -4 -12   -2.91   21.09
  -7  -4 -12   33.48   28.77
  -8  -4 -12   -5.50   26.89
   8   4  12    1.29    0.21
   8   4  12    1.90    0.32
   6  -5 -12    1.92    0.70
   6  -5 -12    2.89   12.49
   6  -5 -12    0.92    0.20
  -6   5  12   -5.21   11.57
   5  -5 -12    0.23    0.12
   5  -5 -12    0.14    0.38
   5  -5 -12    0.10    0.47
   5  -5 -12   -6.71    8.03
  -5   5  12    2.13   11.44
   4  -5 -12   -0.61    0.34
   4  -5 -12    0.07    0.11
   4  -5 -12   -0.17    0.46
  -4   5  12   -1.78    9.38
   3  -5 -12    0.02    0.42
   3  -5 -12    0.02    0.10
   3  -5 -12    0.36    0.32
  -3   5  12   -3.31    8.14
   2  -5 -12    0.00    0.33
   2  -5 -12    0.02    0.09
   2  -5 -12    0.09    0.25
   2  -5 -12    0.07    0.09
  -2   5  12    0.96    8.36
   1  -5 -12    7.57    1.10
   1  -5 -12   23.61   20.30
   1  -5 -12    5.83    0.56
   1  -5 -12    4.65    0.53
  -1   5  12   12.05   10.71
   0  -5 -12   40.37    3.36
   0  -5 -12   27.83   21.52
   0   5  12   32.78   14.27
  -1  -5 -12    6.77   20.02
   1   5  12    1.75    0.16
   1   5  12   -4.70    6.97
  -2  -5 -12   29.89   21.57
   2   5  12    9.99    8.98
  -3  -5 -12  -17.34   15.31
   3   5  12   13.87    9.99
  -4  -5 -12   -1.58   20.46
   4   5  12    0.36    0.13
   4   5  12    0.52    0.13
  -5  -5 -12   17.14   22.81
  -6  -5 -12  -15.99   17.96
   6   5  12    0.29    0.12
   6   5  12    0.19    0.12
  -7  -5 -12   -7.46   23.62
   7   5  12    0.16    0.14
   7   5  12    0.08    0.11
  -8  -5 -12   26.78   30.54
   5  -6 -12    0.38    0.15
   5  -6 -12   -1.06   10.02
   5  -6 -12    0.48    0.53
   5  -6 -12    0.34    0.43
  -5   6  12    3.44   13.78
   4  -6 -12    1.76    0.51
   4  -6 -12   -0.95    9.80
   4  -6 -12    1.10    0.22
   4  -6 -12    1.50    0.64
  -4   6  12   -1.09   10.90
   3  -6 -12    0.39    0.15
   3  -6 -12    0.90    0.52
   3  -6 -12    0.37    0.14
   3  -6 -12    0.72    0.38
  -3   6  12    3.20   10.32
   2  -6 -12    3.01    0.71
   2  -6 -12    2.29    0.31
   2  -6 -12    1.95    0.30
   2  -6 -12    3.20    0.52
  -2   6  12   -0.16    9.17
   1  -6 -12    2.27    0.31
  -1   6  12    1.50    9.16
   0  -6 -12    3.10    0.37
   0  -6 -12    4.73   18.25
   0   6  12   -1.04    8.76
  -1  -6 -12   14.33   19.33
   1   6  12   -1.54    8.80
  -2  -6 -12  -11.35   18.11
   2   6  12   -2.37    7.56
  -3  -6 -12   -8.17   16.71
  -4  -6 -12   -4.62   21.36
   4   6  12    1.00    0.19
   4   6  12    0.92    0.18
  -5  -6 -12    0.04   21.89
   5   6  12    1.41    0.21
   5   6  12    1.20    0.23
  -6  -6 -12   -7.66   20.44
   6   6  12   -0.03    0.11
   6   6  12   -0.05    0.09
  -7  -6 -12  -18.65   19.31
   7   6  12    1.36    0.22
   7   6  12    1.23    0.25
  -8  -6 -12   -0.06   26.32
   8   6  12    0.07    0.12
   8   6  12    0.17    0.16
   5  -7 -12    0.30    0.17
   4  -7 -12    0.04    0.41
   4  -7 -12    0.31    0.52
   4  -7 -12   -0.02    0.15
   4  -7 -12   -5.31    9.60
  -4   7  12    4.24   12.75
   3  -7 -12    0.29    0.50
   3  -7 -12    0.51    0.37
   3  -7 -12    0.45    0.16
   3  -7 -12    0.67    0.18
  -3   7  12    3.38   11.13
   2  -7 -12    1.30    0.49
   2  -7 -12    0.30    0.15
  -2   7  12   -2.60   10.44
   1  -7 -12   17.13    1.50
  -1   7  12   19.44   14.48
   0  -7 -12    0.67    0.17
   0   7  12    0.88   10.53
   1   7  12   -2.69    9.27
  -2  -7 -12    0.68   22.96
  -3  -7 -12    3.20   23.33
  -4  -7 -12    7.35   22.84
  -5  -7 -12    2.85   20.52
   5   7  12    1.84    0.30
   5   7  12    2.60    0.31
  -6  -7 -12  -22.20   17.96
   6   7  12    1.68    0.24
   6   7  12    1.05    0.22
  -7  -7 -12  -14.06   20.55
   7   7  12    0.98    0.23
   7   7  12    1.20    0.22
  -8  -7 -12  -22.60   22.34
   8   7  12    0.33    0.14
   8   7  12    0.28    0.18
   4  -8 -12    0.98    0.22
   4  -8 -12    0.61    0.20
   3  -8 -12    0.03    0.47
   3  -8 -12   -0.15    0.13
  -3   8  12   -4.16   11.77
   2  -8 -12    0.79    0.22
   2  -8 -12    2.49    0.67
  -2   8  12   -3.51   10.31
  -1   8  12   -1.61   10.86
   0  -8 -12    1.98    0.31
  -1  -8 -12    1.01    0.21
  -2  -8 -12    0.05    0.13
  -3  -8 -12   41.93   28.53
  -4  -8 -12  -18.96   21.06
  -5  -8 -12   13.86   25.20
  -6  -8 -12   -4.85   23.22
  -6  -8 -12    0.02    0.10
   6   8  12   -0.11    0.11
   6   8  12   -0.08    0.11
  -7  -8 -12   22.57   30.36
   2  -9 -12    0.00    0.14
  -2   9  12   -3.49   12.92
   1  -9 -12    1.26    0.25
   0  -9 -12    0.08    0.14
  -1  -9 -12    0.19    0.16
  -2  -9 -12    0.06    0.15
  -3  -9 -12    1.81    0.30
  -4  -9 -12    7.40   26.93
  -5  -9 -12  140.50   48.07
  -6  -9 -12    0.15    0.14
  -6  -9 -12   -4.91   25.51
   6   9  12    0.08    0.14
   1 -10 -12   -0.05    0.14
   0 -10 -12    0.05    0.15
  -1 -10 -12    0.60    0.20
  -2 -10 -12    0.21    0.17
  -3 -10 -12    0.20    0.17
  -4 -10 -12    0.01    0.16
  -5 -10 -12   -7.78   24.97
   5   6 -13  -19.19   25.89
  -5  -6  13   -0.06    0.14
   4   6 -13   20.80   30.09
  -3  -6  13    0.00    0.13
  -2  -6  13    0.18    0.15
  -2  -6  13   -0.01    0.67
  -1  -6  13    1.15    0.26
  -1  -6  13    1.05    0.71
   0  -6  13    0.36    0.18
   0  -6  13   -0.43    0.64
   1  -6  13    0.38    0.19
   6   5 -13  -14.52   23.89
   6   5 -13   -0.14    0.11
   5   5 -13  -10.52   24.86
   4   5 -13  -13.75   23.08
  -4  -5  13   -0.07    0.13
   3   5 -13    2.00   24.58
   2   5 -13    8.80   24.97
  -2  -5  13    6.52    0.68
  -1  -5  13    0.17    0.14
  -1  -5  13    0.80    0.66
   0  -5  13   -0.51    0.56
   0  -5  13    0.29    0.14
   1  -5  13    0.09    0.13
   1  -5  13   -5.86    7.75
   2  -5  13    3.03    9.89
   3  -5  13   -2.50    9.64
   3  -5  13    0.21    0.16
   7   4 -13    0.42    0.14
   6   4 -13    0.18    0.13
   6   4 -13   -7.84   23.52
   5   4 -13   14.79   28.75
   4   4 -13    3.87   23.72
   3   4 -13   -7.41   20.02
  -3  -4  13    1.23    0.24
   2   4 -13    2.31   21.88
   1   4 -13   18.75   24.91
   0  -4  13   -0.45    0.57
   0  -4  13   -2.01    8.83
   0  -4  13   -0.03    0.11
   1  -4  13    1.98    0.31
   1  -4  13    4.46   10.79
   2  -4  13    7.76   10.60
   3  -4  13    0.41    0.16
   3  -4  13   -2.83    8.56
   4  -4  13    7.08   11.39
   7   3 -13   18.31   28.48
   6   3 -13   16.86   28.77
   5   3 -13    5.39   24.18
   4   3 -13    0.13    0.11
   4   3 -13  -11.07   18.54
   3   3 -13  -16.91   18.89
  -3  -3  13    0.12    0.12
   2   3 -13    4.32   21.79
  -2  -3  13    9.79    0.92
   1   3 -13   78.06   29.30
  -1  -3  13   -6.82    6.77
   0   3 -13   -7.02   18.32
   0  -3  13   -0.55    7.92
   0  -3  13    0.23    0.13
   1  -3  13   -4.14    8.98
   1  -3  13    0.81    0.19
   2  -3  13    0.15    0.13
   2  -3  13   -0.13    9.13
   3  -3  13    0.72    0.20
   3  -3  13    0.62    9.16
   4  -3  13   -5.30    8.10
   4  -3  13    0.22    0.15
   4  -3  13   -0.14    0.13
   4  -3  13   -0.17    0.13
   5  -3  13   -0.01    0.14
   5  -3  13   -0.08    0.11
   5  -3  13   -3.95    8.79
   5  -3  13   -0.02    0.13
   7   2 -13   -2.75   24.19
   7   2 -13    0.26    0.12
   6   2 -13   -9.06   21.83
   6   2 -13   -0.22    0.08
   5   2 -13   -1.11   21.16
   4   2 -13    0.30   19.44
   3   2 -13   -9.82   18.67
   3   2 -13    5.20    0.49
  -3  -2  13    5.82   10.34
   2   2 -13    5.15   23.80
  -2  -2  13   15.73   12.42
   1   2 -13  -15.48   15.95
  -1  -2  13    1.74    0.25
  -1  -2  13    2.86    8.71
   0   2 -13   -0.38   17.53
   0  -2  13    0.20    0.11
   0  -2  13    0.69    8.65
  -1   2 -13   -2.45   18.25
   1  -2  13    0.94    9.53
   1  -2  13    0.04    0.10
  -2   2 -13   -4.30   21.17
   2  -2  13    2.14    9.14
   2  -2  13    1.88    0.30
   3  -2  13    0.07    0.11
   3  -2  13    0.22    0.13
   3  -2  13    0.07    0.13
   3  -2  13    1.78    9.05
   4  -2  13    3.79    0.43
   4  -2  13   -0.97    8.35
   4  -2  13    2.97    0.45
   4  -2  13    3.59    0.39
   5  -2  13   -0.98    8.78
   5  -2  13    1.74    0.32
   5  -2  13    2.10    0.28
   5  -2  13    2.09    0.32
   6  -2  13   -8.30    6.50
   6  -2  13    0.06    0.15
   6  -2  13    0.38    0.16
   6  -2  13    0.33    0.16
   7   1 -13    0.32    0.12
   7   1 -13   -0.14    0.42
   7   1 -13   -0.88   22.60
   6   1 -13   11.07   24.61
   5   1 -13   -9.17   19.27
   5   1 -13    0.75    0.35
   4   1 -13  -11.74   17.49
   4   1 -13    0.70    0.15
  -4  -1  13   -7.82    7.50
   3   1 -13    3.47   20.32
  -3  -1  13   -8.84    8.69
   2   1 -13   -8.67   17.85
  -2  -1  13   -0.61    8.36
   1   1 -13   -0.91   17.54
  -1  -1  13   -0.04    0.07
  -1  -1  13   -3.32    7.00
   0   1 -13   -1.55   15.80
   0  -1  13   -4.92    6.80
  -1   1 -13   -6.99   17.18
   1  -1  13   -3.75    6.65
  -2   1 -13    1.92   20.37
   2  -1  13    0.95    7.73
   2  -1  13    0.31    0.13
  -3   1 -13   -1.65   21.28
   3  -1  13    9.68    0.83
   3  -1  13    3.07    9.20
   3  -1  13    8.76    0.87
   3  -1  13   10.60    0.93
   4  -1  13   -3.44    6.52
   4  -1  13    0.36    0.14
   4  -1  13    0.74    0.17
   4  -1  13    0.71    0.19
   5  -1  13    4.46    9.91
   6  -1  13   -5.45    7.57
   6  -1  13    0.64    0.18
   6  -1  13    1.03    0.23
   6  -1  13    0.97    0.24
   7   0 -13   10.23   28.73
   6   0 -13    0.06    0.36
   6   0 -13  -22.07   20.57
   6   0 -13    0.12    0.51
   6   0 -13    0.32    0.12
  -6   0  13    3.26   11.55
   5   0 -13    1.11    0.36
   5   0 -13    1.15    0.18
   5   0 -13   21.54   23.03
   5   0 -13    1.46    0.51
  -5   0  13   -0.13    9.61
   4   0 -13    0.03    0.33
   4   0 -13    0.05    0.10
   4   0 -13  -17.97   13.90
  -4   0  13    6.70   10.55
   3   0 -13    7.28    0.66
   3   0 -13    7.61    1.31
   3   0 -13   20.26   22.52
  -3   0  13   -3.77    8.20
   2   0 -13    0.30   18.13
  -2   0  13   -2.18    7.50
   1   0 -13  -10.10   13.14
  -1   0  13   -7.47    5.39
   0   0 -13    1.06   14.30
   0   0  13   -5.27    6.56
  -1   0 -13   15.00   20.21
   1   0  13    0.13    6.69
   1   0  13    4.99    0.50
  -2   0 -13  -17.64   15.80
   2   0  13   -6.50    4.96
   2   0  13    1.20    0.19
  -3   0 -13   25.20   24.00
   3   0  13    0.49    8.02
  -4   0 -13   35.42   26.90
   4   0  13    5.54    9.72
   5   0  13   -5.06    8.23
   6   0  13    0.93    0.17
   6   0  13    0.98    0.23
   6   0  13    1.00    0.23
   6   0  13    1.37    8.88
   7   0  13    3.74   11.03
   7   0  13    0.75    0.18
   7   0  13    0.88    0.22
   7   0  13    0.78    0.24
   7  -1 -13    0.00    0.63
   7  -1 -13   -0.31    0.09
  -7   1  13   -8.15   10.82
   6  -1 -13  -10.55   21.83
   6  -1 -13    2.30    0.79
   6  -1 -13    1.88    0.52
  -6   1  13   -3.94   10.36
   5  -1 -13    2.03    0.70
   5  -1 -13    1.93    0.24
   5  -1 -13    1.78    0.48
   5  -1 -13   -2.76   20.55
  -5   1  13   16.50   13.52
   4  -1 -13   -9.40   19.29
  -4   1  13    0.30    9.35
   3  -1 -13   13.24    2.04
   3  -1 -13   11.54    1.50
   3  -1 -13   12.99    1.05
   3  -1 -13   22.76   23.35
  -3   1  13    3.89    9.80
   2  -1 -13    0.79   15.59
  -2   1  13   -3.68    6.58
   1  -1 -13   -3.91   14.69
  -1   1  13    1.53    5.99
   0  -1 -13   -0.93   16.51
   0   1  13    1.84    7.34
  -1  -1 -13   30.09   19.87
   1   1  13    1.34    6.64
  -2  -1 -13  -16.23   14.38
   2   1  13    3.81    8.28
   2   1  13    0.64    0.13
   2   1  13    0.14    0.09
   2   1  13    0.11    0.10
  -3  -1 -13   41.11   24.95
   3   1  13    7.57    0.76
   3   1  13    8.66    0.71
   3   1  13    5.57    7.84
   3   1  13    7.92    0.74
  -4  -1 -13   -3.45   20.66
   4   1  13    2.35    7.68
   4   1  13    0.09    0.12
   4   1  13   -0.06    0.08
   4   1  13    0.22    0.12
  -5  -1 -13  -13.57   19.32
   5   1  13   -0.16    0.11
   5   1  13   -6.72    7.50
   5   1  13    0.01    0.11
   5   1  13    0.02    0.10
   6   1  13    1.18    0.19
   6   1  13    0.95    0.21
   6   1  13    4.36   10.40
   6   1  13    0.61    0.21
   7   1  13    0.01    0.13
   7   1  13    0.07    0.15
   7   1  13   -0.13   10.15
   7   1  13    0.06    0.12
   7  -2 -13    0.50    0.65
   7  -2 -13   -0.02    0.12
  -7   2  13   -7.93   10.51
   6  -2 -13    0.37    0.60
   6  -2 -13    0.18    0.13
   6  -2 -13    0.20    0.43
  -6   2  13    2.62   11.74
   5  -2 -13    0.42    0.40
   5  -2 -13    0.73    0.60
   5  -2 -13   -5.12   19.72
   5  -2 -13    0.67    0.14
  -5   2  13   -2.95    9.56
   4  -2 -13    2.32    0.29
   4  -2 -13    2.87    0.77
   4  -2 -13   -9.42   18.69
   4  -2 -13    2.94    0.55
  -4   2  13    4.84   10.55
   3  -2 -13   54.61   27.50
  -3   2  13   -3.22    9.24
   2  -2 -13    0.02    0.21
   2  -2 -13   -5.61   16.19
   2  -2 -13    0.12    0.08
   2  -2 -13   -0.12    0.36
  -2   2  13   -3.52    6.74
   1  -2 -13    1.27    0.17
   1  -2 -13    1.03    0.38
   1  -2 -13   -3.41   15.25
   1  -2 -13    0.41    0.21
  -1   2  13    7.66    8.46
   0  -2 -13   -7.09   13.50
   0   2  13   -3.91    5.62
  -1  -2 -13    2.33   16.23
   1   2  13   -2.76    5.80
  -2  -2 -13   10.64   19.25
   2   2  13    7.87    0.73
   2   2  13    4.27    7.93
  -3  -2 -13  -13.15   16.43
   3   2  13    5.30    8.17
  -4  -2 -13   17.23   22.06
   4   2  13   -6.04    6.48
   4   2  13    3.29    0.41
   4   2  13    3.07    0.40
   4   2  13    4.09    0.39
  -5  -2 -13  -22.23   19.80
   5   2  13    1.02   10.06
  -6  -2 -13   -7.85   22.13
   6   2  13    0.63    0.19
   6   2  13    1.09    0.20
   6   2  13   -1.51    8.91
   6   2  13    0.96    0.23
  -7  -2 -13   19.08   29.63
   7   2  13    0.28    0.17
   7   2  13    0.47    0.18
   7   2  13   -0.48    8.97
   7   2  13    0.57    0.17
   8   2  13   14.18   14.88
  -7   3  13    1.36   12.62
   6  -3 -13    1.25    0.71
   6  -3 -13    1.35    0.21
   6  -3 -13    1.46    0.52
  -6   3  13    4.92   13.57
   5  -3 -13    0.33    0.36
   5  -3 -13    0.42    0.13
   5  -3 -13    0.04    0.53
  -5   3  13    1.19   11.67
   4  -3 -13    0.18    0.10
   4  -3 -13   -2.88   18.76
   4  -3 -13    0.01    0.45
   4  -3 -13   -0.27    0.31
  -4   3  13   -0.16   10.26
   3  -3 -13    7.49    0.67
   3  -3 -13    4.99   20.97
   3  -3 -13    7.67    0.98
  -3   3  13   -0.92    8.10
   2  -3 -13    0.11    0.09
   2  -3 -13   -0.27    0.25
   2  -3 -13   -0.56   16.67
   2  -3 -13   -0.22    0.35
  -2   3  13   -1.26    7.23
   1  -3 -13   -5.28   16.01
   1  -3 -13    2.53    0.44
   1  -3 -13    2.18    0.26
  -1   3  13    3.08    7.74
   0  -3 -13   -2.05   16.57
   0   3  13   -1.56    5.86
  -1  -3 -13    6.36   17.39
   1   3  13    3.03    7.88
  -2  -3 -13    0.81   16.24
   2   3  13   -3.61    6.36
  -3  -3 -13   15.03   21.84
   3   3  13    4.98    8.17
  -4  -3 -13   13.97   21.50
   4   3  13   -7.03    6.69
  -5  -3 -13   27.25   26.42
   5   3  13    1.43    8.42
  -6  -3 -13    8.78   24.87
   6   3  13   -4.95    7.99
   6   3  13    0.39    0.16
   6   3  13    0.52    0.15
   6   3  13    0.26    0.16
  -7  -3 -13   -4.03   24.78
   7   3  13    0.10    0.14
   7   3  13    0.10    0.13
   7   3  13    0.46    0.18
  -8  -3 -13   11.80   28.90
  -6   4  13    4.47   13.50
   5  -4 -13    0.15    0.37
   5  -4 -13    0.16    0.12
   5  -4 -13    0.13    0.51
  -5   4  13   -3.94    9.01
   4  -4 -13    6.76    0.98
   4  -4 -13   10.07    1.51
   4  -4 -13    6.61    0.65
  -4   4  13    2.17   11.38
   3  -4 -13    0.91    0.39
   3  -4 -13    1.38    0.20
   3  -4 -13    0.60    0.52
  -3   4  13    1.81   10.16
   2  -4 -13    0.29    0.11
   2  -4 -13    0.60    0.39
   2  -4 -13    0.48    0.29
   2  -4 -13    5.26   18.51
  -2   4  13   -1.36    7.20
   1  -4 -13    2.40    0.26
   1  -4 -13    1.58   16.30
   1  -4 -13    1.91    0.26
  -1   4  13    1.15    8.85
   0  -4 -13   -2.20   17.20
   0   4  13   -3.14    7.12
  -1  -4 -13    6.77   15.72
   1   4  13   -2.50    6.66
  -2  -4 -13    1.32   17.80
   2   4  13   -0.48    7.14
  -3  -4 -13    8.93   21.37
   3   4  13    3.82    0.43
   3   4  13    4.65    0.42
   3   4  13    7.63   10.86
  -4  -4 -13   50.33   28.07
   4   4  13    7.52    0.80
   4   4  13    9.54    0.74
   4   4  13   10.43   10.64
  -5  -4 -13   10.30   23.02
   5   4  13   -0.01    7.56
   5   4  13    4.44    0.48
   5   4  13    4.63    0.45
  -6  -4 -13    3.97   23.51
   6   4  13    1.19    0.19
   6   4  13    1.09    0.22
  -7  -4 -13    3.49   24.21
   7   4  13    1.09    0.20
   7   4  13    1.08    0.23
  -8  -4 -13   -1.90   28.26
   8   4  13    0.09    0.17
   8   4  13    0.24    0.13
  -6   5  13    1.98   13.77
   5  -5 -13    1.06    0.57
   5  -5 -13   -0.02    0.11
   5  -5 -13    0.52    0.42
  -5   5  13   -4.34   10.04
   4  -5 -13    0.39    0.53
   4  -5 -13    0.11    0.36
   4  -5 -13   -0.01    0.12
  -4   5  13   -1.11   10.24
   3  -5 -13    1.31    0.58
   3  -5 -13    1.93    0.45
   3  -5 -13    1.11    0.20
  -3   5  13   -6.10    7.29
   2  -5 -13    0.74    0.16
   2  -5 -13    0.83    0.45
   2  -5 -13    1.10    0.34
  -2   5  13    0.44    8.78
   1  -5 -13    5.56    0.54
   1  -5 -13   19.72   21.86
  -1   5  13   -3.42    7.59
   0  -5 -13   -9.52   16.40
   0   5  13    1.52    8.81
  -1  -5 -13  -15.94   14.28
   1   5  13   -3.01    7.53
  -2  -5 -13    3.40   19.75
   2   5  13    2.12    8.67
  -3  -5 -13   -6.81   20.50
   3   5  13   19.63   12.93
  -4  -5 -13  -11.02   20.04
   4   5  13    2.48    8.24
   4   5  13    0.16    0.12
   4   5  13    0.07    0.10
  -5  -5 -13   -1.95   21.07
   5   5  13    1.44    0.25
  -6  -5 -13  -21.42   17.44
   6   5  13    0.07    0.10
   6   5  13    0.02    0.11
  -7  -5 -13   38.11   32.31
  -8  -5 -13   -0.58   27.05
   8   5  13   -0.03    0.14
   8   5  13    0.10    0.13
   5  -6 -13    0.68    0.17
   5  -6 -13    0.51    0.57
  -5   6  13    3.06   12.99
   4  -6 -13    3.33    0.65
   4  -6 -13    2.24    0.32
   4  -6 -13    2.46    0.80
  -4   6  13    1.87   12.24
   3  -6 -13   -0.27    0.46
   3  -6 -13    0.04    0.12
   3  -6 -13   -0.15    0.33
  -3   6  13    1.63   11.35
  -2   6  13   10.16   12.96
  -1   6  13    4.02   10.02
   0  -6 -13    0.10    0.11
   0  -6 -13    3.84   19.61
   0   6  13   -2.78    9.48
  -1  -6 -13    7.70   18.71
   1   6  13    0.62    8.98
  -2  -6 -13   10.96   22.03
   2   6  13    4.46   10.15
  -3  -6 -13  -27.07   15.74
  -4  -6 -13  -10.31   20.09
  -5  -6 -13   10.88   22.62
   5   6  13    3.93    0.41
   5   6  13    3.56    0.44
  -6  -6 -13   -3.14   21.85
   6   6  13   -0.01    0.09
   6   6  13    0.10    0.12
  -7  -6 -13  -13.58   22.56
   7   6  13   -0.19    0.10
   7   6  13    0.21    0.13
  -8  -6 -13   -5.51   26.83
   8   6  13    0.05    0.15
   8   6  13    0.15    0.14
   4  -7 -13    0.28    0.16
   4  -7 -13    0.32    0.57
   4  -7 -13    0.19    0.42
  -4   7  13    3.22   13.70
   3  -7 -13    0.45    0.39
   3  -7 -13   -0.06    0.13
   3  -7 -13    0.00    0.47
   3  -7 -13   -0.08    0.13
  -3   7  13    2.59   12.77
   2  -7 -13    3.69    0.79
   2  -7 -13    2.16    0.34
  -2   7  13   -1.67   10.65
   1  -7 -13    0.31    0.15
  -1   7  13   -1.12   10.60
   0  -7 -13    0.86    0.20
   0   7  13    1.16   10.84
  -1  -7 -13   14.70   21.92
   1   7  13   15.67   12.84
  -2  -7 -13   59.01   32.51
  -3  -7 -13   23.91   24.96
  -4  -7 -13   18.98   24.28
  -5  -7 -13   -7.67   20.58
   5   7  13    0.03    0.13
   5   7  13    0.44    0.14
  -6  -7 -13   22.40   28.40
  -7  -7 -13   23.23   29.64
   3  -8 -13    0.34    0.54
   3  -8 -13    0.07    0.14
  -3   8  13  -10.31   10.66
  -2   8  13   13.08   16.18
   1  -8 -13    1.52    0.27
  -1   8  13   -5.62   10.95
   0  -8 -13    0.14    0.14
   0   8  13   -4.01   11.80
  -1  -8 -13    0.25    0.16
  -2  -8 -13    0.29    0.17
  -3  -8 -13   -2.81   24.16
[truncated: 61,377 more chars]
