# Supplementary material for: Crystal structure of (7-fluoro-2-oxo-2H-chromen-4-yl)methyl morpholine-4-carbodi­thio­ate
Source: Acta Crystallogr E Crystallogr Commun. 2015 Nov 14;71(Pt 12):o928–9. doi: 10.1107/S2056989015021179 (PMC4719885; doi:10.1107/S2056989015021179)
Supplement: Supplementary file 2 [file e-71-0o928-Isup2.hkl]

data_I                                                                          
_shelx_title ' Chem_mahesh_J_40_0m in P-1'                                      
_shelx_refln_list_code          4                                               
_shelx_F_calc_maximum      120.60                                               
_exptl_crystal_F_000       352.00                                               
_reflns_d_resolution_high  0.8412                                               
                                                                                
loop_                                                                           
 _space_group_symop_operation_xyz                                               
 'x, y, z'                                                                      
 '-x, -y, -z'                                                                   
                                                                                
_cell_length_a     7.0285                                                       
_cell_length_b     7.8845                                                       
_cell_length_c    14.8151                                                       
_cell_angle_alpha  74.779                                                       
_cell_angle_beta   87.653                                                       
_cell_angle_gamma  74.241                                                       
                                                                                
_shelx_F_squared_multiplier     1.000                                           
                                                                                
loop_                                                                           
 _refln_index_h                                                                 
 _refln_index_k                                                                 
 _refln_index_l                                                                 
 _refln_F_squared_calc                                                          
 _refln_F_squared_meas                                                          
 _refln_F_squared_sigma                                                         
 _refln_observed_status                                                         
   1   0   0        255.95        260.51        13.46 o                         
   2   0   0        267.45        278.66        14.50 o                         
   3   0   0        183.14        219.25         8.35 o                         
   4   0   0        596.65        639.47        28.74 o                         
   5   0   0         35.94         38.10         2.24 o                         
   6   0   0        105.47         95.66         5.22 o                         
   7   0   0         68.40         86.48         6.94 o                         
   8   0   0         72.46         69.51         9.19 o                         
  -7   1   0          2.64          0.61         2.39 o                         
  -6   1   0        168.17        179.25        10.60 o                         
  -5   1   0         65.00         57.45         5.44 o                         
  -4   1   0         44.23         46.20         5.81 o                         
  -3   1   0        831.73        841.04        22.67 o                         
  -2   1   0          4.93          4.88         0.55 o                         
  -1   1   0       4292.88       4169.15       105.93 o                         
   0   1   0        809.61        752.21        24.74 o                         
   1   1   0       3703.51       3393.83       132.92 o                         
   2   1   0        132.46        159.29         5.90 o                         
   3   1   0        792.54        842.25        33.88 o                         
   4   1   0         65.01         66.52         2.33 o                         
   5   1   0          7.91          4.38         1.60 o                         
   6   1   0        146.22        141.01         7.37 o                         
   7   1   0          3.54          4.12        18.94 o                         
  -7   2   0         14.35         20.53         6.01 o                         
  -6   2   0         17.85         20.64        13.36 o                         
  -5   2   0         15.19         15.92         9.18 o                         
  -4   2   0        230.73        219.65         7.94 o                         
  -3   2   0        210.76        197.78         6.14 o                         
  -2   2   0          6.31          7.22         0.99 o                         
  -1   2   0        372.00        392.44         9.83 o                         
   0   2   0      13606.46      12603.34       369.66 o                         
   1   2   0         50.92         48.11         1.49 o                         
   2   2   0        205.59        207.31         7.65 o                         
   3   2   0        124.22        136.72         4.67 o                         
   4   2   0          0.37          0.25         0.35 o                         
   5   2   0        300.98        284.78        14.84 o                         
   6   2   0          5.47          4.62         1.69 o                         
   7   2   0          0.20          2.21         1.33 o                         
   8   2   0         80.20        609.70       374.50 o                         
  -6   3   0         19.52         15.63        93.62 o                         
  -5   3   0          3.63          9.09        17.17 o                         
  -4   3   0        164.40        171.45         9.72 o                         
  -3   3   0        139.26        131.29         7.94 o                         
  -2   3   0        262.00        247.83         8.17 o                         
  -1   3   0       6514.66       6310.67       154.89 o                         
   0   3   0        596.43        618.47        15.92 o                         
   1   3   0        167.91        169.39         4.97 o                         
   2   3   0        405.25        395.82        13.49 o                         
   3   3   0          0.21          0.00         0.32 o                         
   4   3   0        150.18        164.49         5.96 o                         
   5   3   0         39.44         37.70         2.58 o                         
   6   3   0        422.54        413.18        24.97 o                         
   7   3   0        441.12        449.90        39.40 o                         
   8   3   0         81.98        322.70       329.49 o                         
  -6   4   0          0.70          0.12         4.00 o                         
  -5   4   0         11.80         10.17        19.01 o                         
  -4   4   0        404.08        384.30        20.70 o                         
  -3   4   0          5.99          5.76         0.83 o                         
  -2   4   0          3.61          1.47         3.25 o                         
  -1   4   0        268.38        240.61        10.34 o                         
   0   4   0       1795.76       1790.05        42.21 o                         
   1   4   0         57.04         60.13         1.71 o                         
   2   4   0        128.85        133.87         3.84 o                         
   3   4   0         60.69         68.48         3.52 o                         
   4   4   0          8.74          8.74         0.75 o                         
   5   4   0        316.53        307.46        15.02 o                         
   6   4   0         14.06         12.44         1.14 o                         
   7   4   0          9.11          8.12         1.01 o                         
   8   4   0         11.40          8.97         1.66 o                         
  -5   5   0          1.33          1.99         9.48 o                         
  -4   5   0          1.90          0.63        10.80 o                         
  -3   5   0         33.95         36.69         4.76 o                         
  -2   5   0        204.21        195.74        14.66 o                         
  -1   5   0        577.82        550.64        35.88 o                         
   0   5   0          0.56          0.72         0.67 o                         
   1   5   0         56.01         50.55         1.69 o                         
   2   5   0        220.72        221.58         6.15 o                         
   3   5   0          0.39          1.17         0.45 o                         
   4   5   0          5.77          7.03         1.06 o                         
   5   5   0         45.55         47.69         2.79 o                         
   6   5   0          0.20          0.37         0.89 o                         
   7   5   0        118.58        125.26         6.60 o                         
  -4   6   0         35.19         40.28         3.29 o                         
  -3   6   0          3.39          1.30        10.73 o                         
  -2   6   0         12.83          9.81         4.05 o                         
  -1   6   0        162.08        184.21        21.76 o                         
   0   6   0         64.97         64.91         4.31 o                         
   1   6   0         36.51         36.83         2.89 o                         
   2   6   0         34.71         47.75         5.97 o                         
   3   6   0        263.68        263.24        12.14 o                         
   4   6   0        170.53        172.50        10.54 o                         
   5   6   0         91.52         87.48         5.76 o                         
   6   6   0        168.57        166.62        10.27 o                         
   7   6   0          4.17          3.27         1.13 o                         
  -3   7   0          0.54        110.69       120.09 o                         
  -2   7   0        247.21        269.21        28.84 o                         
  -1   7   0          6.13          5.61         1.88 o                         
   0   7   0          9.40          6.15         1.27 o                         
   1   7   0          3.26          1.86         1.01 o                         
   2   7   0        384.77        364.42        20.50 o                         
   3   7   0         51.87         58.68         3.46 o                         
   4   7   0         78.79         74.91         8.51 o                         
   5   7   0          5.59          8.53         3.10 o                         
   6   7   0          5.17          7.77         1.42 o                         
  -1   8   0         40.31         40.22         8.56 o                         
   0   8   0          3.42          3.23         2.99 o                         
   1   8   0         67.65         75.28         5.37 o                         
   2   8   0          1.22          2.65         2.15 o                         
   3   8   0          7.96          7.36         4.13 o                         
   4   8   0         86.37        106.75         8.63 o                         
   5   8   0          4.25          4.00         1.34 o                         
   2   9   0          0.03          0.00         1.05 o                         
   3   9   0         19.54         16.66         9.30 o                         
  -5  -8   1         23.22         24.35         5.39 o                         
  -4  -8   1         19.36         19.21         5.24 o                         
  -3  -8   1         23.50         18.49         5.16 o                         
  -2  -8   1         63.79         71.86         7.67 o                         
  -1  -8   1         77.05         74.95        16.67 o                         
   0  -8   1          1.63          0.06         1.08 o                         
   1  -8   1          0.02          2.32         3.12 o                         
  -6  -7   1         20.17         19.28         2.51 o                         
  -5  -7   1          0.18          0.07         1.40 o                         
  -4  -7   1        107.25        113.92         7.37 o                         
  -3  -7   1         97.71         92.58         6.13 o                         
  -2  -7   1          9.11          8.89         2.60 o                         
  -1  -7   1         27.06         24.72         2.73 o                         
   0  -7   1         13.92         10.98         1.86 o                         
   1  -7   1        121.86        117.90         7.26 o                         
   2  -7   1         42.61         26.87        54.01 o                         
   3  -7   1          4.16          6.77         7.67 o                         
  -7  -6   1         41.61         43.73         3.54 o                         
  -6  -6   1          0.06          0.00         0.82 o                         
  -5  -6   1        307.98        288.70        17.20 o                         
  -4  -6   1         27.50         24.17         2.27 o                         
  -3  -6   1          0.00          0.45         0.73 o                         
  -2  -6   1         75.27         73.20         4.72 o                         
  -1  -6   1        254.90        240.47        13.75 o                         
   0  -6   1          8.78          7.70         1.78 o                         
   1  -6   1          5.36          5.75         5.27 o                         
   2  -6   1         13.90         14.78        15.61 o                         
   3  -6   1          5.18          6.27         3.73 o                         
   4  -6   1         34.83         42.67         6.02 o                         
  -7  -5   1         22.83         24.19         1.93 o                         
  -6  -5   1          0.01          0.00         0.89 o                         
  -5  -5   1          3.22          3.84         0.98 o                         
  -4  -5   1        412.61        399.58        23.50 o                         
  -3  -5   1        750.31        754.50        30.13 o                         
  -2  -5   1          0.94          0.64         0.48 o                         
  -1  -5   1         17.00         19.22         0.90 o                         
   0  -5   1          2.91        114.21        80.71 o                         
   1  -5   1        521.10        499.30        22.59 o                         
   2  -5   1         52.78         52.97         8.34 o                         
   3  -5   1         23.11         16.91        64.48 o                         
   4  -5   1         13.69         17.43        20.66 o                         
   5  -5   1          0.87          0.00         9.52 o                         
  -8  -4   1          3.75          3.50         1.70 o                         
  -7  -4   1          0.08          0.00         0.66 o                         
  -6  -4   1          2.93          4.10         1.12 o                         
  -5  -4   1        492.86        496.24        24.03 o                         
  -4  -4   1         46.63         53.18         3.57 o                         
  -3  -4   1        806.35        822.95        31.80 o                         
  -2  -4   1        880.03        859.45        25.63 o                         
  -1  -4   1        362.57        348.62         9.73 o                         
   0  -4   1        310.00        277.23         7.02 o                         
   1  -4   1        137.60        143.52         5.34 o                         
   2  -4   1        156.01        153.94         6.91 o                         
   3  -4   1        140.50        141.38        14.29 o                         
   4  -4   1         18.55         14.78        26.44 o                         
   5  -4   1          9.93          6.15         4.81 o                         
   6  -4   1          8.63          7.44         6.88 o                         
  -8  -3   1        106.71        117.18         7.98 o                         
  -7  -3   1         19.87         20.79         3.02 o                         
  -6  -3   1         50.94         14.90         5.31 o                         
  -5  -3   1         25.78         33.92         2.50 o                         
  -4  -3   1        238.49        245.81         8.84 o                         
  -3  -3   1       1850.88       1882.17        59.41 o                         
  -2  -3   1          9.37          9.24         0.54 o                         
  -1  -3   1         14.14         13.78         0.70 o                         
   0  -3   1        319.43        359.65         9.98 o                         
   1  -3   1       1964.40       1861.50        66.05 o                         
   2  -3   1        103.25         99.57         5.18 o                         
   3  -3   1        173.88        171.64        16.78 o                         
   4  -3   1          0.22         95.31        16.43 o                         
   5  -3   1          1.74          2.83         4.79 o                         
   6  -3   1         34.37          0.00       110.81 o                         
  -8  -2   1          4.92          5.31         1.92 o                         
  -7  -2   1         38.86         41.91         4.55 o                         
  -6  -2   1        209.81        218.78        13.90 o                         
  -5  -2   1       1012.34       1001.60        49.25 o                         
  -4  -2   1        127.66        154.36         6.24 o                         
  -3  -2   1        775.66        768.16        30.36 o                         
  -2  -2   1       1532.64       1421.29        70.14 o                         
  -1  -2   1        324.87        318.94        13.55 o                         
   0  -2   1       1331.00       1276.99        33.58 o                         
   1  -2   1        501.70        509.05        14.60 o                         
   2  -2   1        116.06        118.43         7.35 o                         
   3  -2   1        357.70        332.30         7.97 o                         
   4  -2   1          0.08          0.00         2.26 o                         
   5  -2   1         10.38          7.88         3.00 o                         
   6  -2   1         15.89         15.14        11.74 o                         
   7  -2   1          5.25          9.21        45.23 o                         
  -7  -1   1          0.39          0.00         2.35 o                         
  -6  -1   1        273.75        256.58        40.95 o                         
  -5  -1   1          8.56         10.71         4.20 o                         
  -4  -1   1        114.01        107.62         3.62 o                         
  -3  -1   1       2447.48       2457.27        92.60 o                         
  -2  -1   1        335.31        340.92        13.51 o                         
  -1  -1   1         87.54         88.55         5.83 o                         
   0  -1   1       2609.50       2603.85        73.97 o                         
   1  -1   1       7494.14       7400.73       217.00 o                         
   2  -1   1        563.86        534.35        13.71 o                         
   3  -1   1          4.12          1.86         1.41 o                         
   4  -1   1        368.53        393.68        11.05 o                         
   5  -1   1        199.98        196.81        23.43 o                         
   6  -1   1         87.44         99.61        11.13 o                         
   7  -1   1         83.72         68.54        32.24 o                         
  -8   0   1          0.00        122.68       117.84 o                         
  -7   0   1          0.81         47.48        93.29 o                         
  -6   0   1        140.32        136.09        13.62 o                         
  -5   0   1        264.69        271.00         9.75 o                         
  -4   0   1        311.05        314.02        27.70 o                         
  -3   0   1        264.22        252.25        10.23 o                         
  -2   0   1         44.54         46.71         2.61 o                         
  -1   0   1       3449.26       3344.49       242.88 o                         
   0   0   1         98.03         78.45         6.42 o                         
   1   0   1        452.37        458.52        13.23 o                         
   2   0   1         19.66         18.53         0.64 o                         
   3   0   1        725.44        702.40        21.15 o                         
   4   0   1          1.94          1.70         4.79 o                         
   5   0   1         14.30         14.23        17.73 o                         
   6   0   1          3.77          4.73         5.49 o                         
   7   0   1          1.76          0.00        28.75 o                         
   8   0   1         40.80         57.93        13.65 o                         
  -7   1   1         61.63         66.57        14.53 o                         
  -6   1   1        149.89        163.20        12.78 o                         
  -5   1   1          3.46          0.58        14.70 o                         
  -4   1   1        660.18        690.47        18.70 o                         
  -3   1   1        761.42        735.00        24.04 o                         
  -2   1   1         17.53         17.28         1.15 o                         
  -1   1   1         11.76         12.78         0.48 o                         
   0   1   1          6.10          5.59         0.41 o                         
   1   1   1       2081.30       2163.13        70.01 o                         
   2   1   1        887.08       1023.60        35.87 o                         
   3   1   1          1.06          2.03         0.55 o                         
   4   1   1        415.46        460.04        16.52 o                         
   5   1   1        485.55        455.78        33.53 o                         
   6   1   1        154.92        153.84         8.86 o                         
   7   1   1         44.01         40.69        48.67 o                         
   8   1   1          6.85          3.10         1.62 o                         
  -7   2   1          4.02          6.70        14.10 o                         
  -6   2   1        121.32        127.23        10.38 o                         
  -5   2   1          0.94          0.00        11.45 o                         
  -4   2   1          6.74          7.41         0.74 o                         
  -3   2   1        146.52        150.65         4.53 o                         
  -2   2   1         20.49         19.54         0.71 o                         
  -1   2   1        496.00        458.72        14.10 o                         
   0   2   1       6021.81       6154.44       197.41 o                         
   1   2   1        873.20        830.97        26.65 o                         
   2   2   1          0.05          0.00         0.19 o                         
   3   2   1        149.73        156.76         6.35 o                         
   4   2   1         51.62         50.44         1.81 o                         
   5   2   1         23.38         26.50         6.08 o                         
   6   2   1        197.09        184.00        10.34 o                         
   7   2   1          0.02          0.00        71.84 o                         
   8   2   1         78.49         21.40       260.73 o                         
  -6   3   1         58.18         75.72        21.27 o                         
  -5   3   1        303.44        306.15        45.33 o                         
  -4   3   1         46.03         51.90         8.26 o                         
  -3   3   1        108.81        101.05         4.24 o                         
  -2   3   1        483.83        482.04        21.16 o                         
  -1   3   1        783.11        834.43        28.48 o                         
   0   3   1        105.25        115.75         3.72 o                         
   1   3   1         57.02         62.62         1.95 o                         
   2   3   1        161.87        139.31         4.88 o                         
   3   3   1        891.04        969.04        26.81 o                         
   4   3   1        412.58        406.11        18.59 o                         
   5   3   1        378.66        388.72        20.57 o                         
   6   3   1         58.58         62.83         4.38 o                         
   7   3   1         17.77         12.67        35.27 o                         
   8   3   1          0.14          0.00        36.15 o                         
  -6   4   1         13.28         16.71        10.18 o                         
  -5   4   1        159.34        156.86        18.10 o                         
  -4   4   1         21.12         21.57         5.19 o                         
  -3   4   1         40.87          0.00        81.89 o                         
  -2   4   1         27.94         25.92         4.15 o                         
  -1   4   1        853.72        860.40        26.64 o                         
   0   4   1        384.58        389.16        11.63 o                         
   1   4   1        350.63        317.78         8.82 o                         
   2   4   1        317.32        324.41         8.45 o                         
   3   4   1        355.41        364.57        12.11 o                         
   4   4   1        527.55        499.63        20.16 o                         
   5   4   1        146.12        143.00         7.23 o                         
   6   4   1          2.83          1.05         1.43 o                         
   7   4   1         31.60         31.81         2.17 o                         
   8   4   1         44.94        231.51       320.93 o                         
  -5   5   1         26.24         28.70         7.46 o                         
  -4   5   1        128.87        143.01        19.55 o                         
  -3   5   1         12.27         12.19         2.83 o                         
  -2   5   1        339.27        337.74        34.88 o                         
  -1   5   1         49.52         43.44         5.18 o                         
   0   5   1        131.76        129.40         7.92 o                         
   1   5   1         51.76         50.39         1.67 o                         
   2   5   1         91.75         89.01         2.62 o                         
   3   5   1         12.95         12.44         1.00 o                         
   4   5   1        237.40        233.69        11.52 o                         
   5   5   1        125.76        126.54         6.53 o                         
   6   5   1          6.86          8.83         1.25 o                         
   7   5   1         54.34         58.10         3.55 o                         
  -4   6   1          5.20          3.88        11.53 o                         
  -3   6   1         31.36         34.26        23.77 o                         
  -2   6   1         23.73          0.00        67.89 o                         
  -1   6   1        379.98        370.81        58.24 o                         
   0   6   1         46.01         46.17         5.45 o                         
   1   6   1         16.50         16.64         1.75 o                         
   2   6   1        417.92        399.01        15.52 o                         
   3   6   1         42.29         41.54         2.56 o                         
   4   6   1        148.76        163.71         9.98 o                         
   5   6   1          6.75          3.46         1.11 o                         
   6   6   1         45.12         39.85         2.75 o                         
   7   6   1         57.82          0.00       224.87 o                         
  -3   7   1          6.83          5.95        13.06 o                         
  -2   7   1         54.06         72.06         6.26 o                         
  -1   7   1         19.07         14.99         3.06 o                         
   0   7   1          0.02          0.58         0.87 o                         
   1   7   1        242.01        243.82        13.93 o                         
   2   7   1        102.60         93.54         9.04 o                         
   3   7   1         13.66         15.25         3.92 o                         
   4   7   1         37.72        303.37       265.89 o                         
   5   7   1         90.19         97.72        10.33 o                         
   6   7   1         52.96          0.00       220.30 o                         
  -1   8   1         32.15         33.64         4.13 o                         
   0   8   1          1.67          0.41         2.06 o                         
   1   8   1          3.17          1.69         2.63 o                         
   2   8   1          4.41          2.93         2.40 o                         
   3   8   1        136.95        129.32         8.12 o                         
   4   8   1         89.47        103.90        22.67 o                         
   5   8   1          6.24          5.28        22.06 o                         
   1   9   1          0.30          1.11         1.18 o                         
   2   9   1          3.88          4.29         1.87 o                         
   3   9   1          7.58          5.56         4.13 o                         
  -5  -8   2          0.22          0.00         1.81 o                         
  -4  -8   2          7.12          4.98         4.94 o                         
  -3  -8   2         14.27         15.47         8.93 o                         
  -2  -8   2         83.56         85.42        34.31 o                         
  -1  -8   2         15.83         14.66         3.01 o                         
   0  -8   2          4.60          5.36         2.28 o                         
   1  -8   2          3.12          3.02         1.43 o                         
  -6  -7   2          3.02          2.71         1.17 o                         
  -5  -7   2         12.97         10.25         2.21 o                         
  -4  -7   2        182.51        170.52        14.53 o                         
  -3  -7   2          9.66          9.86         1.21 o                         
  -2  -7   2          1.82          1.91         1.44 o                         
  -1  -7   2         49.45         46.62         6.40 o                         
   0  -7   2          0.83          1.32         2.30 o                         
   1  -7   2        107.65        108.52         9.02 o                         
   2  -7   2          0.47        108.01       175.30 o                         
  -7  -6   2         64.72         75.57         5.23 o                         
  -6  -6   2         21.70         20.40         2.12 o                         
  -5  -6   2         26.18         25.48         2.45 o                         
  -4  -6   2         34.58         38.00         3.15 o                         
  -3  -6   2        372.61        375.18        22.15 o                         
  -2  -6   2       1323.76       1334.82        43.11 o                         
  -1  -6   2         41.83         38.98         3.08 o                         
   0  -6   2          0.10          0.87         0.77 o                         
   1  -6   2         15.03        134.72       155.23 o                         
   2  -6   2         35.99         31.73         5.24 o                         
   3  -6   2          1.09          2.55         7.38 o                         
   4  -6   2         35.11         46.42         4.20 o                         
  -7  -5   2         42.78         53.58         3.97 o                         
  -6  -5   2          3.25          1.29         1.84 o                         
  -5  -5   2        153.24        160.83         9.81 o                         
  -4  -5   2        223.90        203.26        12.20 o                         
  -3  -5   2         55.45         52.89         2.39 o                         
  -2  -5   2          5.00          5.31         0.80 o                         
  -1  -5   2          9.81          9.64         0.81 o                         
   0  -5   2         17.82         19.86         8.66 o                         
   1  -5   2        328.96        326.15        36.52 o                         
   2  -5   2         20.02         14.61         6.94 o                         
   3  -5   2         14.65         11.58         7.50 o                         
   4  -5   2         75.96         94.63         5.84 o                         
   5  -5   2          0.11         75.70       166.00 o                         
  -8  -4   2         14.69         16.13         1.50 o                         
  -7  -4   2         90.92         91.92         4.92 o                         
  -6  -4   2         14.44         11.85         1.16 o                         
  -5  -4   2        183.49        173.06        10.44 o                         
  -4  -4   2          0.24          0.91         0.57 o                         
  -3  -4   2          6.38          5.29         0.56 o                         
  -2  -4   2        746.00        749.35        25.53 o                         
  -1  -4   2         43.80         44.54         1.34 o                         
   0  -4   2         24.08         29.05         5.28 o                         
   1  -4   2         15.36        354.72       116.27 o                         
   2  -4   2          0.07          0.21         2.58 o                         
   3  -4   2        191.44        199.49        28.88 o                         
   4  -4   2         25.48         31.44         4.77 o                         
   5  -4   2          0.21        112.73       164.97 o                         
  -8  -3   2         41.91         50.75         4.33 o                         
  -7  -3   2         33.49         42.10         7.00 o                         
  -6  -3   2         33.03         39.28         2.89 o                         
  -5  -3   2        269.90        274.40        13.41 o                         
  -4  -3   2        451.07        438.86        15.57 o                         
  -3  -3   2       1984.79       1985.41        67.41 o                         
  -2  -3   2         26.00         29.26         1.14 o                         
  -1  -3   2        111.35        113.18         3.78 o                         
   0  -3   2        312.80        324.70         9.49 o                         
   1  -3   2        190.31        165.19         8.20 o                         
   3  -3   2         11.77         95.45       123.58 o                         
   4  -3   2        767.95        750.21        47.48 o                         
   5  -3   2         75.84         77.89         4.11 o                         
   6  -3   2          8.46         99.45       171.75 o                         
  -7  -2   2         51.32         53.89         3.52 o                         
  -6  -2   2        191.80        184.56         9.75 o                         
  -5  -2   2        150.16        141.02         7.36 o                         
  -4  -2   2         10.67         12.52         0.89 o                         
  -3  -2   2         63.67         56.49         2.73 o                         
  -2  -2   2        688.92        662.21        27.93 o                         
  -1  -2   2          0.89          2.23         0.36 o                         
   0  -2   2       2570.76       2591.04        64.93 o                         
   1  -2   2          7.37          5.32         1.02 o                         
   2  -2   2         48.38         36.46         3.88 o                         
   3  -2   2        374.95        368.00        10.14 o                         
   4  -2   2        249.46        238.27         8.77 o                         
   5  -2   2         46.55         46.70         2.70 o                         
   6  -2   2         30.60         37.45         3.37 o                         
   7  -2   2          6.17         39.84       164.67 o                         
  -8  -1   2         45.57         35.27        10.77 o                         
  -7  -1   2         28.24         38.18         9.52 o                         
  -6  -1   2          8.34         14.22         6.96 o                         
  -5  -1   2         74.43         77.89         8.91 o                         
  -4  -1   2          3.84          3.60         0.46 o                         
  -3  -1   2        966.67        899.42        34.26 o                         
  -2  -1   2        779.61        679.70        41.61 o                         
  -1  -1   2        392.50        411.90        16.19 o                         
   0  -1   2       1424.00       1550.12        39.67 o                         
   1  -1   2       1095.04       1130.46        32.22 o                         
   2  -1   2         16.52         15.25         0.79 o                         
   3  -1   2          0.50          0.51         0.72 o                         
   4  -1   2        121.31        129.34         8.15 o                         
   5  -1   2        113.62        114.62         9.76 o                         
   6  -1   2          0.28          0.00         3.37 o                         
   7  -1   2         25.54         23.09         4.22 o                         
  -8   0   2          5.11          0.00         7.07 o                         
  -7   0   2          3.46          0.00         4.58 o                         
  -6   0   2        281.91          0.00        70.09 o                         
  -5   0   2         89.20         86.87        11.27 o                         
  -4   0   2        123.98        120.21        16.12 o                         
  -3   0   2        255.33        240.61        10.69 o                         
  -2   0   2          8.37          7.64         0.60 o                         
  -1   0   2          7.84          9.29         0.50 o                         
   0   0   2        501.40        626.52        21.40 o                         
   1   0   2       1342.80       1467.76        37.46 o                         
   2   0   2       2640.04       2768.77        78.74 o                         
   3   0   2       2061.49       2190.76        60.76 o                         
   4   0   2         14.35         17.02         0.95 o                         
   5   0   2        102.28          0.00       136.12 o                         
   6   0   2         65.45         60.13        23.46 o                         
   7   0   2         83.44          0.00       139.88 o                         
  -7   1   2          3.51          5.64         8.76 o                         
  -6   1   2          7.85         14.90        14.55 o                         
  -5   1   2         23.28          0.00        57.87 o                         
  -4   1   2        499.65        502.95        15.58 o                         
  -3   1   2        340.15        318.56        19.65 o                         
  -2   1   2        399.42        374.00        15.98 o                         
  -1   1   2        206.90        199.88         7.40 o                         
   0   1   2       2829.38       2833.76        79.67 o                         
   1   1   2       1026.88       1254.53        38.25 o                         
   2   1   2        169.89        171.47         7.16 o                         
   3   1   2          3.69          3.15         0.29 o                         
   4   1   2        242.90        205.75        16.97 o                         
   5   1   2        156.63        150.93        10.76 o                         
   6   1   2          3.40          7.44       126.53 o                         
   7   1   2          6.45          6.19        38.85 o                         
   8   1   2         31.71         30.62         3.13 o                         
  -7   2   2         26.82         37.00        21.81 o                         
  -6   2   2        115.53        115.68        15.46 o                         
  -5   2   2          2.81          1.74        10.50 o                         
  -4   2   2          0.83          0.70         5.96 o                         
  -3   2   2        339.90        324.94         9.04 o                         
  -2   2   2        112.77        102.13         7.43 o                         
  -1   2   2       3457.98       3361.12       103.52 o                         
   0   2   2        288.59        323.65         8.76 o                         
   1   2   2        886.94        862.62        24.10 o                         
   2   2   2       2995.02       2951.32        95.40 o                         
   3   2   2        327.15        344.05        14.60 o                         
   4   2   2          0.74          0.00         1.81 o                         
   5   2   2        118.29        123.51        19.81 o                         
   6   2   2         49.52         50.39        18.87 o                         
   7   2   2        225.18        219.17        20.79 o                         
   8   2   2          8.85         13.13         4.35 o                         
  -6   3   2          3.86         40.25        95.36 o                         
  -5   3   2         40.64         45.53        12.20 o                         
  -4   3   2        344.47        346.88        45.79 o                         
  -3   3   2         83.09         82.35         6.47 o                         
  -2   3   2          0.27          1.48         3.83 o                         
  -1   3   2         11.42         10.27         0.73 o                         
   0   3   2         24.71         23.41         1.12 o                         
   1   3   2        431.62        408.02        13.17 o                         
   2   3   2        745.10        804.26        26.12 o                         
   3   3   2        385.60        381.57        11.25 o                         
   4   3   2        496.51        502.35        20.07 o                         
   5   3   2        202.23        198.82        21.89 o                         
   6   3   2          7.42          8.80        41.10 o                         
   7   3   2         21.70         20.24        31.80 o                         
   8   3   2         20.24          0.00       262.94 o                         
  -6   4   2         11.75         15.83         1.81 o                         
  -5   4   2          0.60         52.47        97.75 o                         
  -4   4   2          3.66          2.82         8.94 o                         
  -3   4   2         36.39          0.00        44.02 o                         
  -2   4   2        147.63        156.89        20.61 o                         
  -1   4   2       1245.86       1252.31        38.71 o                         
   0   4   2        142.16        150.33         4.17 o                         
   1   4   2        307.41        310.60         8.24 o                         
   2   4   2        708.42        666.36        16.48 o                         
   3   4   2        213.99        202.27         6.74 o                         
   4   4   2         42.36         42.66         1.77 o                         
   5   4   2         54.76         59.46         5.68 o                         
   6   4   2         70.83          0.00       208.79 o                         
   7   4   2        267.96        267.73        15.90 o                         
   8   4   2         29.17          0.00       269.44 o                         
  -5   5   2         24.68          0.00        87.74 o                         
  -4   5   2         77.11          0.00        75.33 o                         
  -3   5   2          0.07          0.00         4.23 o                         
  -2   5   2        137.81          0.00        54.40 o                         
  -1   5   2         97.75          0.00        46.11 o                         
   0   5   2         23.61         21.78         4.97 o                         
   1   5   2        222.43        209.45         5.55 o                         
   2   5   2         99.18        104.40         3.03 o                         
   3   5   2         21.56          0.00       132.80 o                         
   4   5   2        283.90        278.11        44.34 o                         
   5   5   2        110.65        114.39        10.63 o                         
   6   5   2         72.24         70.79        10.46 o                         
   7   5   2         12.62        126.16       255.86 o                         
   8   5   2          0.20          0.00        19.51 o                         
  -4   6   2          7.04          7.92         7.09 o                         
  -3   6   2          1.46          0.00        15.41 o                         
  -2   6   2        199.23        203.34        28.09 o                         
  -1   6   2        209.70        212.78        26.57 o                         
   0   6   2          5.65          7.23         2.80 o                         
   1   6   2         34.89         29.08         3.05 o                         
   2   6   2        612.21        603.10        23.33 o                         
   3   6   2        129.00        124.85        17.38 o                         
   4   6   2         16.52         17.24        91.93 o                         
   5   6   2         28.42         16.34        17.76 o                         
   6   6   2          2.46          0.93        24.88 o                         
   7   6   2         77.07         90.50        20.51 o                         
  -3   7   2          1.02          0.64         3.96 o                         
  -2   7   2        142.09        145.55        27.09 o                         
  -1   7   2         10.27         10.33        19.18 o                         
   0   7   2         49.85         53.44         3.66 o                         
   1   7   2          0.23          0.86         3.59 o                         
   2   7   2          0.71          1.26         0.97 o                         
   3   7   2         50.23         50.33        13.61 o                         
   4   7   2        223.01        240.59        31.89 o                         
   5   7   2         11.36          9.56        55.79 o                         
   6   7   2         82.61         90.17        36.52 o                         
   7   7   2          0.13          0.00        44.39 o                         
  -2   8   2         46.01         56.33        19.22 o                         
  -1   8   2         24.68         22.98         3.38 o                         
   0   8   2          0.05          1.98         1.56 o                         
   1   8   2          0.34          0.00         0.97 o                         
   2   8   2          8.20          9.16         4.52 o                         
   3   8   2         50.31         45.58         7.27 o                         
   4   8   2          0.35          0.00        23.74 o                         
   5   8   2          0.04          0.00        30.15 o                         
   6   8   2         38.11         44.12         4.03 o                         
   1   9   2         20.01         24.76         4.24 o                         
   2   9   2          8.71          7.79         3.49 o                         
   3   9   2          9.91          8.89         3.02 o                         
   4   9   2         35.55         25.92        12.62 o                         
  -4  -8   3          3.81          4.05         6.57 o                         
  -3  -8   3          8.28          6.53         2.26 o                         
  -2  -8   3         23.16         25.54        11.36 o                         
  -1  -8   3          0.02          0.00         1.30 o                         
   0  -8   3          1.27          0.00         1.18 o                         
  -6  -7   3          3.68          3.84         1.84 o                         
  -5  -7   3         55.58         53.52         3.32 o                         
  -4  -7   3         56.77         64.83         3.77 o                         
  -3  -7   3          6.96          3.68         3.69 o                         
  -2  -7   3          1.95          0.00         5.31 o                         
  -1  -7   3         81.82         47.37        10.62 o                         
   0  -7   3         39.35         39.78         3.29 o                         
   1  -7   3          5.75          3.60         2.17 o                         
   2  -7   3          0.34         43.23       161.57 o                         
  -7  -6   3         10.38         15.46         2.43 o                         
  -6  -6   3          1.78          1.41         0.99 o                         
  -5  -6   3         21.57         18.17         1.98 o                         
  -4  -6   3         48.41         41.79         3.36 o                         
  -3  -6   3        483.74        516.45        24.38 o                         
  -2  -6   3         99.90        108.38         9.02 o                         
  -1  -6   3         20.15         22.34         2.25 o                         
   0  -6   3          0.10          0.00         1.09 o                         
   1  -6   3        176.21        181.25        21.70 o                         
   2  -6   3         16.37         14.05         2.27 o                         
   3  -6   3          0.81          0.00         4.78 o                         
  -7  -5   3         30.14         29.79         4.28 o                         
  -6  -5   3         49.09         46.03         3.47 o                         
  -5  -5   3        129.37        122.59         7.69 o                         
  -4  -5   3         98.81        105.00         6.64 o                         
  -3  -5   3         59.65         58.55         2.54 o                         
  -2  -5   3        142.05        137.07         4.81 o                         
  -1  -5   3         85.98         86.13         3.32 o                         
   0  -5   3        129.34        132.54         4.96 o                         
   1  -5   3          2.19          2.70         0.73 o                         
   2  -5   3          7.01        165.85       140.47 o                         
   3  -5   3         22.26         29.19         3.96 o                         
   4  -5   3          4.51        102.40       177.95 o                         
  -7  -4   3          9.56         11.72         1.36 o                         
  -6  -4   3         69.94         68.82         4.49 o                         
  -5  -4   3          0.04          0.00         0.63 o                         
  -4  -4   3          0.35          0.02         0.74 o                         
  -3  -4   3        102.73        108.74         4.49 o                         
  -2  -4   3        916.63        909.11        29.16 o                         
  -1  -4   3         15.70         18.26         0.78 o                         
   0  -4   3        356.76        329.75         8.71 o                         
   1  -4   3         38.20         39.98         3.42 o                         
   2  -4   3          0.80          0.43         1.41 o                         
   3  -4   3         47.98          0.00        85.58 o                         
   4  -4   3         31.21         29.77         3.39 o                         
   5  -4   3         19.43         14.14         2.64 o                         
  -8  -3   3          0.88         11.80         6.49 o                         
  -7  -3   3         55.82         60.37         6.42 o                         
  -6  -3   3         85.83         83.52         4.05 o                         
  -5  -3   3        128.52        128.54         7.84 o                         
  -4  -3   3        189.88        204.80         8.16 o                         
  -3  -3   3         10.37         12.41         3.34 o                         
  -2  -3   3        136.86        130.86         3.39 o                         
  -1  -3   3         61.05         57.02         1.88 o                         
   0  -3   3         98.58        128.60         3.30 o                         
   1  -3   3        169.79        174.39         6.18 o                         
   2  -3   3        181.05        188.22         4.83 o                         
   3  -3   3        742.33        672.57        24.22 o                         
   4  -3   3        280.01        251.06        30.23 o                         
   5  -3   3         23.32         37.46         9.92 o                         
   6  -3   3         21.06         20.63         4.49 o                         
  -8  -2   3        100.25         46.63        11.51 o                         
  -7  -2   3        123.82        130.38         8.79 o                         
  -6  -2   3         53.34         54.59         3.39 o                         
  -5  -2   3          6.23          5.35         1.04 o                         
  -4  -2   3         49.73         43.91         1.67 o                         
  -3  -2   3       1272.01       1197.79        81.12 o                         
  -2  -2   3       1257.37       1223.97        89.27 o                         
  -1  -2   3        213.78        226.12         7.47 o                         
   0  -2   3       4305.07       4319.22       110.20 o                         
   1  -2   3         39.00         37.51         1.06 o                         
   2  -2   3        160.11        138.64         3.89 o                         
   3  -2   3         28.17         28.52         1.75 o                         
   4  -2   3          0.00          0.37         7.63 o                         
   5  -2   3         62.68         58.53        21.20 o                         
   6  -2   3        122.16        116.58        12.40 o                         
   7  -2   3          6.65         65.51       168.36 o                         
  -8  -1   3          4.65          0.00         4.48 o                         
  -7  -1   3          1.01          3.35         3.85 o                         
  -6  -1   3        138.26        150.99        17.66 o                         
  -5  -1   3         91.41          0.00        38.00 o                         
  -4  -1   3        136.64        126.94        12.79 o                         
  -3  -1   3        223.01        218.84        10.12 o                         
  -2  -1   3          2.43          3.23         1.02 o                         
  -1  -1   3       2677.17       2568.32        83.97 o                         
   0  -1   3          2.74          1.80         0.30 o                         
   1  -1   3          8.43          7.87         0.37 o                         
   2  -1   3        344.95        365.04         8.98 o                         
   3  -1   3        296.21        270.46         6.59 o                         
   4  -1   3         71.86         72.22         3.25 o                         
   5  -1   3        141.15        139.29        26.81 o                         
   6  -1   3          0.38          1.24         9.86 o                         
   7  -1   3         20.39         20.27        42.64 o                         
  -7   0   3         30.76         32.37        24.47 o                         
  -6   0   3        147.79        151.29        28.41 o                         
  -5   0   3         20.17          0.00        51.49 o                         
  -4   0   3        247.92        250.87        22.15 o                         
  -3   0   3       1131.69       1027.66        46.20 o                         
  -2   0   3       1180.58       1217.93        49.27 o                         
  -1   0   3       2850.97       2909.31        94.92 o                         
   0   0   3         45.55         46.60         1.60 o                         
   1   0   3        721.83        811.20        20.78 o                         
   2   0   3       1384.56       1478.12        42.14 o                         
   3   0   3       1278.08       1418.65        34.34 o                         
   4   0   3         66.65         71.26         3.19 o                         
   5   0   3        378.17        369.24        66.04 o                         
   6   0   3         10.91         15.35         1.82 o                         
   7   0   3          6.86         13.44        18.02 o                         
  -7   1   3          5.53          2.49        25.41 o                         
  -6   1   3         66.88         80.23        14.39 o                         
  -5   1   3         89.87         93.56        10.65 o                         
  -4   1   3         95.06         85.27         7.43 o                         
  -3   1   3         96.55         86.38        15.38 o                         
  -2   1   3          8.02          7.54         0.68 o                         
  -1   1   3      14544.04      14213.31       465.57 o                         
   0   1   3        504.73        488.51        13.76 o                         
   1   1   3        748.26        900.09        29.92 o                         
   2   1   3          0.15          0.00         0.16 o                         
   3   1   3        437.49        483.62        13.64 o                         
   4   1   3        325.54        306.05        36.35 o                         
   5   1   3        281.89        294.13        50.23 o                         
   6   1   3          2.94          1.44        30.16 o                         
   7   1   3        180.06        179.54       145.67 o                         
   8   1   3        106.27        118.88         8.03 o                         
  -7   2   3         41.15         51.68        12.22 o                         
  -6   2   3         67.45         72.17        19.98 o                         
  -5   2   3         10.96          9.01        12.35 o                         
  -4   2   3        419.08        406.73        17.12 o                         
  -3   2   3        121.25        108.76         6.02 o                         
  -2   2   3         18.75          0.00        27.53 o                         
  -1   2   3         16.68         16.07         0.56 o                         
   0   2   3        644.55        681.69        17.23 o                         
   1   2   3        254.46        276.56         7.12 o                         
   2   2   3       1566.90       1677.55        47.57 o                         
   3   2   3         18.25         20.15         1.19 o                         
   4   2   3          0.01          0.00        15.56 o                         
   5   2   3         43.13          0.00       115.24 o                         
   6   2   3          1.82          2.25         9.58 o                         
   7   2   3         67.03         65.68         4.80 o                         
   8   2   3          0.23         23.90       284.19 o                         
  -6   3   3         49.46         56.42         8.24 o                         
  -5   3   3        105.48        116.36        38.65 o                         
  -4   3   3        315.87        309.50        26.45 o                         
  -3   3   3        203.33        190.10        17.38 o                         
  -2   3   3         23.61          0.00        39.44 o                         
  -1   3   3        241.76        220.65         6.55 o                         
   0   3   3         80.81         76.54         2.70 o                         
   1   3   3          0.60          0.29         0.24 o                         
   2   3   3        153.50        141.62         4.13 o                         
   3   3   3         16.89         17.82         3.38 o                         
   4   3   3        559.52        535.30        49.98 o                         
   5   3   3         14.74         12.12        23.27 o                         
   6   3   3        279.44        276.85        30.82 o                         
   7   3   3         86.06        458.16       330.38 o                         
   8   3   3         38.93        408.43       351.62 o                         
  -6   4   3         10.21         10.75         6.98 o                         
  -5   4   3          4.74          5.42        28.48 o                         
  -4   4   3         51.26         60.27        14.04 o                         
  -3   4   3          0.42         21.57        58.82 o                         
  -2   4   3        138.77        140.72        16.56 o                         
  -1   4   3          5.35         10.11         3.67 o                         
   0   4   3         44.45         42.32         1.25 o                         
   1   4   3        568.76        558.35        15.40 o                         
   2   4   3        174.51        198.77         5.37 o                         
   3   4   3         38.76         51.57         6.35 o                         
   4   4   3        127.78        131.77        14.17 o                         
   5   4   3         61.39          0.00       149.77 o                         
   6   4   3        513.83        503.63        29.41 o                         
   7   4   3        158.95        165.20        26.95 o                         
   8   4   3         12.54         15.00         7.46 o                         
  -5   5   3        105.54        111.30         8.13 o                         
  -4   5   3         25.87          0.00        79.04 o                         
  -3   5   3         19.80         22.16         2.73 o                         
  -2   5   3         40.59          0.00        56.07 o                         
  -1   5   3        146.67          0.00        66.55 o                         
   0   5   3          4.07          3.87         2.32 o                         
   1   5   3         42.73         40.09         1.85 o                         
   2   5   3         31.30          0.00       119.08 o                         
   3   5   3        136.64        143.41        12.12 o                         
   4   5   3        287.75        263.67        28.39 o                         
   5   5   3          1.34          2.83        10.25 o                         
   6   5   3         44.64          0.00       251.88 o                         
   7   5   3         63.59         70.78         7.01 o                         
  -4   6   3         11.36         10.46         6.98 o                         
  -3   6   3         35.07         33.42        14.96 o                         
  -2   6   3          3.61         65.08        84.65 o                         
  -1   6   3         33.15         35.49         8.56 o                         
   0   6   3          0.41          0.00        17.43 o                         
   1   6   3        672.81        671.80        25.43 o                         
   2   6   3         61.23         63.09         6.54 o                         
   3   6   3         76.18         68.03        17.59 o                         
   4   6   3          4.09          5.66        14.58 o                         
   5   6   3         17.80         11.94        44.03 o                         
   6   6   3         67.91         80.12         4.48 o                         
   7   6   3         71.53         83.04         7.52 o                         
  -3   7   3          0.13          0.00        14.27 o                         
  -2   7   3          1.08          3.18        25.73 o                         
  -1   7   3         11.40         10.51         6.11 o                         
   0   7   3         19.15         15.15         2.56 o                         
   1   7   3         27.71         26.97         2.48 o                         
   2   7   3        102.45        106.10         6.43 o                         
   3   7   3        309.43        311.42        53.38 o                         
   4   7   3         36.83         35.45         3.74 o                         
   5   7   3        116.86        113.57        28.22 o                         
   6   7   3          5.25          2.46        78.10 o                         
   7   7   3         71.38        561.30       403.56 o                         
  -2   8   3          1.00         76.73       110.43 o                         
  -1   8   3          9.41          7.06         2.43 o                         
   0   8   3          3.02          1.66         3.54 o                         
   1   8   3        121.67        119.24         7.41 o                         
   2   8   3         85.09         80.82         9.80 o                         
   3   8   3         27.81         25.12         4.67 o                         
   4   8   3          7.64        267.67       292.75 o                         
   5   8   3         26.89          0.00       226.20 o                         
   6   8   3         59.30         69.39        19.45 o                         
   1   9   3         34.87         43.07        15.42 o                         
   2   9   3          1.53          0.00         3.01 o                         
   3   9   3         78.49         74.54         5.37 o                         
   4   9   3          2.31          2.80         1.36 o                         
  -3  -8   4         13.71         16.29         7.16 o                         
  -2  -8   4          4.19          2.80         1.86 o                         
  -1  -8   4         22.28         20.46         9.89 o                         
  -5  -7   4         51.95         49.08         3.97 o                         
  -4  -7   4          1.73          0.00         2.21 o                         
  -3  -7   4          0.20          1.58         3.25 o                         
  -2  -7   4         94.43        115.09        11.21 o                         
  -1  -7   4          4.71          0.00         4.28 o                         
   0  -7   4          0.12          0.00         1.46 o                         
   1  -7   4          1.90          3.93         1.55 o                         
   2  -7   4          3.58         70.24       175.89 o                         
  -6  -6   4          2.19          1.56         0.81 o                         
  -5  -6   4         19.34         20.57         2.73 o                         
  -4  -6   4         39.83         46.69         3.60 o                         
  -3  -6   4         88.77         92.48         6.12 o                         
  -2  -6   4         15.18         14.03         1.63 o                         
  -1  -6   4         47.03         43.05        12.84 o                         
   0  -6   4        143.38        142.83         8.55 o                         
   1  -6   4         97.00        108.65        13.18 o                         
   2  -6   4          0.56          0.00         2.42 o                         
   3  -6   4         24.52         28.50        68.47 o                         
  -7  -5   4          2.25          4.26         2.07 o                         
  -6  -5   4         32.54         31.91         4.28 o                         
  -5  -5   4         73.93         76.12         5.02 o                         
  -4  -5   4         17.30         21.22         2.29 o                         
  -3  -5   4         80.63         85.76         3.98 o                         
  -2  -5   4        233.60        221.68         8.28 o                         
  -1  -5   4         16.05         21.05         2.11 o                         
   0  -5   4         18.97         19.28         2.47 o                         
   1  -5   4         10.93         13.85         7.64 o                         
   2  -5   4         19.87         22.78         4.95 o                         
   3  -5   4         61.39         63.24         9.30 o                         
   4  -5   4          0.26          0.00        16.68 o                         
  -7  -4   4          0.97          0.70         0.89 o                         
  -6  -4   4          0.01          0.06         0.74 o                         
  -5  -4   4        149.28        149.91         9.14 o                         
  -4  -4   4          5.35          7.13         1.33 o                         
  -3  -4   4         86.97         77.46        10.49 o                         
  -2  -4   4         20.93         25.44         4.46 o                         
  -1  -4   4         25.92         26.30         1.39 o                         
   0  -4   4        344.89        359.07         9.02 o                         
   1  -4   4         51.61         49.94         5.46 o                         
   2  -4   4          0.04          0.00         4.16 o                         
   3  -4   4          0.01          0.00         8.09 o                         
   4  -4   4         25.64         26.30         7.91 o                         
   5  -4   4         83.86         97.48         5.14 o                         
  -7  -3   4         13.60          8.89         3.15 o                         
  -6  -3   4         97.99        103.25         6.09 o                         
  -5  -3   4         61.08         57.34         3.72 o                         
  -4  -3   4        327.26        357.93        26.72 o                         
  -3  -3   4        352.40        331.48        30.04 o                         
  -2  -3   4        352.29        323.63        15.01 o                         
  -1  -3   4         25.94         23.59         0.96 o                         
   0  -3   4       1258.79       1297.13        30.10 o                         
   1  -3   4          0.60          0.38         0.25 o                         
   2  -3   4        227.75        221.47         9.94 o                         
   3  -3   4          1.46          4.45         2.49 o                         
   4  -3   4          8.03          6.66         5.73 o                         
   5  -3   4         47.53         47.34         9.33 o                         
   6  -3   4        101.44        108.58        31.44 o                         
  -8  -2   4          0.86          0.00         4.25 o                         
  -7  -2   4         30.16         22.79         4.71 o                         
  -6  -2   4          1.00          0.00         1.92 o                         
  -5  -2   4         62.03         61.16         3.34 o                         
  -4  -2   4        271.40        279.10        10.12 o                         
  -3  -2   4         58.91         59.52         3.47 o                         
  -2  -2   4         56.03         48.51         1.89 o                         
  -1  -2   4         80.89         88.82         3.24 o                         
   0  -2   4        574.21        539.85        15.48 o                         
   1  -2   4        155.20        152.54         7.33 o                         
   2  -2   4        145.01        150.04         4.70 o                         
   4  -2   4          0.58       1126.88       258.37 o                         
   5  -2   4        362.30        339.29        15.04 o                         
   6  -2   4         61.70         70.31        18.72 o                         
  -8  -1   4          0.01          0.00         4.45 o                         
  -7  -1   4         74.85         98.28        10.59 o                         
  -6  -1   4        172.59         50.41        64.10 o                         
  -5  -1   4        126.01          0.00        43.63 o                         
  -4  -1   4         14.73         14.48        17.04 o                         
  -3  -1   4        738.76        728.48        40.24 o                         
  -2  -1   4         17.71         17.88         0.91 o                         
  -1  -1   4        468.42        426.46        14.08 o                         
   0  -1   4        407.53        450.09        12.90 o                         
   1  -1   4        266.46        248.37         6.43 o                         
   2  -1   4        559.16        536.03        11.80 o                         
   3  -1   4        483.65        507.36        11.89 o                         
   4  -1   4        140.84        128.44         4.16 o                         
   5  -1   4         79.80         81.65        30.73 o                         
   6  -1   4        139.25        128.62        31.16 o                         
   7  -1   4          5.19          5.38        11.18 o                         
  -7   0   4         13.78          4.19        43.51 o                         
  -6   0   4          9.80         13.57        19.25 o                         
  -5   0   4         67.71         10.10        74.26 o                         
  -4   0   4        740.30        108.44        53.67 o                         
  -3   0   4        608.03        614.26        21.98 o                         
  -2   0   4        103.79        108.65         3.97 o                         
  -1   0   4       7245.68       7428.72       255.88 o                         
   0   0   4       2011.76       2351.03        76.99 o                         
   1   0   4         23.62         23.62         0.80 o                         
   2   0   4         42.39         50.88         1.34 o                         
   3   0   4        653.16        716.17        17.50 o                         
   4   0   4        559.07        576.84        19.45 o                         
   5   0   4        514.64        497.67        48.18 o                         
   6   0   4         97.06         85.01        14.60 o                         
   7   0   4         25.72         29.42         6.00 o                         
  -7   1   4         22.29         33.17        25.11 o                         
  -6   1   4         63.67          0.00        70.08 o                         
  -5   1   4        258.48        273.84        36.58 o                         
  -4   1   4        214.21        200.02        16.01 o                         
  -3   1   4        159.95        142.41        17.37 o                         
  -2   1   4       1528.09       1501.52        53.31 o                         
  -1   1   4       1986.78       2144.69        77.83 o                         
   0   1   4        519.81        542.32        17.74 o                         
   1   1   4        610.81        658.70        21.68 o                         
   2   1   4        821.16        883.85        29.04 o                         
   3   1   4        122.22        120.26         3.55 o                         
   4   1   4        318.50        310.32        15.00 o                         
   5   1   4        160.94          0.00       115.24 o                         
   6   1   4          1.87          3.17        20.30 o                         
   7   1   4         53.18         50.56         4.22 o                         
   8   1   4         32.33          0.00       167.18 o                         
  -7   2   4          9.84          9.53        25.62 o                         
  -6   2   4         37.82         35.44         8.54 o                         
  -5   2   4          3.62          8.14        37.83 o                         
  -4   2   4        237.72        223.86        23.08 o                         
  -3   2   4          6.69          4.43         2.21 o                         
  -2   2   4        354.26        327.30         9.74 o                         
  -1   2   4          7.86          8.32         0.57 o                         
   0   2   4        501.65        492.15        13.89 o                         
   1   2   4       1623.33       1657.37        45.17 o                         
   2   2   4        228.75        255.40         7.38 o                         
   3   2   4         16.85         18.47         0.66 o                         
   4   2   4       1474.14       1554.59        61.53 o                         
   5   2   4        777.39        709.86        48.69 o                         
   6   2   4          1.85          2.16        26.26 o                         
   7   2   4          8.88         11.75        39.81 o                         
   8   2   4          2.27          1.45        68.37 o                         
  -6   3   4         11.88         17.28        12.47 o                         
  -5   3   4         27.29         28.44         5.12 o                         
  -4   3   4         14.58         10.50         9.48 o                         
  -3   3   4         35.07         37.11         5.62 o                         
  -2   3   4        101.14         93.09         9.49 o                         
  -1   3   4        178.92        190.23        19.67 o                         
   0   3   4         35.16         33.51         0.92 o                         
   1   3   4         78.29         72.53         1.96 o                         
   2   3   4        972.02       1002.83        25.41 o                         
   3   3   4        352.55        373.19        33.33 o                         
   4   3   4        355.53        384.54        35.59 o                         
   5   3   4          2.56          3.35        69.69 o                         
   6   3   4         72.21          0.00       231.07 o                         
   7   3   4         89.32          0.00       233.28 o                         
   8   3   4         24.24         23.24        62.12 o                         
  -6   4   4         60.65         53.72        16.63 o                         
  -5   4   4         29.15         22.54         4.95 o                         
  -4   4   4        130.24        138.30        10.64 o                         
  -3   4   4         60.61         71.68        14.13 o                         
  -2   4   4        418.60        378.85        44.53 o                         
  -1   4   4         54.05         54.19         7.69 o                         
   0   4   4        346.36        312.31         8.88 o                         
   1   4   4        554.75        496.80        13.70 o                         
   2   4   4       1250.92       1291.70        33.49 o                         
   3   4   4          0.28          2.68         4.32 o                         
   4   4   4       1049.72       1078.06        44.07 o                         
   5   4   4         55.04          0.00       178.69 o                         
   6   4   4          2.50          0.00        19.47 o                         
   7   4   4          4.60          0.80        11.18 o                         
   8   4   4          1.29          0.60        22.84 o                         
  -5   5   4          0.14          0.72         5.06 o                         
  -4   5   4         10.14          8.43         3.94 o                         
  -3   5   4         38.68         40.65         7.78 o                         
  -2   5   4        264.97        258.67        47.00 o                         
  -1   5   4         38.07          0.00        50.22 o                         
   0   5   4         40.69         33.89         3.83 o                         
   1   5   4        113.92        115.90         3.40 o                         
   2   5   4        200.03        184.88        10.76 o                         
   3   5   4        746.41        723.61        23.36 o                         
   4   5   4        187.42        189.78        30.05 o                         
   5   5   4         39.46          0.00       135.60 o                         
   6   5   4         97.68         90.03        11.66 o                         
   7   5   4         50.98         60.46        14.88 o                         
  -4   6   4          6.01          6.57         6.74 o                         
  -3   6   4         47.68         55.51         3.91 o                         
  -2   6   4         17.54         15.68        12.33 o                         
  -1   6   4          2.81          1.82         5.72 o                         
   0   6   4        267.32          0.00        55.51 o                         
   1   6   4        497.04        515.41        29.48 o                         
   2   6   4        103.29         91.70         8.27 o                         
   3   6   4          3.03          4.97         4.49 o                         
   4   6   4        461.22        472.81        25.28 o                         
   5   6   4          3.16         58.43       245.68 o                         
   6   6   4        141.87          0.00       221.92 o                         
   7   6   4          7.43         98.42       268.11 o                         
  -3   7   4          8.13         13.42        14.65 o                         
  -2   7   4        107.59         14.05        91.30 o                         
  -1   7   4          9.15          8.29        13.81 o                         
   0   7   4         16.79         16.79         2.65 o                         
   1   7   4        176.37        172.98        10.18 o                         
   2   7   4         85.87         86.47         5.48 o                         
   3   7   4        205.39        230.43        64.62 o                         
   4   7   4          3.40          0.00        32.18 o                         
   5   7   4          7.68        183.41       253.94 o                         
   6   7   4        112.74        117.32        31.47 o                         
   7   7   4          6.20          6.98        61.34 o                         
  -2   8   4          0.55          0.00        18.44 o                         
  -1   8   4          1.85          1.46         1.70 o                         
   0   8   4         84.94         83.47         7.53 o                         
   1   8   4         27.24         35.03         7.08 o                         
   2   8   4         42.11         49.93         5.79 o                         
   3   8   4          7.63          5.41         1.48 o                         
   4   8   4         61.41         67.78        17.25 o                         
   5   8   4         54.98         50.97        37.30 o                         
   6   8   4         23.65          0.00       242.58 o                         
   0   9   4          1.07          4.38         6.71 o                         
   1   9   4          9.62         11.90         3.39 o                         
   2   9   4         23.74         22.05         4.26 o                         
   3   9   4        116.90        128.46         7.89 o                         
   4   9   4          4.51          7.34         1.55 o                         
  -5  -7   5          1.10          0.78         1.18 o                         
  -4  -7   5         11.68         13.97         2.14 o                         
  -2  -7   5         26.09         28.48         9.52 o                         
  -1  -7   5          5.66          5.80         5.53 o                         
   0  -7   5          4.80          0.00         5.24 o                         
   1  -7   5         59.77         70.13         4.80 o                         
  -6  -6   5          0.01          0.00         0.88 o                         
  -5  -6   5         33.66         32.98         2.94 o                         
  -4  -6   5          4.79          6.10         1.40 o                         
  -3  -6   5         26.71         23.06         2.37 o                         
  -2  -6   5         37.98         36.23         7.67 o                         
  -1  -6   5          0.73          0.00         3.25 o                         
   0  -6   5        290.82        324.13        24.47 o                         
   1  -6   5          0.02          1.45         2.37 o                         
   2  -6   5          2.09         98.71       145.05 o                         
   3  -6   5         60.70         63.58         3.81 o                         
  -7  -5   5          1.13          0.11         0.71 o                         
  -6  -5   5          0.86          0.00         0.65 o                         
  -5  -5   5          7.17          7.57         1.77 o                         
  -4  -5   5         35.97         40.20         4.87 o                         
  -3  -5   5        774.92        816.42        47.49 o                         
  -2  -5   5         42.58         43.18        17.92 o                         
  -1  -5   5         37.10         45.92         2.75 o                         
   0  -5   5          0.40         49.14        79.38 o                         
   1  -5   5         84.13         77.89        10.26 o                         
   2  -5   5          6.28          6.78         3.45 o                         
   3  -5   5          4.17         10.04         5.87 o                         
   4  -5   5         61.30          0.00       127.93 o                         
  -7  -4   5          0.81          2.13         0.70 o                         
  -6  -4   5         53.81         57.47         3.16 o                         
  -5  -4   5         22.16         22.03         1.57 o                         
  -4  -4   5         58.23          0.00       206.72 o                         
  -3  -4   5          5.72       1385.25       311.05 o                         
  -2  -4   5         71.41         74.24         6.04 o                         
  -1  -4   5         59.51         57.04         8.56 o                         
   0  -4   5        598.05        608.07        22.16 o                         
   1  -4   5         48.70         46.08         2.94 o                         
   2  -4   5         98.09         90.72         8.29 o                         
   3  -4   5        235.70        226.52        18.21 o                         
   4  -4   5         14.23         14.03        11.49 o                         
   5  -4   5         44.20          0.00       138.26 o                         
  -7  -3   5          7.47          6.69         2.24 o                         
  -6  -3   5         17.46         16.69         2.49 o                         
  -5  -3   5        145.42        160.83         7.77 o                         
  -4  -3   5          6.98          3.72        42.32 o                         
  -3  -3   5        628.04        595.93        45.32 o                         
  -2  -3   5          4.21          5.59         9.88 o                         
  -1  -3   5        472.80        516.78        15.66 o                         
   0  -3   5        206.06        202.20         9.31 o                         
   1  -3   5         21.44         23.04         2.35 o                         
   2  -3   5         53.94         52.06         2.15 o                         
   3  -3   5          0.14          0.17         3.00 o                         
   4  -3   5          2.57          5.13         2.92 o                         
   5  -3   5         74.77         81.42         7.11 o                         
   6  -3   5         71.50         75.85        16.91 o                         
  -7  -2   5          0.53          0.00         3.33 o                         
  -6  -2   5         13.41         12.72         2.82 o                         
  -5  -2   5          0.25          0.00         1.04 o                         
  -4  -2   5        141.66        125.24        15.67 o                         
  -3  -2   5         29.59          0.00       123.06 o                         
  -2  -2   5         16.58         18.45         4.46 o                         
  -1  -2   5       1516.15       1567.29        47.52 o                         
   0  -2   5        190.34        183.47         5.09 o                         
   1  -2   5        120.30        115.22         4.66 o                         
   2  -2   5        487.27        477.88        10.82 o                         
   3  -2   5        895.50        850.81        23.35 o                         
   4  -2   5        221.09        210.42        48.49 o                         
   5  -2   5        278.11        276.23        13.48 o                         
   6  -2   5          0.00          0.26         8.87 o                         
  -7  -1   5         37.33         27.44         7.01 o                         
  -6  -1   5          1.02          1.37        17.37 o                         
  -5  -1   5        148.13          0.00        44.61 o                         
  -4  -1   5         57.55          0.00        35.49 o                         
  -3  -1   5        419.73        401.35        29.96 o                         
  -2  -1   5        189.99        214.33         7.09 o                         
  -1  -1   5        414.50        442.05        14.58 o                         
   0  -1   5          2.51          2.69         0.42 o                         
   1  -1   5        480.94        493.91        14.16 o                         
   2  -1   5        309.25        296.48         9.61 o                         
   3  -1   5         92.65         94.75         3.39 o                         
   4  -1   5         23.92       1114.63       255.27 o                         
   5  -1   5        184.16       1859.34       365.20 o                         
   6  -1   5         29.59         31.99         7.05 o                         
   7  -1   5          5.91          7.49         6.75 o                         
  -7   0   5         13.96         13.62        10.01 o                         
  -6   0   5          0.30          2.10        14.81 o                         
  -5   0   5        252.85          1.24        63.79 o                         
  -4   0   5         70.26          0.00        39.30 o                         
  -3   0   5         57.14          0.00        36.51 o                         
  -2   0   5        407.70        421.29        15.06 o                         
  -1   0   5      11263.75      11071.42       336.80 o                         
   0   0   5        490.05        530.06        17.49 o                         
   1   0   5        199.96        214.80         6.22 o                         
   2   0   5        271.45        281.09         6.66 o                         
   3   0   5        208.76        240.21        12.43 o                         
   4   0   5        241.83        237.95        12.41 o                         
   5   0   5        292.53        281.23        44.75 o                         
   6   0   5         22.51         18.78         1.55 o                         
   7   0   5         14.33         11.64        13.18 o                         
  -7   1   5         41.69          0.00        89.96 o                         
  -6   1   5          0.46          0.00        14.40 o                         
  -5   1   5         18.20         21.13         8.66 o                         
  -4   1   5         64.21         80.36        22.29 o                         
  -3   1   5        152.89        143.71        16.39 o                         
  -2   1   5       1313.34       1260.42        40.74 o                         
  -1   1   5         28.33         27.98         1.15 o                         
   0   1   5        187.08        184.01         8.41 o                         
   1   1   5       3664.40       4042.85       114.92 o                         
   2   1   5        501.80        504.20        15.44 o                         
   3   1   5        259.27        285.24         8.73 o                         
   4   1   5        208.44        216.66        25.13 o                         
   5   1   5        377.00        373.81        50.27 o                         
   6   1   5         24.50          0.00       127.78 o                         
   7   1   5         21.18         20.58        33.27 o                         
  -7   2   5          2.30          1.87        15.33 o                         
  -6   2   5          9.93         74.11        92.03 o                         
  -5   2   5        150.83        181.19        23.43 o                         
  -4   2   5        157.67        144.55        22.22 o                         
  -3   2   5          4.58          4.51         2.47 o                         
  -2   2   5         27.67         26.72         2.60 o                         
  -1   2   5       2518.76       2475.53        67.89 o                         
   0   2   5          3.27          3.12         0.43 o                         
   1   2   5        255.29        260.77         6.75 o                         
   2   2   5        927.74       1025.13        34.17 o                         
   3   2   5         73.17         73.13         5.25 o                         
   4   2   5        893.60        928.77       107.57 o                         
   5   2   5         66.60          0.00       134.87 o                         
   6   2   5         42.18         37.90        32.02 o                         
   7   2   5         39.36          0.00       211.15 o                         
   8   2   5          6.55        123.80       287.88 o                         
  -6   3   5         35.94         37.06        28.59 o                         
  -5   3   5         63.20         63.30        22.18 o                         
  -4   3   5         55.40         69.45         9.96 o                         
  -3   3   5         14.70         13.36         9.59 o                         
  -2   3   5       3597.22       3470.05       101.90 o                         
  -1   3   5        143.25        143.08         7.48 o                         
   0   3   5        468.52        452.22        11.24 o                         
   1   3   5       2087.27       2202.90        56.24 o                         
   2   3   5         18.36         21.75         0.79 o                         
   3   3   5        192.97        174.20        20.38 o                         
   4   3   5        107.44        136.36        23.34 o                         
   5   3   5       1166.90       1333.34        62.36 o                         
   6   3   5        542.01        566.28        89.60 o                         
   7   3   5         74.33          0.00       227.68 o                         
   8   3   5         23.42         26.37       111.18 o                         
  -6   4   5          5.56          6.42         7.77 o                         
  -5   4   5        207.50        239.69        27.04 o                         
  -4   4   5         68.31         71.01        14.58 o                         
  -3   4   5          7.71          3.01        13.86 o                         
  -2   4   5         31.86          0.00        49.68 o                         
  -1   4   5        242.00        245.62        16.34 o                         
   0   4   5        355.04        345.35         8.33 o                         
   1   4   5        227.50        242.10         6.81 o                         
   2   4   5        723.00        756.55        21.22 o                         
   3   4   5          1.35          1.52        17.83 o                         
   4   4   5        713.19          0.00       189.17 o                         
   5   4   5         43.68          0.00       209.82 o                         
   6   4   5         27.73         21.02        48.99 o                         
   7   4   5         17.58         16.10         5.64 o                         
   8   4   5         16.47         19.69        80.74 o                         
  -5   5   5          3.73          3.95         8.30 o                         
  -4   5   5          3.70          4.30         4.88 o                         
  -3   5   5         21.95         24.94         7.69 o                         
  -2   5   5        472.24         64.69        92.00 o                         
  -1   5   5          7.20          4.78        10.05 o                         
   0   5   5        273.34        266.19        29.77 o                         
   1   5   5        618.65        616.40        18.50 o                         
   2   5   5         22.07         21.58         1.94 o                         
   3   5   5        432.67        408.75        12.84 o                         
   4   5   5          7.94          5.87         6.25 o                         
   5   5   5        255.57        230.85        19.04 o                         
   6   5   5        264.89          0.00       236.97 o                         
   7   5   5         51.78         51.04         3.83 o                         
  -4   6   5          5.31          7.27        10.75 o                         
  -3   6   5         22.53         22.09         4.60 o                         
  -2   6   5         58.37         61.29        19.78 o                         
  -1   6   5         23.49         22.53        14.76 o                         
   0   6   5        246.46        247.05        32.77 o                         
   1   6   5         73.37         73.52         3.83 o                         
   2   6   5          0.04          0.00        21.81 o                         
   3   6   5         97.56          0.00       178.98 o                         
   4   6   5        556.48        544.44        26.30 o                         
   5   6   5        216.96        196.18        10.78 o                         
   6   6   5          9.24          7.17        18.38 o                         
   7   6   5          3.58          2.13        24.17 o                         
  -3   7   5         93.96          0.00        96.00 o                         
  -2   7   5         26.33          0.00        86.73 o                         
  -1   7   5         38.67          0.00        75.12 o                         
   0   7   5          1.92          0.77         1.54 o                         
   1   7   5        673.03        662.24        48.94 o                         
   2   7   5         24.53         18.69         2.00 o                         
   3   7   5        228.13        223.53        85.17 o                         
   4   7   5         51.00          0.00       226.05 o                         
   5   7   5         10.87          6.55        24.60 o                         
   6   7   5         85.73         86.31        12.35 o                         
  -2   8   5         21.48         22.10        15.49 o                         
  -1   8   5         37.64         39.98         4.55 o                         
   0   8   5         41.84         40.63         5.98 o                         
   1   8   5          4.43          5.75         2.08 o                         
   2   8   5         28.86         26.74         3.38 o                         
   3   8   5         68.43         61.16         4.49 o                         
   4   8   5         68.27         62.84        22.06 o                         
   5   8   5         41.53          0.00       268.99 o                         
   6   8   5         11.86          5.89        46.43 o                         
   0   9   5         10.54         13.17         5.68 o                         
   1   9   5          0.55          0.00         1.44 o                         
   2   9   5         23.82         17.56         9.00 o                         
   3   9   5         29.18         26.58         2.92 o                         
   4   9   5          1.48          0.31         1.09 o                         
  -4  -7   6          1.35          0.15         1.24 o                         
  -3  -7   6         45.24         40.78        16.08 o                         
  -2  -7   6          3.33          1.49         1.92 o                         
  -1  -7   6          5.06          4.10         3.54 o                         
   0  -7   6         18.56         19.77         5.16 o                         
   1  -7   6         31.23         39.13         4.84 o                         
  -6  -6   6         37.14         35.56         4.35 o                         
  -5  -6   6         17.88         19.04         2.20 o                         
  -4  -6   6         43.86         35.27         3.25 o                         
  -3  -6   6          0.67          0.59         1.55 o                         
  -2  -6   6         90.54         45.00        10.77 o                         
  -1  -6   6         12.54         12.00         8.63 o                         
   0  -6   6          7.46          2.00         1.71 o                         
   1  -6   6          0.35          1.73        15.06 o                         
   2  -6   6         13.20         12.25         2.22 o                         
  -6  -5   6          0.52          0.00         1.25 o                         
  -5  -5   6         24.06         25.21         2.37 o                         
  -4  -5   6        413.10        461.30        27.15 o                         
  -3  -5   6         10.26         13.11         2.61 o                         
  -2  -5   6         12.65         12.00        33.79 o                         
  -1  -5   6          0.65          0.00         0.62 o                         
   0  -5   6        129.96        114.38        13.76 o                         
   1  -5   6         38.29         42.47         6.34 o                         
   2  -5   6         40.63         39.17         7.21 o                         
   3  -5   6         28.68         27.63         2.60 o                         
   4  -5   6          0.17          0.00         1.82 o                         
  -7  -4   6          5.33          4.94         1.12 o                         
  -6  -4   6         68.26         71.59         4.87 o                         
  -5  -4   6         13.45         12.75         1.45 o                         
  -4  -4   6         27.10        148.88       245.24 o                         
  -3  -4   6        285.01        273.74        14.23 o                         
  -2  -4   6        178.19        185.44        12.59 o                         
  -1  -4   6        169.86        156.52        23.55 o                         
   0  -4   6        105.31        118.32        19.42 o                         
   1  -4   6         30.93         30.69         2.19 o                         
   2  -4   6         97.60         87.97         5.94 o                         
   3  -4   6         51.97         46.27        10.91 o                         
   4  -4   6          0.06          0.00         0.71 o                         
   5  -4   6          3.72         72.74       156.26 o                         
  -7  -3   6          9.86          3.39         4.28 o                         
  -6  -3   6          3.73          2.07         1.25 o                         
  -5  -3   6         13.15         11.60        77.76 o                         
  -4  -3   6        271.93        272.89        25.56 o                         
  -3  -3   6        220.27        232.50        45.52 o                         
  -2  -3   6          4.46          6.77         4.24 o                         
  -1  -3   6         10.28          6.61        10.33 o                         
   0  -3   6        500.76        499.95        16.42 o                         
   1  -3   6         10.85          9.38         1.94 o                         
   2  -3   6         30.55         27.91         4.58 o                         
   3  -3   6         61.91         61.96         5.03 o                         
   4  -3   6          2.76         93.85       110.52 o                         
   5  -3   6         88.79         98.21        15.10 o                         
  -7  -2   6          1.52          2.21         0.99 o                         
  -6  -2   6         90.43        104.49         6.80 o                         
  -5  -2   6        228.53        251.03        32.64 o                         
  -4  -2   6        308.68          0.00        77.72 o                         
  -3  -2   6        204.68        205.69        26.01 o                         
  -2  -2   6          9.00        111.26       136.05 o                         
  -1  -2   6          0.08        112.58       145.49 o                         
   0  -2   6        520.74        545.63        16.64 o                         
   1  -2   6          0.39          0.11         1.08 o                         
   2  -2   6       1271.87       1194.71        32.30 o                         
   3  -2   6        309.16        291.94        32.32 o                         
   4  -2   6         57.26         55.83         9.73 o                         
   5  -2   6          1.08         77.02       109.34 o                         
   6  -2   6         18.50         14.73         9.15 o                         
  -7  -1   6          9.63          5.33         4.31 o                         
  -6  -1   6         27.14         30.20         2.57 o                         
  -5  -1   6        204.10          1.81        57.72 o                         
  -4  -1   6        991.37       1023.91        49.60 o                         
  -3  -1   6        322.33        315.33        15.68 o                         
  -2  -1   6        156.82        209.10        13.31 o                         
  -1  -1   6         20.10         17.09         1.04 o                         
   0  -1   6        418.01        455.63        18.06 o                         
   1  -1   6        614.94        620.48        17.80 o                         
   2  -1   6         13.88         14.32         2.81 o                         
   3  -1   6          0.88          0.07         1.27 o                         
   4  -1   6         99.93         97.53        29.10 o                         
   5  -1   6        377.91        369.63        20.13 o                         
   6  -1   6         52.24         50.37        35.78 o                         
   7  -1   6          0.02          0.00         6.11 o                         
  -7   0   6         27.55         22.51         8.82 o                         
  -6   0   6          9.13         14.29        11.44 o                         
  -5   0   6        161.82          0.00        59.92 o                         
  -4   0   6        176.91        160.70        21.26 o                         
  -3   0   6         64.62         85.72        12.83 o                         
  -2   0   6        189.16        179.82        14.25 o                         
  -1   0   6       1197.65       1324.06        44.49 o                         
   0   0   6         84.75         99.75         3.46 o                         
   1   0   6         38.53         34.85         2.93 o                         
   2   0   6       1088.46       1101.41        33.12 o                         
   3   0   6         48.26         52.78        12.56 o                         
   4   0   6        345.97        328.13        22.38 o                         
   5   0   6        185.33        178.27         7.84 o                         
   6   0   6         16.86         13.25        14.50 o                         
   7   0   6         49.29         54.01        14.46 o                         
  -7   1   6         26.29         26.76        29.18 o                         
  -6   1   6          9.83         12.98        41.55 o                         
  -5   1   6        278.60        289.96        37.60 o                         
  -4   1   6        577.14         61.27        72.61 o                         
  -3   1   6        224.69          0.00        42.32 o                         
  -2   1   6          1.20          5.76         1.66 o                         
  -1   1   6        830.24        833.50        27.87 o                         
   0   1   6          1.13          0.61         0.35 o                         
   1   1   6       2294.16       2589.59        84.62 o                         
   2   1   6        765.36        861.11        25.79 o                         
   3   1   6          7.72          2.74         9.27 o                         
   4   1   6        351.86        344.66        33.15 o                         
   5   1   6        377.67        382.53        41.38 o                         
   6   1   6        114.42         92.50        16.45 o                         
   7   1   6         15.08         10.70         1.56 o                         
  -7   2   6         13.94        137.23       123.72 o                         
  -6   2   6         21.42         16.97        15.97 o                         
  -5   2   6        110.10        134.18        20.57 o                         
  -4   2   6          2.68          1.48         9.33 o                         
  -3   2   6         37.40         48.37         9.03 o                         
  -2   2   6        246.19        249.79        10.74 o                         
  -1   2   6        892.14        911.02        39.16 o                         
   0   2   6        433.63        432.68        13.11 o                         
   1   2   6         95.25         98.77         3.76 o                         
   2   2   6        530.89        556.66        17.88 o                         
   3   2   6        636.67        713.61        44.29 o                         
   4   2   6        771.36        860.43        61.16 o                         
   5   2   6        333.68         63.14        84.52 o                         
   6   2   6          9.67          5.55        22.50 o                         
   7   2   6        141.54        152.34       114.76 o                         
  -6   3   6          9.42         12.14         8.55 o                         
  -5   3   6        191.33        204.66        35.87 o                         
  -4   3   6        106.09        121.86        21.70 o                         
  -3   3   6         25.48         28.97         6.03 o                         
  -2   3   6        145.62        136.61         9.13 o                         
  -1   3   6         44.83         42.69         4.03 o                         
   0   3   6         39.42         40.97         2.72 o                         
   1   3   6       1070.76       1118.14        28.67 o                         
   2   3   6          5.84          4.22         4.02 o                         
   3   3   6         67.71         71.62        14.30 o                         
   4   3   6         27.56          0.00        88.24 o                         
   5   3   6        223.28        278.33        51.58 o                         
   6   3   6          0.70          0.00        32.99 o                         
   7   3   6          8.68        296.29       301.60 o                         
  -6   4   6         85.27         91.18        45.92 o                         
  -5   4   6         89.09        103.06        19.00 o                         
  -4   4   6          0.23          0.00        16.98 o                         
  -3   4   6         14.26         10.44         5.75 o                         
  -2   4   6         41.29         39.25         7.24 o                         
  -1   4   6        185.23        173.42        10.85 o                         
   0   4   6        199.01        206.85        11.35 o                         
   1   4   6        196.41        195.49        16.52 o                         
   2   4   6        148.80        156.40         7.45 o                         
   3   4   6        691.93        642.97        69.86 o                         
   4   4   6        757.03          0.00       160.24 o                         
   5   4   6        766.30         30.69       233.73 o                         
   6   4   6         47.95          0.00       170.72 o                         
   7   4   6         20.38         19.43         5.79 o                         
  -5   5   6         39.22         48.21         6.78 o                         
  -4   5   6         19.94         15.61        23.09 o                         
  -3   5   6         23.96          0.00        61.50 o                         
  -2   5   6        145.64        144.07        11.85 o                         
  -1   5   6         12.80         11.27         1.82 o                         
   0   5   6        355.47        352.15        43.58 o                         
   1   5   6         54.40         61.33         4.34 o                         
   2   5   6          8.60        135.75       185.92 o                         
   3   5   6          9.18          7.27        12.04 o                         
   4   5   6         23.19         20.07        17.56 o                         
   5   5   6          4.57          1.89         7.89 o                         
   6   5   6         86.58          0.00       232.69 o                         
   7   5   6          4.71          0.07        81.47 o                         
  -4   6   6          0.05         56.09       109.82 o                         
  -3   6   6          4.24          2.71        12.00 o                         
  -2   6   6         35.64         37.76         6.15 o                         
  -1   6   6          0.01          0.00         3.51 o                         
   0   6   6          4.87          4.78        10.36 o                         
   1   6   6         18.68         14.18        25.31 o                         
   2   6   6          0.00         86.47       194.33 o                         
   3   6   6        366.84        350.01        74.59 o                         
   4   6   6         59.90         61.36         5.94 o                         
   5   6   6        123.47        120.63         6.37 o                         
   6   6   6          5.77          7.95        50.98 o                         
   7   6   6          1.69          0.05        35.94 o                         
  -3   7   6          4.08          3.21        16.74 o                         
  -2   7   6         21.63         16.83        10.32 o                         
  -1   7   6          0.45          0.17        11.33 o                         
   0   7   6        527.23        519.51       105.46 o                         
   1   7   6          0.02          1.79         9.07 o                         
   2   7   6        125.69        113.62         6.88 o                         
   3   7   6        110.61        103.39        12.02 o                         
   4   7   6          1.19          0.00        22.15 o                         
   5   7   6          5.51          1.05        26.75 o                         
   6   7   6         22.67          0.00       280.21 o                         
  -2   8   6          3.30          3.06         8.09 o                         
  -1   8   6         33.32         32.43         4.80 o                         
   0   8   6          0.19          0.00         1.68 o                         
   1   8   6          0.08          0.00         1.55 o                         
   2   8   6         19.46         22.45         5.09 o                         
   3   8   6        131.08        136.59         8.92 o                         
   4   8   6          0.82         86.61       275.78 o                         
   5   8   6          0.03          0.00        60.95 o                         
   1   9   6          0.00          0.00         2.43 o                         
   2   9   6         43.80         52.97         6.34 o                         
   3   9   6         17.52         13.32         2.09 o                         
   4   9   6          0.09          1.96         1.20 o                         
  -3  -7   7          8.70         12.89         4.72 o                         
  -2  -7   7         23.60         19.85         9.44 o                         
  -1  -7   7          0.36          1.03         1.86 o                         
   0  -7   7         47.12         43.86         5.75 o                         
  -5  -6   7          0.66          0.00         1.11 o                         
  -4  -6   7        132.05        147.27         9.36 o                         
  -3  -6   7        240.33        282.72        25.53 o                         
  -2  -6   7         32.10         21.30         4.87 o                         
  -1  -6   7          2.58          0.96         1.85 o                         
   0  -6   7          7.98          6.19         2.11 o                         
   1  -6   7         13.68         18.75         6.89 o                         
   2  -6   7         17.16         22.04        15.16 o                         
  -6  -5   7         16.53         18.24         1.98 o                         
  -5  -5   7         14.86         17.04         3.02 o                         
  -4  -5   7          1.20          0.24        70.44 o                         
  -3  -5   7         10.23          8.99        56.10 o                         
  -2  -5   7         14.28         14.90        19.99 o                         
  -1  -5   7         77.09         83.21         8.31 o                         
   0  -5   7        125.31        123.51        26.74 o                         
   1  -5   7          0.61          0.00         8.63 o                         
   2  -5   7          0.61          0.35         2.83 o                         
   3  -5   7         59.66         70.84        14.23 o                         
  -7  -4   7          1.09          3.84         1.48 o                         
  -6  -4   7         53.35         63.49         4.41 o                         
  -5  -4   7         11.03         10.72       126.97 o                         
  -4  -4   7         21.90         13.23        55.55 o                         
  -3  -4   7        252.45          0.00       234.91 o                         
  -2  -4   7         26.26          0.00       190.05 o                         
  -1  -4   7         43.12          0.00        65.37 o                         
   0  -4   7         14.02         16.55         9.39 o                         
   1  -4   7          2.21          1.81         4.45 o                         
   2  -4   7        365.17        372.92        21.25 o                         
   3  -4   7         40.57         45.92         3.00 o                         
   4  -4   7          3.82          2.77         1.80 o                         
  -7  -3   7         12.02         13.58         2.07 o                         
  -6  -3   7         63.39         83.52         7.23 o                         
  -5  -3   7         72.15         72.60         7.86 o                         
  -4  -3   7        595.64        624.60        36.17 o                         
  -3  -3   7         10.05          8.23         0.84 o                         
  -2  -3   7          0.76          3.01         1.38 o                         
  -1  -3   7        550.57        557.71        52.38 o                         
   0  -3   7         97.22         95.84         5.14 o                         
   1  -3   7         27.67         28.17        10.76 o                         
   2  -3   7        184.76        170.36        16.56 o                         
   3  -3   7        876.73        856.80        38.98 o                         
   4  -3   7         26.46          0.00        86.02 o                         
   5  -3   7         22.18         19.55        18.28 o                         
  -7  -2   7         34.84         25.04         4.72 o                         
  -6  -2   7         87.98        100.72         6.59 o                         
  -5  -2   7         11.52          4.05        50.07 o                         
  -4  -2   7         41.65         43.98         2.23 o                         
  -3  -2   7        264.04        247.28        33.94 o                         
  -2  -2   7         27.51         14.93         9.24 o                         
  -1  -2   7       1462.22       1549.53        83.81 o                         
   0  -2   7          4.22          2.10        12.84 o                         
   1  -2   7          8.27          5.36         2.33 o                         
   2  -2   7        406.78        395.13        26.97 o                         
   3  -2   7        181.84        159.44         9.49 o                         
   4  -2   7         21.94         19.27        21.69 o                         
   5  -2   7         14.78         18.17        10.18 o                         
   6  -2   7          0.26          1.37         2.58 o                         
  -7  -1   7          0.02          0.00         2.86 o                         
  -6  -1   7         29.01         24.67        27.93 o                         
  -5  -1   7         49.35         46.92        17.53 o                         
  -4  -1   7        509.94          0.00        78.40 o                         
  -3  -1   7         83.90         71.49        11.09 o                         
  -2  -1   7          5.61          1.56         6.74 o                         
  -1  -1   7        450.25         12.44        52.58 o                         
   0  -1   7        155.64          0.00        46.13 o                         
   1  -1   7        266.87        286.29        15.87 o                         
   2  -1   7         79.43         77.41         5.78 o                         
   3  -1   7        298.81          0.00        62.91 o                         
   4  -1   7        136.69        133.29         5.32 o                         
   5  -1   7         14.49         15.69         2.13 o                         
   6  -1   7         15.35        101.08       125.57 o                         
  -7   0   7         24.75         14.29        50.31 o                         
  -6   0   7         32.16          0.00        69.40 o                         
  -5   0   7        119.35          0.00        69.89 o                         
  -4   0   7        278.67          5.88        61.52 o                         
  -3   0   7          1.25          0.98         9.24 o                         
  -2   0   7        672.23        611.98        44.64 o                         
  -1   0   7        119.82        166.63        20.69 o                         
   0   0   7         68.00          0.00        38.07 o                         
   1   0   7        121.04        119.17        10.06 o                         
   2   0   7       4586.25       4721.76       126.19 o                         
   3   0   7         99.31         93.24         3.85 o                         
   4   0   7          5.97          8.38         9.58 o                         
   5   0   7         28.17         21.53        19.15 o                         
   6   0   7         19.52        241.40       137.37 o                         
   7   0   7         21.75         25.84        15.76 o                         
  -7   1   7          0.06          0.00         7.46 o                         
  -6   1   7         36.47         34.91        10.35 o                         
  -5   1   7        403.56        406.43        70.85 o                         
  -4   1   7        430.34        436.36        60.12 o                         
  -3   1   7          6.62          3.17         5.46 o                         
  -2   1   7       2021.52       2203.48        79.43 o                         
  -1   1   7       1189.72       1312.18        47.15 o                         
   0   1   7        190.11        201.95         7.69 o                         
   1   1   7        201.38        231.85        22.81 o                         
   2   1   7        487.60        559.73        33.77 o                         
   3   1   7          2.63          7.39         2.99 o                         
   4   1   7        177.70        155.21        17.54 o                         
   5   1   7         64.41         54.63         9.77 o                         
   6   1   7          2.00          1.72        45.53 o                         
   7   1   7          0.56         24.49       127.19 o                         
  -6   2   7          1.00          1.51         5.85 o                         
  -5   2   7        177.12        200.61        26.45 o                         
  -4   2   7        206.84        206.66        24.18 o                         
  -3   2   7         39.65         51.01        11.61 o                         
  -2   2   7         12.00         10.28         5.69 o                         
  -1   2   7       1228.64       1288.94        32.78 o                         
   0   2   7        190.47        164.84        12.03 o                         
   1   2   7        392.70        410.04        37.50 o                         
   2   2   7       1350.07       1438.93        43.31 o                         
   3   2   7         80.46         84.10        13.97 o                         
   4   2   7        111.80        123.88        17.77 o                         
   5   2   7         47.64         47.13         2.91 o                         
   6   2   7         36.05         37.22        25.32 o                         
   7   2   7         23.02         31.18        15.03 o                         
  -6   3   7          0.03          1.70        11.18 o                         
  -5   3   7        147.55        169.86        29.73 o                         
  -4   3   7         63.24         71.42        29.66 o                         
  -3   3   7          0.04          0.00         7.82 o                         
  -2   3   7         15.22         13.92         3.91 o                         
  -1   3   7         23.71         23.72         2.96 o                         
   0   3   7        531.36        511.68        34.41 o                         
   1   3   7        388.76        388.32        28.40 o                         
   2   3   7         70.67         63.34         5.10 o                         
   3   3   7        119.96          0.00        51.34 o                         
   4   3   7        369.62          7.20        57.77 o                         
   5   3   7         53.35         67.72        25.00 o                         
   6   3   7         26.65         19.25        41.68 o                         
   7   3   7          0.12          0.00         8.86 o                         
  -5   4   7         10.27         11.58        10.38 o                         
  -4   4   7         58.79         65.90        21.14 o                         
  -3   4   7          3.99          6.72        22.60 o                         
  -2   4   7        343.06        345.09        33.25 o                         
  -1   4   7        120.10        110.20         4.93 o                         
   0   4   7         54.02         57.38         1.99 o                         
   1   4   7       1369.92       1397.99        74.57 o                         
   2   4   7         51.34         45.22         8.64 o                         
   3   4   7        421.15        384.05        63.12 o                         
   4   4   7         45.03          0.00       213.81 o                         
   5   4   7        132.25          0.00       255.86 o                         
   6   4   7         44.31          0.00       252.76 o                         
   7   4   7         50.97          0.00       234.61 o                         
  -5   5   7        123.12        144.64        35.62 o                         
  -4   5   7          5.45          6.66        10.49 o                         
  -3   5   7          4.28          5.56        10.92 o                         
  -2   5   7         58.26          0.00        58.68 o                         
  -1   5   7         42.81         39.38         8.93 o                         
   0   5   7        287.06          0.00        52.03 o                         
   1   5   7        300.66        323.29        33.39 o                         
   2   5   7         46.11         48.80         1.58 o                         
   3   5   7        108.21        122.55         9.17 o                         
   4   5   7          6.73          7.96        17.87 o                         
   5   5   7          0.79          0.00         2.72 o                         
   6   5   7         16.93         13.26        36.83 o                         
   7   5   7          0.97          0.00        21.27 o                         
  -4   6   7          8.66          9.90        19.33 o                         
  -3   6   7         24.50         45.28         9.16 o                         
  -2   6   7         19.60         25.20        18.70 o                         
  -1   6   7          0.04          0.00         3.14 o                         
   0   6   7          0.64          0.72        21.99 o                         
   1   6   7        302.29        309.29        58.87 o                         
   2   6   7         67.94          0.00       165.11 o                         
   3   6   7        159.40        163.64        52.82 o                         
   4   6   7         15.83         10.23        16.09 o                         
   5   6   7         83.72          0.00       234.47 o                         
   6   6   7         11.32        177.36       275.34 o                         
   7   6   7         11.13         13.07        25.02 o                         
  -3   7   7         12.90         18.35         5.81 o                         
  -2   7   7         10.40          0.00        94.14 o                         
  -1   7   7         88.63        104.06        14.79 o                         
   0   7   7        287.08         36.78        88.69 o                         
   1   7   7        111.30        118.71         9.67 o                         
   2   7   7         33.17         21.14       107.05 o                         
   3   7   7         72.07        374.50       294.37 o                         
   4   7   7        106.21          0.00       235.06 o                         
   5   7   7         69.90         70.61         4.37 o                         
   6   7   7          4.40         29.22       302.78 o                         
  -2   8   7          0.09         88.46       113.10 o                         
  -1   8   7          9.05         92.37       150.36 o                         
   0   8   7          4.00          3.99         1.95 o                         
   1   8   7         93.43         92.90        14.98 o                         
   2   8   7         43.12         48.10         5.90 o                         
   3   8   7         49.17         56.08         4.43 o                         
   4   8   7         14.85          5.93        47.95 o                         
   5   8   7         41.32          0.00       291.13 o                         
   1   9   7         14.20         15.60         4.35 o                         
   2   9   7         11.86          6.79         2.51 o                         
   3   9   7          0.07          1.33         1.92 o                         
   4   9   7          0.69          0.00         1.09 o                         
  -4  -6   8         67.63         76.20         5.46 o                         
  -3  -6   8        119.99          0.00       352.07 o                         
  -2  -6   8          2.29          1.40         1.72 o                         
  -1  -6   8         10.88          9.50         4.94 o                         
   0  -6   8         69.25         88.24        15.64 o                         
   1  -6   8          1.25          1.21         1.72 o                         
  -6  -5   8         48.20         62.56        12.39 o                         
  -5  -5   8         29.04         32.90         2.94 o                         
  -4  -5   8         27.00          0.00       265.01 o                         
  -3  -5   8          0.11          0.00        25.96 o                         
  -2  -5   8         23.12          0.00       194.77 o                         
  -1  -5   8        167.78        191.40        15.22 o                         
   0  -5   8          1.18         54.30        89.42 o                         
   1  -5   8          0.04          0.69         7.84 o                         
   2  -5   8          9.83          9.12         7.77 o                         
   3  -5   8         16.13         17.87         1.79 o                         
  -6  -4   8          5.90          6.58         3.02 o                         
  -5  -4   8         23.32          0.00       243.91 o                         
  -4  -4   8        101.28        106.49        25.12 o                         
  -3  -4   8        229.59        257.27        32.60 o                         
  -2  -4   8          0.72         98.71       227.83 o                         
  -1  -4   8         32.68          0.00        74.88 o                         
   0  -4   8         98.65        104.89        22.60 o                         
   1  -4   8          4.01          2.42         7.81 o                         
   2  -4   8         15.14         19.03        10.85 o                         
   3  -4   8          4.95          3.87         2.42 o                         
   4  -4   8          0.02          0.00        20.98 o                         
  -7  -3   8         55.24         66.99         6.20 o                         
  -6  -3   8         55.00        338.05       324.18 o                         
  -5  -3   8         16.43         12.15        17.64 o                         
  -4  -3   8         95.46        116.69        28.55 o                         
  -3  -3   8          3.05          1.12        42.59 o                         
  -2  -3   8         14.65         15.01        13.17 o                         
  -1  -3   8        100.59          0.00        61.26 o                         
   0  -3   8          5.25          6.42        38.17 o                         
   1  -3   8          9.64         10.37        11.87 o                         
   2  -3   8        183.73        159.50        19.47 o                         
   3  -3   8          0.25          0.00         1.68 o                         
   4  -3   8         33.05         38.12         8.92 o                         
   5  -3   8          2.29          1.46         1.70 o                         
  -7  -2   8         32.66         14.42         4.03 o                         
  -6  -2   8         22.35         12.90        33.58 o                         
  -5  -2   8         38.44         46.10        20.51 o                         
  -4  -2   8        235.57          0.00       217.79 o                         
  -3  -2   8        229.79         36.89        80.49 o                         
  -2  -2   8        144.62          0.00        92.89 o                         
  -1  -2   8        306.99        276.40        32.77 o                         
   0  -2   8        158.18        162.16        14.10 o                         
   1  -2   8         10.24          8.35         2.57 o                         
   2  -2   8        119.66         48.91        53.89 o                         
   3  -2   8         71.50         69.57        15.32 o                         
   4  -2   8          1.52         51.20        92.52 o                         
   5  -2   8         17.84         21.47         4.56 o                         
  -7  -1   8         33.95         38.80         8.35 o                         
  -6  -1   8         15.08         12.03        38.94 o                         
  -5  -1   8         11.04          6.98        17.67 o                         
  -4  -1   8        263.48          0.00        79.14 o                         
  -3  -1   8          0.36          0.00         7.06 o                         
  -2  -1   8        456.04        486.74        48.80 o                         
  -1  -1   8        205.13        163.67        23.10 o                         
   0  -1   8          0.52          0.00         9.28 o                         
   1  -1   8         35.09          0.00        64.15 o                         
   2  -1   8         41.11         39.99         5.15 o                         
   3  -1   8          4.83          1.47         6.73 o                         
   4  -1   8        189.95        204.63        14.29 o                         
   5  -1   8          0.50         44.27        86.76 o                         
   6  -1   8         40.63         35.90         9.35 o                         
  -7   0   8         27.17         39.61         5.37 o                         
  -6   0   8         21.25         22.86        15.33 o                         
  -5   0   8          8.09          5.30         9.24 o                         
  -4   0   8        121.69          0.00        95.10 o                         
  -3   0   8          9.50          7.34         8.44 o                         
  -2   0   8        330.89        349.43        51.83 o                         
  -1   0   8          1.12         17.37        53.97 o                         
   0   0   8         52.82         44.29        21.62 o                         
   1   0   8        447.45        487.64        24.17 o                         
   2   0   8         75.24         82.97         3.94 o                         
   3   0   8          4.62          4.88         2.94 o                         
   4   0   8         64.47         77.04        21.13 o                         
   5   0   8          7.04          4.13        10.20 o                         
   6   0   8         20.92        202.45       136.49 o                         
  -7   1   8         17.30         11.87        25.77 o                         
  -6   1   8         38.97         45.34        35.09 o                         
  -5   1   8         29.19         34.48        28.23 o                         
  -4   1   8         74.67         83.15        15.46 o                         
  -3   1   8         60.05         59.66         3.05 o                         
  -2   1   8       3554.03       3703.41       133.67 o                         
  -1   1   8         31.72          0.00        49.28 o                         
   0   1   8         49.61         49.83         2.54 o                         
   1   1   8         35.30          0.00        51.12 o                         
   2   1   8          5.97          4.47         6.83 o                         
   3   1   8          4.51          5.57         8.73 o                         
   4   1   8        267.44        264.63        27.05 o                         
   5   1   8         33.78         29.59        16.19 o                         
   6   1   8        208.72        201.40        55.22 o                         
   7   1   8         70.16         74.84         6.18 o                         
  -6   2   8          5.71          8.38         5.91 o                         
  -5   2   8         20.97         29.31         7.70 o                         
  -4   2   8         87.24          0.00        62.45 o                         
  -3   2   8         72.62          0.00        51.69 o                         
  -2   2   8         20.01         16.99         1.93 o                         
  -1   2   8         63.87          0.00        52.43 o                         
   0   2   8         74.01         63.23         8.43 o                         
   1   2   8        474.16        425.96        61.00 o                         
   2   2   8         29.79         33.40        11.50 o                         
   3   2   8         61.45          0.00        73.96 o                         
   4   2   8         22.68          0.00        72.77 o                         
   5   2   8        128.54        124.95        20.90 o                         
   6   2   8         65.45         73.70        17.79 o                         
   7   2   8          0.04         40.08       101.01 o                         
  -6   3   8         11.79          0.00       143.42 o                         
  -5   3   8        115.87          0.00        75.24 o                         
  -4   3   8         49.27         71.08         6.14 o                         
  -3   3   8         28.44         34.00        12.62 o                         
  -2   3   8        200.35        208.77        15.02 o                         
  -1   3   8         21.77         24.48         7.03 o                         
   0   3   8         78.43         78.23         8.31 o                         
   1   3   8          3.36         57.76        78.30 o                         
   2   3   8         53.18          0.00        66.40 o                         
   3   3   8        175.00        155.44        24.17 o                         
   4   3   8          1.21          2.97        10.19 o                         
   5   3   8         55.64         57.40        17.81 o                         
   6   3   8        166.44          0.00       249.52 o                         
   7   3   8         34.85         41.50        11.31 o                         
  -5   4   8          3.31          6.82         7.85 o                         
  -4   4   8         15.00         17.33        15.01 o                         
  -3   4   8        403.06        406.49        43.80 o                         
  -2   4   8          1.96          1.13         7.06 o                         
  -1   4   8          0.66          1.83         6.37 o                         
   0   4   8        248.21        265.39        30.71 o                         
   1   4   8         29.78          0.00        62.75 o                         
   2   4   8          0.25          0.00        10.75 o                         
   3   4   8          9.62         10.76        29.21 o                         
   4   4   8        423.21         98.30        95.72 o                         
   5   4   8        926.78          0.00       244.65 o                         
   6   4   8        215.88        259.57        44.66 o                         
   7   4   8          1.80          4.96        14.04 o                         
  -5   5   8         31.47         36.15         9.15 o                         
  -4   5   8          1.64          4.30        13.34 o                         
  -3   5   8          2.37          0.00         4.83 o                         
  -2   5   8         91.08        102.94        22.98 o                         
  -1   5   8          3.41          5.57        10.35 o                         
   0   5   8        290.41        302.51        22.79 o                         
   1   5   8         50.92          0.00        76.57 o                         
   2   5   8         18.22        168.27        95.29 o                         
   3   5   8         88.85          0.00       179.13 o                         
   4   5   8         24.36          0.00       154.64 o                         
   5   5   8          1.72          0.37        50.27 o                         
   6   5   8         94.45        118.06        30.82 o                         
   7   5   8          1.58        205.25       302.49 o                         
  -4   6   8          0.18          0.00        19.35 o                         
  -3   6   8         47.55          0.00        74.67 o                         
  -2   6   8         15.63         18.25        13.92 o                         
  -1   6   8          0.09         48.55        80.86 o                         
   0   6   8         69.17         78.63        13.73 o                         
   1   6   8         30.30         37.01         8.14 o                         
   2   6   8         89.10         88.64        26.15 o                         
   3   6   8         21.74         15.66        27.51 o                         
   4   6   8         13.56        397.37       293.63 o                         
   5   6   8        107.81          0.00       256.60 o                         
   6   6   8         71.01          0.00       215.73 o                         
   7   6   8          6.71         11.10        10.64 o                         
  -3   7   8          7.99          9.68        14.02 o                         
  -2   7   8          1.30          0.00        22.08 o                         
  -1   7   8         29.52         31.55         6.67 o                         
   0   7   8         24.46         31.01        20.70 o                         
   1   7   8         29.33         31.33         3.72 o                         
   2   7   8         95.16          0.00       254.98 o                         
   3   7   8         99.33        101.45        25.93 o                         
   4   7   8        124.26        103.24        64.60 o                         
   5   7   8          4.58          4.52        20.85 o                         
   6   7   8         52.96          0.00       279.76 o                         
  -1   8   8          2.05          2.19        18.21 o                         
   0   8   8        156.77        161.97        12.88 o                         
   1   8   8         16.30         12.84         2.95 o                         
   2   8   8         54.08         59.32         6.79 o                         
   3   8   8         14.74        352.95       314.00 o                         
   4   8   8         13.76         10.12       154.71 o                         
   5   8   8         67.51          0.00       261.47 o                         
   1   9   8         15.63         11.36         2.95 o                         
   2   9   8         12.18         18.44         3.54 o                         
   3   9   8          1.48          3.39         2.07 o                         
  -4  -6   9         15.03         12.94        88.61 o                         
  -3  -6   9          7.37        176.62       366.53 o                         
  -2  -6   9          2.99          0.00         1.92 o                         
  -1  -6   9          0.53          0.46         1.72 o                         
   0  -6   9         56.11         71.83        17.85 o                         
  -5  -5   9         19.51         99.45       350.00 o                         
  -4  -5   9         53.42         65.68         7.82 o                         
  -3  -5   9         56.68          0.00       267.96 o                         
  -2  -5   9         15.15         13.97       225.24 o                         
  -1  -5   9          0.09          0.00         2.95 o                         
   0  -5   9          0.59          0.68         2.07 o                         
   1  -5   9         19.63         21.97        16.91 o                         
   2  -5   9         26.05         24.23        19.71 o                         
  -6  -4   9         20.87         20.07         2.80 o                         
  -5  -4   9          8.18        164.52       316.80 o                         
  -4  -4   9          3.15          0.89        48.55 o                         
  -3  -4   9         40.37        253.06       278.44 o                         
  -2  -4   9          3.39          0.63        30.18 o                         
  -1  -4   9         24.18          0.00        68.24 o                         
   0  -4   9         22.45         23.34         5.50 o                         
   1  -4   9         57.01          0.00        86.61 o                         
   2  -4   9          5.60          7.07         1.58 o                         
   3  -4   9          0.99          2.21         6.84 o                         
  -6  -3   9          4.24          1.35        85.07 o                         
  -5  -3   9         17.12          0.00       236.83 o                         
  -4  -3   9          3.35          0.92        21.57 o                         
  -3  -3   9         61.33          0.00       203.92 o                         
  -2  -3   9          0.04          0.42        27.23 o                         
  -1  -3   9        117.21        115.77        37.94 o                         
   0  -3   9          3.80          4.61        23.42 o                         
   1  -3   9        128.41        123.11        12.92 o                         
   2  -3   9         57.98         63.59         8.48 o                         
   3  -3   9          4.07          3.96         5.43 o                         
   4  -3   9          0.15          0.00         5.18 o                         
  -6  -2   9          8.43        460.22       372.58 o                         
  -5  -2   9         12.64         11.37        26.40 o                         
  -4  -2   9         92.54        108.14        14.53 o                         
  -3  -2   9         25.60          0.00        80.46 o                         
  -2  -2   9          1.20          0.55        25.88 o                         
  -1  -2   9        257.72        257.63        31.11 o                         
   0  -2   9         13.29         14.85        36.46 o                         
   1  -2   9        220.42        215.11        15.51 o                         
   2  -2   9        173.21        177.11        13.14 o                         
   3  -2   9         12.17          7.92         2.15 o                         
   4  -2   9         37.95         49.13         5.98 o                         
   5  -2   9         27.18         25.34         2.94 o                         
  -7  -1   9         75.72         51.23         7.75 o                         
  -6  -1   9          0.92         88.68       278.29 o                         
  -5  -1   9          9.49          2.59         5.62 o                         
  -4  -1   9          0.42          0.00         2.58 o                         
  -3  -1   9          0.08          0.00        28.08 o                         
  -2  -1   9          7.75         10.11        18.47 o                         
  -1  -1   9        215.96          0.00       204.73 o                         
   0  -1   9         11.64          8.72         4.25 o                         
   1  -1   9        447.42        471.92        15.07 o                         
   2  -1   9          1.07          4.76        49.03 o                         
   3  -1   9          0.85          0.00        19.39 o                         
   4  -1   9          4.11          4.16         9.63 o                         
   5  -1   9         33.02         47.01         6.69 o                         
   6  -1   9         36.63        198.61       162.16 o                         
  -6   0   9          6.60          4.41         9.33 o                         
  -5   0   9         74.22         77.55        15.86 o                         
  -4   0   9        177.51        188.67        13.44 o                         
  -3   0   9         32.54          0.00        88.39 o                         
  -2   0   9        153.68        141.12        17.01 o                         
  -1   0   9         76.60          0.00        72.97 o                         
   0   0   9        161.21        169.65        19.74 o                         
   1   0   9         79.76         88.77        10.22 o                         
   2   0   9         86.92         98.13        10.75 o                         
   3   0   9        270.03        255.31        22.79 o                         
   4   0   9        260.15          0.00       211.96 o                         
   5   0   9         24.24         20.33        15.05 o                         
   6   0   9         13.28         11.00         8.78 o                         
  -6   1   9          3.01          3.08        16.28 o                         
  -5   1   9          9.70         14.64        17.55 o                         
  -4   1   9          0.94          0.00         9.02 o                         
  -3   1   9        143.27        155.63        26.70 o                         
  -2   1   9        175.65        193.38        26.87 o                         
  -1   1   9          0.55         36.56        63.93 o                         
   0   1   9        140.27          0.00        50.68 o                         
   1   1   9        205.27        222.72        21.19 o                         
   2   1   9         26.44          0.00        86.98 o                         
   3   1   9         47.81         47.73         5.19 o                         
   4   1   9          9.66         11.92        20.94 o                         
   5   1   9         36.62         48.47         9.17 o                         
   6   1   9        207.24        196.75        30.90 o                         
   7   1   9         27.53         24.18         7.79 o                         
  -6   2   9          0.18          0.00         9.55 o                         
  -5   2   9         58.31         80.12        20.60 o                         
  -4   2   9         32.76          0.00        59.71 o                         
  -3   2   9          0.37          0.00        21.48 o                         
  -2   2   9         38.91         41.90        16.85 o                         
  -1   2   9          1.58          0.51        11.03 o                         
   0   2   9        306.95          0.00        50.44 o                         
   1   2   9        249.90        252.19        33.18 o                         
   2   2   9          0.65          0.59         9.30 o                         
   3   2   9        524.92        542.39        49.91 o                         
   4   2   9        303.50         32.07        86.15 o                         
   5   2   9          3.64          2.02        29.98 o                         
   6   2   9         34.27          0.00        78.31 o                         
   7   2   9         12.03          8.99        22.88 o                         
  -6   3   9         14.29         17.26        12.85 o                         
  -5   3   9         38.06          0.00        74.68 o                         
  -4   3   9          5.67          6.02         8.26 o                         
  -3   3   9          9.36         11.21         3.91 o                         
  -2   3   9        207.42        232.20        24.71 o                         
  -1   3   9          6.94          8.70         2.61 o                         
   0   3   9         66.12         53.75         8.75 o                         
   1   3   9        108.48        106.40        31.52 o                         
   2   3   9        142.45        143.28        14.09 o                         
   3   3   9        190.46        186.96        25.73 o                         
   4   3   9         94.09          0.00       148.88 o                         
   5   3   9         91.29         96.95        18.03 o                         
   6   3   9        244.42        255.22        20.45 o                         
   7   3   9          2.97         45.30       292.60 o                         
  -5   4   9         11.74         20.06        13.44 o                         
  -4   4   9         10.41         12.74         7.11 o                         
  -3   4   9          3.96          3.48         9.91 o                         
  -2   4   9          1.91          4.58        11.35 o                         
  -1   4   9          4.54          7.98         7.98 o                         
   0   4   9         66.17         65.20        12.62 o                         
   1   4   9        643.90        618.12       100.80 o                         
   2   4   9          3.67         46.35        73.28 o                         
   3   4   9        453.44        432.93        61.27 o                         
   4   4   9          0.84         87.78        90.23 o                         
   5   4   9         65.39          0.00       240.81 o                         
   6   4   9          6.33         14.95        23.14 o                         
   7   4   9         13.69        148.59       289.65 o                         
  -4   5   9          3.74          8.02         9.23 o                         
  -3   5   9         47.05         54.63         4.86 o                         
  -2   5   9         19.79         18.88        12.37 o                         
  -1   5   9         23.28          0.00        89.27 o                         
   0   5   9         24.99         12.39        78.60 o                         
   1   5   9         32.78         38.65        15.74 o                         
   2   5   9        268.09        275.15        31.64 o                         
   3   5   9        128.40          0.00        77.46 o                         
   4   5   9         43.30         37.29         8.79 o                         
   5   5   9          0.23          0.00        55.46 o                         
   6   5   9         55.62          0.00       260.43 o                         
   7   5   9          4.91         97.68       312.23 o                         
  -4   6   9         11.18         17.40         7.47 o                         
  -3   6   9          5.50          3.80         4.03 o                         
  -2   6   9          0.35          0.00         2.53 o                         
  -1   6   9         25.38          0.00        76.40 o                         
   0   6   9        130.86        145.12        27.15 o                         
   1   6   9          3.54         25.70       166.44 o                         
   2   6   9          0.11        158.47       259.55 o                         
   3   6   9        116.10        108.91        17.25 o                         
   4   6   9          0.21          0.00         5.28 o                         
   5   6   9        156.59          0.00       206.58 o                         
   6   6   9          2.31          1.33        16.55 o                         
  -3   7   9         11.94         12.79         8.49 o                         
  -2   7   9          1.02          0.00        24.90 o                         
  -1   7   9          3.18          0.54        13.69 o                         
   0   7   9        231.47        232.22        32.70 o                         
   1   7   9          0.33          0.00         1.33 o                         
   2   7   9        180.48          0.00       229.15 o                         
   3   7   9         42.03        411.97       305.29 o                         
   4   7   9          3.64        267.37       294.23 o                         
   5   7   9         49.29         48.18        17.57 o                         
   6   7   9         24.49         14.79       161.57 o                         
  -1   8   9         49.83          0.00       102.74 o                         
   0   8   9          0.06          3.49         1.95 o                         
   1   8   9          6.34          9.74         2.66 o                         
   2   8   9          2.17          2.95         2.07 o                         
   3   8   9         32.39        243.02       326.69 o                         
   4   8   9         55.66        459.04       395.01 o                         
   5   8   9         26.57         31.12         8.95 o                         
   2   9   9         85.96        106.98        10.48 o                         
  -2  -6  10          0.42          0.00         3.02 o                         
  -1  -6  10         44.18         41.69         5.75 o                         
  -4  -5  10        148.43        169.75        95.59 o                         
  -3  -5  10         50.06          0.00       313.11 o                         
  -2  -5  10          5.61          3.30        93.77 o                         
  -1  -5  10          5.21          4.49         1.86 o                         
   0  -5  10          3.61          3.21         2.66 o                         
   1  -5  10         24.36         24.30         6.41 o                         
  -5  -4  10          0.97          5.30         3.27 o                         
  -4  -4  10         61.81         62.78        18.56 o                         
  -3  -4  10          1.95          0.41        62.11 o                         
  -2  -4  10          7.73          8.32        48.55 o                         
  -1  -4  10         43.20          0.00        76.45 o                         
   0  -4  10          0.76         66.25       109.34 o                         
   1  -4  10          4.81        118.93       136.34 o                         
   2  -4  10        143.39        133.72        91.26 o                         
   3  -4  10          0.03          0.73         6.43 o                         
  -6  -3  10          0.90          1.95        13.65 o                         
  -5  -3  10          0.64          0.00        70.38 o                         
  -4  -3  10         57.37          0.00       236.24 o                         
  -3  -3  10         13.19         13.58       131.99 o                         
  -2  -3  10          5.82          8.34        14.55 o                         
  -1  -3  10          4.70          8.82        54.26 o                         
   0  -3  10          4.42          7.59         3.36 o                         
   1  -3  10        273.48        292.41        62.21 o                         
   2  -3  10          1.25         87.35       126.90 o                         
   3  -3  10          6.71         64.04       110.08 o                         
   4  -3  10          4.27         51.94       112.44 o                         
  -6  -2  10         32.24          7.28        52.68 o                         
  -5  -2  10        159.84        172.58        72.60 o                         
  -4  -2  10         32.11          0.00       208.94 o                         
  -3  -2  10          1.44          2.63         5.11 o                         
  -2  -2  10        414.82         35.75        80.93 o                         
  -1  -2  10          0.18         65.87       100.26 o                         
   0  -2  10         22.93         21.74        13.11 o                         
   1  -2  10         31.32        166.50       269.36 o                         
   2  -2  10       1288.52         41.19       261.32 o                         
   3  -2  10         43.30         49.95         3.28 o                         
   4  -2  10        105.83        111.93        12.33 o                         
   5  -2  10         24.37         25.26        18.06 o                         
  -6  -1  10          2.26          0.00        33.35 o                         
  -5  -1  10          7.73          2.30        19.09 o                         
  -4  -1  10         48.76         39.13        28.76 o                         
  -3  -1  10          4.48          6.66        37.57 o                         
  -2  -1  10        213.68         52.57        83.37 o                         
  -1  -1  10         26.24         20.88        11.32 o                         
   0  -1  10         91.13         91.50        16.90 o                         
   1  -1  10        391.08        389.14        50.80 o                         
   2  -1  10         38.97          0.00       155.97 o                         
   3  -1  10         24.97          0.00        70.90 o                         
   4  -1  10          1.22          1.95         6.08 o                         
   5  -1  10          4.23          4.41         1.07 o                         
  -6   0  10          0.04          0.01        23.12 o                         
  -5   0  10        102.43          0.00       109.76 o                         
  -4   0  10         37.70          0.00        86.21 o                         
  -3   0  10          1.77          0.00        30.49 o                         
  -2   0  10        334.68        350.34        50.52 o                         
  -1   0  10         34.08         34.68         9.69 o                         
   0   0  10         13.31         16.30        13.58 o                         
   1   0  10          0.39          0.41        10.24 o                         
   2   0  10        211.72        249.30        34.20 o                         
   3   0  10         66.05         75.32        18.85 o                         
   4   0  10         37.54          0.00        72.01 o                         
   5   0  10          2.88          0.29         1.66 o                         
   6   0  10         11.12         12.54        11.52 o                         
  -6   1  10          0.41          0.00        22.72 o                         
  -5   1  10          3.08          0.00        19.49 o                         
  -4   1  10          0.12          0.00        19.23 o                         
  -3   1  10        204.60        204.12        21.28 o                         
  -2   1  10         23.58        505.67       298.50 o                         
  -1   1  10          0.02          0.00         4.83 o                         
   0   1  10        377.12        404.97        45.35 o                         
   1   1  10       1611.11       1691.89        56.27 o                         
   2   1  10         58.91          0.00        62.87 o                         
   3   1  10        112.61        114.23        13.28 o                         
   4   1  10         34.15          0.00        86.01 o                         
   5   1  10         89.09         69.82         8.61 o                         
   6   1  10         66.43         78.72        13.08 o                         
  -6   2  10         12.37          9.01         1.78 o                         
  -5   2  10         42.62         54.52         7.03 o                         
  -4   2  10         15.53         28.27        41.62 o                         
  -3   2  10         53.46         57.53        15.52 o                         
  -2   2  10        673.53        652.61        42.73 o                         
  -1   2  10         23.43         26.81         8.30 o                         
   0   2  10         15.50         15.74         8.45 o                         
   1   2  10         30.08         31.18         8.96 o                         
   2   2  10         53.29          0.00       155.52 o                         
   3   2  10        134.02        141.76        12.61 o                         
   4   2  10         42.66         42.57         7.87 o                         
   5   2  10         42.39         38.88        14.53 o                         
   6   2  10         12.98        114.43       124.49 o                         
  -5   3  10          0.00          0.96         4.11 o                         
  -4   3  10          0.38          1.18        12.25 o                         
  -3   3  10        193.86        202.63        29.26 o                         
  -2   3  10         39.07         47.47         9.73 o                         
  -1   3  10         27.02         30.76         8.46 o                         
   0   3  10        257.12        247.23        34.22 o                         
   1   3  10         61.57         64.97        17.41 o                         
   2   3  10         11.02         68.28        86.28 o                         
   3   3  10          8.21          7.34         1.57 o                         
   4   3  10         31.84         27.70        26.90 o                         
   5   3  10        227.84        217.05        35.55 o                         
   6   3  10        108.29        110.00         8.99 o                         
   7   3  10          4.27          2.93        21.70 o                         
  -5   4  10         15.97         18.68        15.07 o                         
  -4   4  10          2.87         42.46        88.49 o                         
  -3   4  10         18.33         31.64        10.35 o                         
  -2   4  10         21.90         25.38        11.48 o                         
  -1   4  10        207.60        203.59         7.92 o                         
   0   4  10         28.83          0.00        88.73 o                         
   1   4  10         11.44          0.00        76.78 o                         
   2   4  10          1.41         42.44        81.44 o                         
   3   4  10        249.24        254.35        37.54 o                         
   4   4  10        240.19        208.05        16.08 o                         
   5   4  10          1.51          0.08        29.72 o                         
   6   4  10         60.55         70.60        35.67 o                         
   7   4  10          0.01        218.68       329.49 o                         
  -4   5  10         21.27         39.72        12.62 o                         
  -3   5  10        130.18        145.17        34.04 o                         
  -2   5  10          4.95          5.46        14.83 o                         
  -1   5  10          6.57          7.76        26.54 o                         
   0   5  10        285.63        324.43        72.78 o                         
   1   5  10         61.14          0.00        97.17 o                         
   2   5  10        159.11          0.00        89.26 o                         
   3   5  10         11.52         10.13        10.44 o                         
   4   5  10        266.34        238.22        42.83 o                         
   5   5  10        302.68          0.00       228.12 o                         
   6   5  10        120.22        143.63        25.61 o                         
  -3   6  10          8.29         17.54        20.98 o                         
  -2   6  10          0.83          0.11        16.32 o                         
  -1   6  10        174.99        199.79        16.63 o                         
   0   6  10          0.04         33.50       130.29 o                         
   1   6  10          0.83          0.00        84.54 o                         
   2   6  10         26.26          0.00        82.67 o                         
   3   6  10        230.96        245.18        68.28 o                         
   4   6  10        266.33        236.85        14.30 o                         
   5   6  10         16.77         13.84        74.84 o                         
   6   6  10         13.17         12.64        14.80 o                         
  -2   7  10          8.16         10.76        13.57 o                         
  -1   7  10         16.53        130.14       155.52 o                         
   0   7  10         63.47          0.00       140.92 o                         
   1   7  10         14.88         17.12         3.10 o                         
   2   7  10         42.45          0.00       259.40 o                         
   3   7  10          0.68        161.28       301.46 o                         
   4   7  10          1.38         79.38       272.68 o                         
   5   7  10        158.08        176.83        71.32 o                         
  -1   8  10         41.23         55.17        16.93 o                         
   0   8  10         11.74         12.25         2.95 o                         
   1   8  10          0.78          0.00         1.48 o                         
   2   8  10         38.54         37.04         5.02 o                         
   3   8  10         93.42         58.87       324.33 o                         
   4   8  10        199.55        188.12        53.56 o                         
  -3  -5  11          4.28          0.88        64.11 o                         
  -2  -5  11          1.69          0.89        62.71 o                         
  -1  -5  11         35.79         50.37        11.51 o                         
   0  -5  11          0.35          0.00         1.45 o                         
  -5  -4  11         11.54        238.45       380.10 o                         
  -4  -4  11          0.20          3.33         5.54 o                         
  -3  -4  11         17.40         13.59        50.46 o                         
  -2  -4  11         22.51          0.00       234.17 o                         
  -1  -4  11          1.14        437.94       337.16 o                         
   0  -4  11          5.63         15.85        17.47 o                         
   1  -4  11         10.22         12.17         5.41 o                         
   2  -4  11         67.23          0.00       111.70 o                         
  -5  -3  11         10.47         14.56        25.31 o                         
  -4  -3  11         73.85         92.56         6.15 o                         
  -3  -3  11         17.22        107.86       276.37 o                         
  -2  -3  11          0.10          3.05        74.31 o                         
  -1  -3  11         78.78         68.28        83.34 o                         
   0  -3  11         20.47         19.30        48.96 o                         
   1  -3  11         19.80         26.48        27.81 o                         
   2  -3  11         69.40          0.00       120.41 o                         
   3  -3  11         14.76         17.19         9.09 o                         
  -6  -2  11         15.49        130.44       337.31 o                         
  -5  -2  11          0.07          1.30        21.47 o                         
  -4  -2  11          4.70        126.16       297.91 o                         
  -3  -2  11          6.51          7.42        17.56 o                         
  -2  -2  11          5.06         85.62        97.16 o                         
  -1  -2  11          4.01          6.45        14.91 o                         
   0  -2  11          3.84          2.11        46.30 o                         
   1  -2  11        418.32        179.00       145.44 o                         
   2  -2  11          1.07         17.65       184.00 o                         
   3  -2  11         67.44         71.90         7.88 o                         
   4  -2  11         17.07        168.80       149.47 o                         
  -6  -1  11          0.52          0.00         7.84 o                         
  -5  -1  11         62.33         39.81         7.82 o                         
  -4  -1  11         66.79          0.00       100.01 o                         
  -3  -1  11          3.42          0.00        24.72 o                         
  -2  -1  11         27.50         15.84        37.29 o                         
  -1  -1  11         55.42          0.00        84.62 o                         
   0  -1  11        244.47          0.00        88.27 o                         
   1  -1  11        112.32        114.67        36.95 o                         
   2  -1  11          9.18         14.69        24.66 o                         
   3  -1  11          2.40         50.31        99.10 o                         
   4  -1  11         63.06         66.40         6.64 o                         
   5  -1  11          0.95          0.32         7.77 o                         
  -6   0  11         11.88         10.96        11.50 o                         
  -5   0  11         16.51         26.06        31.69 o                         
  -4   0  11         14.81          6.42        34.25 o                         
  -3   0  11          8.45         10.71         6.13 o                         
  -2   0  11        138.97          6.87        90.70 o                         
  -1   0  11         50.92          0.00        80.99 o                         
   0   0  11          6.74         11.17        40.99 o                         
   1   0  11         53.22         55.26        12.01 o                         
   2   0  11         36.35         29.59        11.34 o                         
   3   0  11        169.54          0.00        82.17 o                         
   4   0  11         81.51         69.35        16.29 o                         
   5   0  11          7.80         10.65         1.40 o                         
  -6   1  11          0.26          1.60        51.04 o                         
  -5   1  11          8.95        132.57       128.15 o                         
  -4   1  11          8.31          9.81        13.49 o                         
  -3   1  11        355.65        336.47        29.04 o                         
  -2   1  11        108.71        112.21        17.20 o                         
  -1   1  11          6.49          3.53        24.89 o                         
   0   1  11       1320.97        209.77       142.24 o                         
   1   1  11        114.77          0.00        88.16 o                         
   2   1  11          0.00          0.40        20.67 o                         
   3   1  11         16.54         15.88        33.41 o                         
   4   1  11          7.56         10.39        24.47 o                         
   5   1  11         10.39          2.54        32.81 o                         
   6   1  11          9.24         11.49        14.87 o                         
  -5   2  11         15.97         24.72        22.14 o                         
  -4   2  11         13.06          8.93        12.73 o                         
  -3   2  11        382.01        430.50        39.14 o                         
  -2   2  11          1.42          1.27        16.43 o                         
  -1   2  11        343.12        316.21        39.71 o                         
   0   2  11          0.00        216.70       129.82 o                         
   1   2  11        150.62          0.00        80.93 o                         
   2   2  11         46.62         48.27         5.13 o                         
   3   2  11        365.69        374.37        41.95 o                         
   4   2  11         13.08         12.10        23.33 o                         
   5   2  11         34.02         43.76        12.20 o                         
   6   2  11        174.52         47.60       128.85 o                         
  -5   3  11          0.03          2.56         8.80 o                         
  -4   3  11          7.34         11.24        13.67 o                         
  -3   3  11         10.15        111.15       118.88 o                         
  -2   3  11         61.28         62.44        14.87 o                         
  -1   3  11          8.16          7.53         8.86 o                         
   0   3  11       1111.39       1110.98       178.70 o                         
   1   3  11          0.86         29.53       124.76 o                         
   2   3  11         31.62         22.50         8.86 o                         
   3   3  11         19.68         17.55        40.72 o                         
   4   3  11         37.41         30.51         3.44 o                         
   5   3  11         91.94         93.77        42.89 o                         
   6   3  11          8.63          6.60        29.58 o                         
  -5   4  11         13.08         18.71        19.86 o                         
  -4   4  11         23.43         22.77        47.62 o                         
  -3   4  11         17.11         36.95        12.72 o                         
  -2   4  11          7.01         11.53         9.56 o                         
  -1   4  11        336.50        353.27        35.80 o                         
   0   4  11          4.64          7.87        13.54 o                         
   1   4  11        103.47          0.00       148.00 o                         
   2   4  11         52.89         57.84        33.91 o                         
   3   4  11         73.75         59.80        17.28 o                         
   4   4  11        423.84          4.93       114.80 o                         
   5   4  11          1.38          5.43        16.56 o                         
   6   4  11         99.88          0.00       253.20 o                         
  -4   5  11         38.89         56.74        20.16 o                         
  -3   5  11          1.31         36.82        87.27 o                         
  -2   5  11         28.41         33.36         3.04 o                         
  -1   5  11        100.44        112.41        21.87 o                         
   0   5  11        105.10        109.75        67.51 o                         
   1   5  11          2.48         75.24       119.05 o                         
   2   5  11         17.19         16.70        59.71 o                         
   3   5  11         40.00         44.55        51.67 o                         
   4   5  11         85.53         76.77        22.55 o                         
   5   5  11        284.92        300.56        57.11 o                         
   6   5  11          0.43        231.96       313.26 o                         
  -3   6  11         41.69         60.17         6.53 o                         
  -2   6  11         11.04         74.22       148.59 o                         
  -1   6  11        185.70        217.44        18.00 o                         
   0   6  11          4.56          0.00        41.61 o                         
   1   6  11          0.00         22.94       103.62 o                         
   2   6  11         55.77          0.00       117.01 o                         
   3   6  11         61.34          0.00       258.22 o                         
   4   6  11          7.17          6.87         4.68 o                         
   5   6  11         26.10        124.83       309.42 o                         
   6   6  11         89.78          0.00       293.04 o                         
  -2   7  11         33.39         34.41         6.35 o                         
  -1   7  11         29.24         40.35         7.84 o                         
   0   7  11        136.58          3.25       142.24 o                         
   1   7  11         27.50         31.01        17.41 o                         
   2   7  11         45.20         74.22       289.06 o                         
   3   7  11         33.53          0.00       264.71 o                         
   4   7  11          1.03          0.99        56.85 o                         
   5   7  11        114.96        126.28        24.51 o                         
   0   8  11         21.96         23.46         3.98 o                         
   1   8  11          6.46          8.12         2.66 o                         
   2   8  11         24.77         30.69         4.57 o                         
   3   8  11          7.07        263.98       342.48 o                         
   4   8  11         29.13          0.00       275.93 o                         
  -4  -4  12         43.80          0.00       281.39 o                         
  -3  -4  12          0.58        169.39       345.28 o                         
  -2  -4  12          4.91         68.17       324.47 o                         
  -1  -4  12          0.19        306.91       331.70 o                         
   0  -4  12          3.01         32.17       120.41 o                         
   1  -4  12         58.28          0.00       121.29 o                         
  -5  -3  12         25.78        190.35       337.90 o                         
  -4  -3  12          2.88         44.27       305.14 o                         
  -3  -3  12          2.03          0.00        15.00 o                         
  -2  -3  12         64.73         63.26        67.84 o                         
  -1  -3  12         46.45         55.69        56.88 o                         
   0  -3  12         45.45         45.77        27.82 o                         
   1  -3  12         66.72         58.53         7.07 o                         
   2  -3  12         80.14          0.00       104.03 o                         
   3  -3  12          1.08          2.79         7.68 o                         
  -5  -2  12          0.01        162.46       360.92 o                         
  -4  -2  12         16.40          0.00       252.91 o                         
  -3  -2  12         11.46         24.92       123.99 o                         
  -2  -2  12         71.18         79.01        43.06 o                         
  -1  -2  12          1.09          0.00       133.09 o                         
   0  -2  12          8.73          6.39        27.00 o                         
   1  -2  12        184.74          0.00        92.54 o                         
   2  -2  12          8.26          4.65        20.71 o                         
   3  -2  12          0.20          0.00         6.07 o                         
   4  -2  12         21.73         22.30         3.05 o                         
  -5  -1  12         65.50         44.44         9.66 o                         
  -4  -1  12          1.12          0.00        28.65 o                         
  -3  -1  12         13.05         58.70       129.53 o                         
  -2  -1  12        108.05         57.83       110.30 o                         
  -1  -1  12          6.18          0.00       113.10 o                         
   0  -1  12        286.08        261.89        89.97 o                         
   1  -1  12        107.34        131.35        35.96 o                         
   2  -1  12        131.11          0.00       240.51 o                         
   3  -1  12         27.16         35.96        12.38 o                         
   4  -1  12         27.33         23.47        34.68 o                         
  -5   0  12          8.24          8.78        10.09 o                         
  -4   0  12          0.27          0.00        31.74 o                         
  -3   0  12        218.11        232.91        33.22 o                         
  -2   0  12          9.65        123.15       115.42 o                         
  -1   0  12         19.67         14.26        17.51 o                         
   0   0  12          6.48         12.88        35.55 o                         
   1   0  12        907.22         55.27       229.60 o                         
   2   0  12          5.53          3.44        23.78 o                         
   3   0  12          3.26          3.78        14.99 o                         
   4   0  12         27.15         30.24        16.67 o                         
   5   0  12         12.99         13.48         3.29 o                         
  -5   1  12         71.74         98.35        28.78 o                         
  -4   1  12          4.36          4.01        27.28 o                         
  -3   1  12         86.24        103.29        16.35 o                         
  -2   1  12         79.90          0.00        88.43 o                         
  -1   1  12          1.87          1.82        37.91 o                         
   0   1  12        360.21         50.95       100.75 o                         
   1   1  12         39.17          0.00        88.29 o                         
   2   1  12          0.32          0.00        23.04 o                         
   3   1  12        110.53        124.09         7.75 o                         
   4   1  12         37.01        233.52       126.22 o                         
   5   1  12         28.04         30.17        10.13 o                         
  -5   2  12          1.14          0.00        17.31 o                         
  -4   2  12         45.40          0.00        87.30 o                         
  -3   2  12         31.67          0.00       104.32 o                         
  -2   2  12          8.26         18.74        16.61 o                         
  -1   2  12         60.27          0.00        81.53 o                         
   0   2  12         53.49        133.37       116.31 o                         
   1   2  12        650.18        154.68       120.85 o                         
   2   2  12         61.64          0.00        78.40 o                         
   3   2  12          0.03          0.00        12.69 o                         
   4   2  12          3.96          9.88        25.54 o                         
   5   2  12         69.70         67.46         9.51 o                         
   6   2  12         53.64         78.50        18.42 o                         
  -5   3  12          5.05         10.94         6.98 o                         
  -4   3  12          3.08        102.55       143.87 o                         
  -3   3  12          7.70          2.04         9.09 o                         
  -2   3  12          4.35          4.25        13.90 o                         
  -1   3  12        110.78        115.18        16.53 o                         
   0   3  12        760.43        279.20       136.02 o                         
   1   3  12         33.31          0.00        85.59 o                         
   2   3  12         15.60         28.39        14.91 o                         
   3   3  12        148.19        162.42        13.46 o                         
   4   3  12         15.59         13.26        20.81 o                         
   5   3  12         20.41         34.57        21.95 o                         
   6   3  12          1.73          0.77        14.18 o                         
  -4   4  12          1.16          2.45         3.68 o                         
  -3   4  12         94.77        121.47        29.38 o                         
  -2   4  12          7.34          4.62         8.63 o                         
  -1   4  12        118.52        110.85        18.43 o                         
   0   4  12        292.65         57.88       145.34 o                         
   1   4  12         87.02         79.07        65.39 o                         
   2   4  12        142.87        124.78       112.02 o                         
   3   4  12        175.28        157.47        40.43 o                         
   4   4  12        111.01        109.70         7.17 o                         
   5   4  12         30.74         41.37        66.24 o                         
   6   4  12         41.20          0.00       311.19 o                         
  -4   5  12          4.52          0.00         5.09 o                         
  -3   5  12          0.31          0.91         7.99 o                         
  -2   5  12          0.07          0.74         1.55 o                         
  -1   5  12         79.76         84.52        40.17 o                         
   0   5  12        586.19        583.11        67.05 o                         
   1   5  12         36.02         25.39        39.99 o                         
   2   5  12         38.14        233.72       146.82 o                         
   3   5  12         25.13         22.82       230.26 o                         
   4   5  12          6.95          6.58         7.60 o                         
   5   5  12         18.09        252.91       336.57 o                         
   6   5  12          2.86          2.74        56.63 o                         
  -3   6  12          4.90          7.34         5.26 o                         
  -2   6  12         30.43         35.39         6.68 o                         
  -1   6  12         37.35         33.34         5.68 o                         
   0   6  12         44.39         45.01        20.24 o                         
   1   6  12          1.18         50.53       118.18 o                         
   2   6  12         47.00          0.00       102.94 o                         
   3   6  12          7.34          0.00       246.56 o                         
   4   6  12         20.06         13.95        19.63 o                         
   5   6  12         15.73         19.47         5.18 o                         
  -1   7  12        240.65        253.66        22.02 o                         
   0   7  12          6.89          9.92         2.51 o                         
   1   7  12         32.68          0.00       136.78 o                         
   2   7  12          0.09         10.03       338.79 o                         
   3   7  12          8.38         47.22       344.25 o                         
   4   7  12         44.65        108.45       337.02 o                         
   5   7  12         26.07         33.56         4.64 o                         
   1   8  12          2.80         14.90         3.10 o                         
   2   8  12          2.90          0.74         1.92 o                         
   3   8  12          7.52        618.70       420.97 o                         
  -2  -4  13          0.41         34.09       322.85 o                         
  -1  -4  13         34.33        276.67       367.56 o                         
   0  -4  13          1.84          0.00         8.04 o                         
  -4  -3  13          3.02          0.94        82.63 o                         
  -3  -3  13          2.25          0.18       125.64 o                         
  -2  -3  13        110.02        143.51        40.36 o                         
  -1  -3  13          3.05        134.44       626.22 o                         
   0  -3  13          3.17          2.47        27.71 o                         
   1  -3  13          5.98         10.88        36.52 o                         
   2  -3  13          4.20          2.16         2.07 o                         
  -4  -2  13         23.42          4.43       286.85 o                         
  -3  -2  13         67.13         75.24        54.75 o                         
  -2  -2  13          0.74        178.57       162.47 o                         
  -1  -2  13         21.08         24.19        64.13 o                         
   0  -2  13          2.60          2.99         3.73 o                         
   1  -2  13          0.37          0.53        11.80 o                         
   2  -2  13         40.21         27.19        22.53 o                         
   3  -2  13          3.06          1.84         3.96 o                         
  -5  -1  13         18.67          8.46        73.19 o                         
  -4  -1  13         13.29          7.75        72.29 o                         
  -3  -1  13        122.34          0.00       117.90 o                         
  -2  -1  13         52.34          0.00       111.71 o                         
  -1  -1  13          0.00          0.00        14.31 o                         
   0  -1  13         34.76          0.00        92.16 o                         
   1  -1  13        147.81          0.00        91.51 o                         
   2  -1  13          4.05          4.88         7.75 o                         
   3  -1  13        125.86        141.63        29.07 o                         
   4  -1  13          6.76          8.58         9.65 o                         
  -5   0  13         16.70         18.06        32.60 o                         
  -4   0  13          0.16          0.00        52.73 o                         
  -3   0  13         76.00        106.84        52.05 o                         
  -2   0  13         42.52          0.00       102.26 o                         
  -1   0  13          0.77          0.00        73.58 o                         
   0   0  13         61.94          0.00        87.98 o                         
   1   0  13         68.17         73.13        51.83 o                         
   2   0  13         19.01         14.14        91.46 o                         
   3   0  13          0.01         98.55       182.30 o                         
   4   0  13         15.80        198.77       220.45 o                         
  -5   1  13         17.91         29.06        28.85 o                         
  -4   1  13         35.64          0.00       124.15 o                         
  -3   1  13        177.11        185.80        30.94 o                         
  -2   1  13        104.03          0.00        89.45 o                         
  -1   1  13          0.02          0.00        81.84 o                         
   0   1  13         63.22         14.57        98.97 o                         
   1   1  13          2.82        126.03       212.11 o                         
   2   1  13          0.26          4.38        30.58 o                         
   3   1  13        100.65        120.52        54.42 o                         
   4   1  13          0.34          0.99         9.00 o                         
   5   1  13          0.70          0.00        30.08 o                         
  -5   2  13          6.06          8.76        14.23 o                         
  -4   2  13         30.24         36.84        22.51 o                         
  -3   2  13          8.06        167.09       426.66 o                         
  -2   2  13          5.78          0.29        13.88 o                         
  -1   2  13         22.25         15.90        17.67 o                         
   0   2  13        111.63          0.00        76.56 o                         
   1   2  13         41.42          0.00        80.59 o                         
   2   2  13        103.36        115.23        22.37 o                         
   3   2  13          7.97          0.00       136.12 o                         
   4   2  13         47.63         51.86        36.17 o                         
   5   2  13         27.11          0.00       171.53 o                         
  -4   3  13          0.03          0.74         5.36 o                         
  -3   3  13        126.87        109.33        23.62 o                         
  -2   3  13          0.59          0.00         3.40 o                         
  -1   3  13         28.42         33.30        18.55 o                         
   0   3  13        107.71          0.00        81.52 o                         
   1   3  13          1.81         60.03       105.91 o                         
   2   3  13         19.80          0.00        87.38 o                         
   3   3  13         21.00        113.85       112.91 o                         
   4   3  13          0.20          0.00       154.93 o                         
   5   3  13          5.98        113.18       190.49 o                         
  -4   4  13         80.82        105.71        18.87 o                         
  -3   4  13          9.16         17.92         3.58 o                         
  -2   4  13          6.82          5.72        10.36 o                         
  -1   4  13         27.46         32.10         4.50 o                         
   0   4  13          0.45          0.00        97.07 o                         
   1   4  13         16.91          3.82        90.49 o                         
   2   4  13         76.76          0.52        97.78 o                         
   3   4  13         63.53         63.72        18.64 o                         
   4   4  13        139.79        131.22        95.83 o                         
   5   4  13         67.90         66.67        22.36 o                         
  -3   5  13         17.20         18.40        17.53 o                         
  -2   5  13          6.49         12.19         2.03 o                         
  -1   5  13         68.93         80.83        80.76 o                         
   0   5  13         48.67          0.00       114.52 o                         
   1   5  13          1.10          0.00        98.28 o                         
   2   5  13         21.80         37.04       117.14 o                         
   3   5  13         44.20        138.75       195.07 o                         
   4   5  13          7.23          1.42        28.94 o                         
   5   5  13         28.58         20.94        25.01 o                         
  -2   6  13          9.17        149.92       191.23 o                         
  -1   6  13          4.68         59.32       147.85 o                         
   0   6  13          3.08          1.30        23.07 o                         
   1   6  13          2.49         43.03       119.46 o                         
   2   6  13         13.96         96.06       136.03 o                         
   3   6  13          6.25          0.00       232.25 o                         
   4   6  13        112.24          0.00       296.44 o                         
   5   6  13         46.77         55.92        25.95 o                         
  -1   7  13          0.66          4.28        10.55 o                         
   0   7  13         12.16         12.75         2.95 o                         
   1   7  13          0.12        225.93       163.48 o                         
   2   7  13         77.83        870.72       479.70 o                         
   3   7  13        103.17        352.80       368.30 o                         
   4   7  13         10.20        280.06       358.26 o                         
  -3  -3  14          3.77        439.57       434.11 o                         
  -2  -3  14         62.32         89.01        41.76 o                         
  -1  -3  14          2.74          0.65        48.01 o                         
   0  -3  14          1.23         13.85       132.62 o                         
   1  -3  14         25.96         21.30        31.13 o                         
  -4  -2  14          6.59        292.75       346.75 o                         
  -3  -2  14         61.76          3.51       129.12 o                         
  -2  -2  14         72.05          0.00       118.72 o                         
  -1  -2  14         21.06         18.00        61.14 o                         
   0  -2  14          0.83          0.00        96.55 o                         
   1  -2  14        256.77          0.00       125.22 o                         
   2  -2  14          0.54          0.00        13.50 o                         
  -4  -1  14          0.00          0.00        36.26 o                         
  -3  -1  14          0.03          0.00        84.43 o                         
  -2  -1  14        177.50         82.49       132.80 o                         
  -1  -1  14          6.92          6.50        21.42 o                         
   0  -1  14         48.34         54.19        67.72 o                         
   1  -1  14         36.06         32.31        63.58 o                         
   2  -1  14          0.93          1.33        43.82 o                         
   3  -1  14          0.08          1.95        21.78 o                         
  -4   0  14          0.46        165.20       139.86 o                         
  -3   0  14         30.29         32.59        23.17 o                         
  -2   0  14         16.81         19.38        53.37 o                         
  -1   0  14          6.50         41.61       110.80 o                         
   0   0  14         17.24         16.43       108.25 o                         
   1   0  14         33.26         50.12        78.24 o                         
   2   0  14         30.37         18.74        45.77 o                         
   3   0  14         78.55         98.46        21.57 o                         
   4   0  14          5.29          7.12        29.28 o                         
  -4   1  14          2.04         81.65       147.81 o                         
  -3   1  14        165.68        166.30        32.32 o                         
  -2   1  14         39.61          0.00       116.97 o                         
  -1   1  14         19.20          0.00       111.70 o                         
   0   1  14         13.24          0.00       128.89 o                         
   1   1  14          0.41          0.00         2.27 o                         
   2   1  14         17.42          0.00        99.83 o                         
   3   1  14         29.18         46.27        17.34 o                         
   4   1  14         28.80        189.21       146.70 o                         
  -4   2  14          9.00        297.23       184.46 o                         
  -3   2  14        191.23        202.46        16.03 o                         
  -2   2  14         12.39          9.52         5.72 o                         
  -1   2  14         69.61          0.00       101.59 o                         
   0   2  14         24.75          0.00        90.56 o                         
   1   2  14         41.94         62.44       106.36 o                         
   2   2  14         67.82         56.31        39.56 o                         
   3   2  14         37.57          0.00       107.42 o                         
   4   2  14         19.49         16.47        17.11 o                         
   5   2  14         27.10         29.94        12.23 o                         
  -4   3  14         16.12         28.58        47.66 o                         
  -3   3  14          8.58         13.97        22.18 o                         
  -2   3  14          2.23          0.56        44.86 o                         
  -1   3  14          5.45         61.59       115.99 o                         
   0   3  14          7.65          0.00       107.49 o                         
   1   3  14         83.66          0.00        93.51 o                         
   2   3  14        126.09        199.19       134.04 o                         
   3   3  14          3.98          5.30        20.90 o                         
   4   3  14         13.43         74.19       115.09 o                         
   5   3  14         60.90         64.81        17.17 o                         
  -3   4  14          1.39          0.09        14.93 o                         
  -2   4  14          1.72          0.00        33.49 o                         
  -1   4  14         68.49          0.00       114.83 o                         
   0   4  14          0.01          0.00        83.73 o                         
   1   4  14          0.01          0.00        98.18 o                         
   2   4  14         20.14        120.66       134.13 o                         
   3   4  14        153.80        163.13        24.23 o                         
   4   4  14         99.44         94.46        34.65 o                         
   5   4  14         25.44         27.39        69.98 o                         
  -3   5  14         20.98         23.05        14.72 o                         
  -2   5  14          2.21         47.96       150.51 o                         
  -1   5  14         42.51        452.85       369.48 o                         
   0   5  14         21.47         46.86       142.98 o                         
   1   5  14         51.32          0.00       121.34 o                         
   2   5  14         51.35         19.37       122.97 o                         
   3   5  14        138.42         67.37       137.78 o                         
   4   5  14         31.58         96.19       232.62 o                         
   5   5  14          5.63         67.43       325.36 o                         
  -2   6  14          0.05         52.68       185.33 o                         
  -1   6  14         13.36         58.87       168.80 o                         
   0   6  14          1.56          0.27        21.38 o                         
   1   6  14          4.31          0.00       103.35 o                         
   2   6  14         12.87         57.28       137.12 o                         
   3   6  14          0.56          0.00       337.02 o                         
   4   6  14         70.47         52.68       354.87 o                         
   0   7  14          1.07          0.00        11.07 o                         
   1   7  14         52.10         60.72        57.99 o                         
   2   7  14          4.78          0.00       299.54 o                         
   3   7  14         10.90          0.00       324.92 o                         
  -2  -2  15         18.88          0.00       119.59 o                         
  -1  -2  15          0.22          2.14        77.92 o                         
   0  -2  15         76.21          0.00       130.95 o                         
   1  -2  15         91.24          0.00       130.49 o                         
  -3  -1  15         39.35         45.49        67.86 o                         
  -2  -1  15          7.80          0.00       201.19 o                         
  -1  -1  15          0.52          0.00       109.60 o                         
   0  -1  15         29.12         49.18        66.33 o                         
   1  -1  15          0.02        499.47       405.04 o                         
   2  -1  15          1.07          0.00       111.48 o                         
  -4   0  15          0.18          0.00        46.03 o                         
  -3   0  15          7.26         48.59       139.81 o                         
  -2   0  15         18.91          2.15       119.76 o                         
  -1   0  15         11.52          0.00       113.28 o                         
   0   0  15          4.47         10.93       117.37 o                         
   1   0  15         10.96         15.37        53.45 o                         
   2   0  15         44.92         40.76         8.46 o                         
   3   0  15          6.72         82.99       136.41 o                         
  -4   1  15        119.35        138.69        24.22 o                         
  -3   1  15          0.07          2.81         2.26 o                         
  -2   1  15          1.23         64.21       132.00 o                         
  -1   1  15          5.27          0.00        98.92 o                         
   0   1  15        302.50         56.74       223.77 o                         
   1   1  15         35.58          0.00       114.10 o                         
   2   1  15          5.71          9.51         6.98 o                         
   3   1  15         45.05        125.32       143.44 o                         
   4   1  15         22.99         19.03        12.57 o                         
  -3   2  15         66.41         89.16        23.83 o                         
  -2   2  15          7.70        112.06       124.27 o                         
  -1   2  15          8.90        108.46       122.91 o                         
   0   2  15         19.54         61.11       123.34 o                         
   1   2  15          0.00          0.00       203.70 o                         
   2   2  15         59.50          0.00       104.30 o                         
   3   2  15         30.38         47.82        37.63 o                         
   4   2  15         65.44         56.77        68.07 o                         
  -3   3  15         46.98         70.56        21.74 o                         
  -2   3  15          4.67        124.56       137.52 o                         
  -1   3  15          0.21          0.00       108.62 o                         
   0   3  15         31.83          0.00       166.00 o                         
   1   3  15         49.31          0.00        91.06 o                         
   2   3  15          0.01          0.00       108.67 o                         
   3   3  15          8.10         66.00       122.54 o                         
   4   3  15         21.60         25.34        15.68 o                         
  -3   4  15          0.14          0.00        13.05 o                         
  -2   4  15          3.27        209.18       154.36 o                         
  -1   4  15          2.02          0.00       116.53 o                         
   0   4  15          1.30          0.00       102.57 o                         
   1   4  15         13.81          0.00       124.05 o                         
   2   4  15        152.68        103.77       154.64 o                         
   3   4  15         92.31        188.37       298.58 o                         
   4   4  15         21.25         30.37        10.07 o                         
  -2   5  15          0.01         76.88       161.57 o                         
  -1   5  15         31.49          0.00       140.43 o                         
   0   5  15         10.47         32.20       115.72 o                         
   1   5  15         83.37        134.50       144.94 o                         
   2   5  15         71.36        101.43       133.01 o                         
   3   5  15        186.38        108.35       155.52 o                         
   4   5  15         21.78         86.71       137.95 o                         
  -1   6  15          6.88          6.44        27.81 o                         
   0   6  15          5.05          1.07        18.74 o                         
   1   6  15         11.84          0.38       299.17 o                         
   2   6  15         19.68          0.00       212.11 o                         
   3   6  15          6.12          0.00       120.56 o                         
  -2  -1  16         12.28          0.00       109.09 o                         
  -1  -1  16          0.31          0.00       121.34 o                         
   0  -1  16          2.86         96.25       157.74 o                         
   1  -1  16         41.21         38.13        36.78 o                         
  -2   0  16          1.01          0.00       145.78 o                         
  -1   0  16          3.39          0.00       106.73 o                         
   0   0  16          0.52         31.49       132.86 o                         
   1   0  16          3.44         69.41       150.73 o                         
   2   0  16         48.11          0.00       116.52 o                         
  -3   1  16          1.26         45.68       133.01 o                         
  -2   1  16          0.11          0.00       110.58 o                         
  -1   1  16         52.95         26.17       121.82 o                         
   0   1  16          0.98         21.02       146.30 o                         
   1   1  16          1.05          0.00        97.40 o                         
   2   1  16          6.47          9.90        17.25 o                         
   3   1  16         10.64          9.39        57.62 o                         
  -3   2  16         24.81         33.42        14.40 o                         
  -2   2  16          3.04          0.00       128.66 o                         
  -1   2  16         13.16       1081.14       483.54 o                         
   0   2  16          4.96         40.91       114.26 o                         
   1   2  16         10.92          0.00       109.99 o                         
   2   2  16         59.47          0.00       107.33 o                         
   3   2  16          0.00         39.03       137.74 o                         
  -2   3  16          0.27          0.00       139.96 o                         
  -1   3  16         28.80          0.00       121.35 o                         
   0   3  16          0.20          0.00       126.23 o                         
   1   3  16          5.83        156.75       152.72 o                         
   2   3  16          2.76          1.44       131.76 o                         
   3   3  16          3.79          0.00        60.84 o                         
  -2   4  16          7.44        174.37       158.55 o                         
  -1   4  16         10.15          0.00       105.29 o                         
   0   4  16          2.01          0.00       113.09 o                         
   1   4  16         35.34         20.52       118.85 o                         
   2   4  16          0.05          0.00       121.50 o                         
   3   4  16         25.40         31.74       267.81 o                         
  -1   5  16          1.20          0.00       159.73 o                         
   0   5  16          8.17          0.00       193.37 o                         
   1   5  16         12.09          0.00       138.14 o                         
   2   5  16         64.20         60.02       159.17 o                         
   3   5  16          7.15         41.68       157.60 o                         
   1   6  16         31.38         83.98       169.40 o                         
  -1   1  17         29.36          0.00       137.42 o                         
   0   1  17          3.35          0.00       121.12 o                         
   1   1  17          2.46          0.00       119.89 o                         
  -1   2  17          5.27        185.55       153.80 o                         
   0   2  17         36.68         42.80       148.90 o                         
   1   2  17         24.57          0.00       110.43 o                         
   2   2  17          2.08         24.55       130.43 o                         
  -1   3  17         20.97         36.38       154.63 o                         
   0   3  17          1.04          0.00       135.60 o                         
   1   3  17         16.08         10.13       147.05 o                         
   2   3  17         57.89          0.00       157.07 o                         
   0   4  17          1.32          0.00       124.90 o                         
   1   4  17         54.51          4.21       158.99 o                         
   2   4  17          0.56          0.00       164.75 o                         
                                                                                
